# Supplementary material for: ALKBH5-HOXA10 loop-mediated JAK2 m6A demethylation and cisplatin resistance in epithelial ovarian cancer
Source: J Exp Clin Cancer Res. 2021 Sep 8;40:284. doi: 10.1186/s13046-021-02088-1 (PMC8425158; doi:10.1186/s13046-021-02088-1)
Supplement: Supplementary file 2 — Additional file 2 The differentially enriched m6A-peaks of MeRIP-seq (|log2 fold change (FC)| ≥1, p<0.05). [file 13046_2021_2088_MOESM2_ESM.xlsx]

## Sheet: up-regulated gene
Chr	start	end	strand	gene_id	gene_name	transcript_id	GO	KEGG	KO_ENTRY	EC	Description	FPKM.A2780_oe_ALKBH5_input	FPKM.A2780_oe_NC_input	fc	log2(fc)	pval	qval	regulation	significant
chr3	42600655	42648735	+	ENSG00000114857	NKTR	ENST00000460807;ENST00000490189;ENST00000508351;ENST00000464315;ENST00000429888;ENST00000445842;ENST00000466553;ENST00000465584;ENST00000232978;ENST00000478488;ENST00000472258;ENST00000459950;ENST00000472127;ENST00000468735;ENST00000442970;ENST00000498730;ENST00000487466	GO:0000413(protein peptidyl-prolyl isomerization);GO:0003755(peptidyl-prolyl cis-trans isomerase activity);GO:0005654(nucleoplasm);GO:0005739(mitochondrion);GO:0005829(cytosol);GO:0005886(plasma membrane);GO:0006457(protein folding);GO:0016018(cyclosporin A binding);GO:0016020(membrane);GO:0016853(isomerase activity);GO:0042026(protein refolding);GO:0051082(unfolded protein binding);GO:0051082(un…	NA	K12740	NA	natural killer cell triggering receptor [Source:HGNC Symbol;Acc:HGNC:7833]	3.62331	0.0740242	48.9477	5.61317	2.46494e-11	1.58853e-07	up	yes
chrX	77504878	77786233	-	ENSG00000085224	ATRX	ENST00000373344;ENST00000622960;ENST00000636868;ENST00000493470;ENST00000623706;ENST00000460639;ENST00000479487;ENST00000623321;ENST00000624403;ENST00000624032;ENST00000623316;ENST00000624166;ENST00000624766;ENST00000625063;ENST00000623242	GO:0000166(nucleotide binding);GO:0000212(meiotic spindle organization);GO:0000228(nuclear chromosome);GO:0000780(condensed nuclear chromosome, centromeric region);GO:0000781(chromosome, telomeric region);GO:0000784(nuclear chromosome, telomeric region);GO:0000792(heterochromatin);GO:0000981(DNA-binding transcription factor activity, RNA polymerase II-specific);GO:0003677(DNA binding);GO:0003682(…	NA	NA	NA	ATRX, chromatin remodeler [Source:HGNC Symbol;Acc:HGNC:886]	5.61678	0.129084	43.5127	5.44336	3.83829e-11	1.64906e-07	up	yes
chr7	91940867	92110673	+	ENSG00000127914	AKAP9	ENST00000493976;ENST00000358100;ENST00000487258;ENST00000394534;ENST00000493453;ENST00000435423;ENST00000359028;ENST00000394564;ENST00000487692;ENST00000438114;ENST00000356239;ENST00000484815	GO:0000086(G2/M transition of mitotic cell cycle);GO:0003677(DNA binding);GO:0005102(signaling receptor binding);GO:0005515(protein binding);GO:0005737(cytoplasm);GO:0005794(Golgi apparatus);GO:0005795(Golgi stack);GO:0005801(cis-Golgi network);GO:0005813(centrosome);GO:0005815(microtubule organizing center);GO:0005829(cytosol);GO:0005856(cytoskeleton);GO:0007020(microtubule nucleation);GO:000716…	NA	K16551	NA	A-kinase anchoring protein 9 [Source:HGNC Symbol;Acc:HGNC:379]	2.15484	0.0561447	38.3801	5.26229	1.72011e-10	5.54264e-07	up	yes
chr5	38937920	39074399	-	ENSG00000164327	RICTOR	ENST00000357387;ENST00000515846;ENST00000509567;ENST00000503698;ENST00000296782;ENST00000511516;ENST00000513566;ENST00000510711;ENST00000505927	GO:0001932(regulation of protein phosphorylation);GO:0001938(positive regulation of endothelial cell proliferation);GO:0005515(protein binding);GO:0005829(cytosol);GO:0007275(multicellular organism development);GO:0008047(enzyme activator activity);GO:0009792(embryo development ending in birth or egg hatching);GO:0010468(regulation of gene expression);GO:0016032(viral process);GO:0018105(peptidyl…	04150(mTOR signaling pathway);04150(mTOR signaling pathway)	K08267	NA	RPTOR independent companion of MTOR complex 2 [Source:HGNC Symbol;Acc:HGNC:28611]	2.88241	0.0805756	35.7727	5.16079	3.18505e-10	8.21043e-07	up	yes
chr13	102807146	102876001	+	ENSG00000134899	ERCC5	ENST00000651002;ENST00000651281;ENST00000651055;ENST00000375954;ENST00000472247;ENST00000375958;ENST00000481099;ENST00000535557;ENST00000355739	GO:0000109(nucleotide-excision repair complex);GO:0000405(bubble DNA binding);GO:0000993(RNA polymerase II complex binding);GO:0003677(DNA binding);GO:0003690(double-stranded DNA binding);GO:0003697(single-stranded DNA binding);GO:0003824(catalytic activity);GO:0004518(nuclease activity);GO:0004519(endonuclease activity);GO:0004520(endodeoxyribonuclease activity);GO:0005515(protein binding);GO:00…	03420(Nucleotide excision repair);03420(Nucleotide excision repair)	K10846	NA	ERCC excision repair 5, endonuclease [Source:HGNC Symbol;Acc:HGNC:3437]	4.70224	0.140047	33.5761	5.06936	5.95033e-10	1.01854e-06	up	yes
chr3	37243177	37366751	+	ENSG00000144674	GOLGA4	ENST00000356847;ENST00000419177;ENST00000498250;ENST00000435830;ENST00000437131;ENST00000361924;ENST00000497537;ENST00000431105	GO:0000139(Golgi membrane);GO:0005515(protein binding);GO:0005737(cytoplasm);GO:0005794(Golgi apparatus);GO:0005802(trans-Golgi network);GO:0005829(cytosol);GO:0016020(membrane);GO:0016192(vesicle-mediated transport);GO:0043001(Golgi to plasma membrane protein transport);GO:0043231(intracellular membrane-bounded organelle);GO:0045773(positive regulation of axon extension);GO:0051020(GTPase bindin…	NA	K20283	NA	golgin A4 [Source:HGNC Symbol;Acc:HGNC:4427]	4.91466	0.151198	32.5049	5.02259	7.44335e-10	1.01854e-06	up	yes
chr11	103109410	103479863	+	ENSG00000187240	DYNC2H1	ENST00000375735;ENST00000528670;ENST00000533027;ENST00000530547;ENST00000527252;ENST00000649323;ENST00000525306;ENST00000649997	GO:0000166(nucleotide binding);GO:0003774(motor activity);GO:0003777(microtubule motor activity);GO:0005524(ATP binding);GO:0005737(cytoplasm);GO:0005794(Golgi apparatus);GO:0005856(cytoskeleton);GO:0005868(cytoplasmic dynein complex);GO:0005874(microtubule);GO:0005886(plasma membrane);GO:0005929(cilium);GO:0005930(axoneme);GO:0007018(microtubule-based movement);GO:0007030(Golgi organization);GO:…	04145(Phagosome);04962(Vasopressin-regulated water reabsorption);05132(Salmonella infection);05132(Salmonella infection)	K10414	NA	dynein cytoplasmic 2 heavy chain 1 [Source:HGNC Symbol;Acc:HGNC:2962]	3.77568	0.116289	32.4682	5.02096	6.54837e-10	1.01854e-06	up	yes
chr3	121663199	121749767	-	ENSG00000173230	GOLGB1	ENST00000393667;ENST00000482512;ENST00000340645;ENST00000614479;ENST00000472475;ENST00000494517;ENST00000472829;ENST00000491690	GO:0000139(Golgi membrane);GO:0003700(DNA-binding transcription factor activity);GO:0003723(RNA binding);GO:0005515(protein binding);GO:0005793(endoplasmic reticulum-Golgi intermediate compartment);GO:0005794(Golgi apparatus);GO:0005795(Golgi stack);GO:0005801(cis-Golgi network);GO:0006355(regulation of transcription, DNA-templated);GO:0006888(endoplasmic reticulum to Golgi vesicle-mediated trans…	NA	K20478	NA	golgin B1 [Source:HGNC Symbol;Acc:HGNC:4429]	13.2979	0.416809	31.9041	4.99567	5.69679e-10	1.01854e-06	up	yes
chr10	63167221	63521850	-	ENSG00000171988	JMJD1C	ENST00000399262;ENST00000489372;ENST00000467356;ENST00000542921;ENST00000497922;ENST00000490669;ENST00000402544;ENST00000469152;ENST00000327520;ENST00000483298;ENST00000633035	GO:0000785(chromatin);GO:0000976(transcription regulatory region sequence-specific DNA binding);GO:0005515(protein binding);GO:0005634(nucleus);GO:0005654(nucleoplasm);GO:0006325(chromatin organization);GO:0006355(regulation of transcription, DNA-templated);GO:0007596(blood coagulation);GO:0016491(oxidoreductase activity);GO:0031490(chromatin DNA binding);GO:0032454(histone demethylase activity (…	05202(Transcriptional misregulation in cancer);05202(Transcriptional misregulation in cancer)	K11449	EC:1.14.11.-	jumonji domain containing 1C [Source:HGNC Symbol;Acc:HGNC:12313]	9.1066	0.294529	30.9192	4.95043	8.70437e-10	1.01991e-06	up	yes
chr15	61852389	62060473	-	ENSG00000129003	VPS13C	ENST00000649766;ENST00000395898;ENST00000559119;ENST00000558338;ENST00000560637;ENST00000561258;ENST00000395896;ENST00000644861;ENST00000249837	GO:0005737(cytoplasm);GO:0005739(mitochondrion);GO:0005741(mitochondrial outer membrane);GO:0005829(cytosol);GO:0006623(protein targeting to vacuole);GO:0006895(Golgi to endosome transport);GO:0007005(mitochondrion organization);GO:0016020(membrane);GO:0019898(extrinsic component of membrane);GO:0045053(protein retention in Golgi apparatus);GO:0070062(extracellular exosome);GO:1905090(negative re…	NA	K19525	NA	vacuolar protein sorting 13 homolog C [Source:HGNC Symbol;Acc:HGNC:23594]	4.67957	0.161436	28.9871	4.85734	1.46871e-09	1.57752e-06	up	yes
chr5	75511756	75601144	+	ENSG00000122008	POLK	ENST00000515295;ENST00000508867;ENST00000509126;ENST00000505975;ENST00000507073;ENST00000505774;ENST00000502567;ENST00000514296;ENST00000241436;ENST00000506928;ENST00000505069	GO:0003677(DNA binding);GO:0003684(damaged DNA binding);GO:0003887(DNA-directed DNA polymerase activity);GO:0005634(nucleus);GO:0005654(nucleoplasm);GO:0006260(DNA replication);GO:0006281(DNA repair);GO:0006283(transcription-coupled nucleotide-excision repair);GO:0006296(nucleotide-excision repair, DNA incision, 5'-to lesion);GO:0006297(nucleotide-excision repair, DNA gap filling);GO:0006974(cell…	03460(Fanconi anemia pathway);05169(Epstein-Barr virus infection);05200(Pathways in cancer);05202(Transcriptional misregulation in cancer);05210(Colorectal cancer);05212(Pancreatic cancer);05213(Endometrial cancer);05214(Glioma);05216(Thyroid cancer);05217(Basal cell carcinoma);05218(Melanoma);05220(Chronic myeloid leukemia);05222(Small cell lung cancer);05223(Non-small cell lung cancer);05224(Br…	K03511	EC:2.7.7.7	DNA polymerase kappa [Source:HGNC Symbol;Acc:HGNC:9183]	3.84129	0.148246	25.9116	4.69553	5.74086e-09	5.31168e-06	up	yes
chr4	112539333	112636995	-	ENSG00000138658	ZGRF1	ENST00000505019;ENST00000264370;ENST00000506675;ENST00000514770;ENST00000512075;ENST00000309071;ENST00000503172;ENST00000473015;ENST00000502805;ENST00000445203	GO:0003723(RNA binding);GO:0008270(zinc ion binding);GO:0016020(membrane);GO:0016021(integral component of membrane);GO:0016021(integral component of membrane)	NA	NA	NA	zinc finger GRF-type containing 1 [Source:HGNC Symbol;Acc:HGNC:25654]	2.33507	0.0934495	24.9875	4.64314	9.22382e-09	5.66123e-06	up	yes
chr12	88142296	88199887	+	ENSG00000139324	TMTC3	ENST00000266712;ENST00000551088;ENST00000547034	GO:0000030(mannosyltransferase activity);GO:0004169(dolichyl-phosphate-mannose-protein mannosyltransferase activity);GO:0005515(protein binding);GO:0005783(endoplasmic reticulum);GO:0006486(protein glycosylation);GO:0016020(membrane);GO:0016021(integral component of membrane);GO:0016740(transferase activity);GO:0034976(response to endoplasmic reticulum stress);GO:0035269(protein O-linked mannosyl…	NA	NA	NA	transmembrane and tetratricopeptide repeat containing 3 [Source:HGNC Symbol;Acc:HGNC:26899]	6.7987	0.272286	24.969	4.64206	6.44893e-09	5.31168e-06	up	yes
chr11	17077730	17207983	-	ENSG00000011405	PIK3C2A	ENST00000265970;ENST00000503729;ENST00000531428;ENST00000533645;ENST00000532035	GO:0000166(nucleotide binding);GO:0005524(ATP binding);GO:0005634(nucleus);GO:0005737(cytoplasm);GO:0005794(Golgi apparatus);GO:0005829(cytosol);GO:0005886(plasma membrane);GO:0005942(phosphatidylinositol 3-kinase complex);GO:0006661(phosphatidylinositol biosynthetic process);GO:0006887(exocytosis);GO:0006897(endocytosis);GO:0007173(epidermal growth factor receptor signaling pathway);GO:0008286(i…	00562(Inositol phosphate metabolism);04070(Phosphatidylinositol signaling system);04070(Phosphatidylinositol signaling system)	K00923	EC:2.7.1.154	phosphatidylinositol-4-phosphate 3-kinase catalytic subunit type 2 alpha [Source:HGNC Symbol;Acc:HGNC:8971]	13.82	0.564834	24.4674	4.61279	6.69485e-09	5.31168e-06	up	yes
chr4	122152333	122362758	+	ENSG00000138688	KIAA1109	ENST00000264501;ENST00000424425;ENST00000442707;ENST00000438707;ENST00000446180;ENST00000470182;ENST00000480651;ENST00000306802;ENST00000419325;ENST00000483357;ENST00000491933;ENST00000388738;ENST00000482114;ENST00000449251	GO:0001558(regulation of cell growth);GO:0005515(protein binding);GO:0005634(nucleus);GO:0016020(membrane);GO:0016021(integral component of membrane);GO:0030856(regulation of epithelial cell differentiation);GO:0048488(synaptic vesicle endocytosis);GO:0098793(presynapse);GO:0098793(presynapse)	NA	NA	NA	KIAA1109 [Source:HGNC Symbol;Acc:HGNC:26953]	4.70858	0.192986	24.3985	4.60872	7.00586e-09	5.31168e-06	up	yes
chr9	121074863	121177610	+	ENSG00000119397	CNTRL	ENST00000373847;ENST00000373855;ENST00000373845;ENST00000373865;ENST00000373851;ENST00000373850;ENST00000238341;ENST00000491018	GO:0000086(G2/M transition of mitotic cell cycle);GO:0000278(mitotic cell cycle);GO:0005515(protein binding);GO:0005737(cytoplasm);GO:0005813(centrosome);GO:0005815(microtubule organizing center);GO:0005829(cytosol);GO:0005856(cytoskeleton);GO:0007049(cell cycle);GO:0008092(cytoskeletal protein binding);GO:0010389(regulation of G2/M transition of mitotic cell cycle);GO:0016020(membrane);GO:005130…	NA	K16770	NA	centriolin [Source:HGNC Symbol;Acc:HGNC:1858]	6.63834	0.274277	24.203	4.59712	8.494e-09	5.66123e-06	up	yes
chr6	87152833	87265943	+	ENSG00000188994	ZNF292	ENST00000369577;ENST00000392985;ENST00000369578;ENST00000524067	GO:0000981(DNA-binding transcription factor activity, RNA polymerase II-specific);GO:0001228(DNA-binding transcription activator activity, RNA polymerase II-specific);GO:0003676(nucleic acid binding);GO:0003677(DNA binding);GO:0005634(nucleus);GO:0045944(positive regulation of transcription by RNA polymerase II);GO:0046872(metal ion binding);GO:0046872(metal ion binding)	NA	NA	NA	zinc finger protein 292 [Source:HGNC Symbol;Acc:HGNC:18410]	3.97817	0.164512	24.1816	4.59584	8.38272e-09	5.66123e-06	up	yes
chr1	197084127	197146694	-	ENSG00000066279	ASPM	ENST00000367409;ENST00000367408;ENST00000294732	GO:0000922(spindle pole);GO:0001764(neuron migration);GO:0002052(positive regulation of neuroblast proliferation);GO:0005515(protein binding);GO:0005516(calmodulin binding);GO:0005634(nucleus);GO:0005737(cytoplasm);GO:0005813(centrosome);GO:0005819(spindle);GO:0005856(cytoskeleton);GO:0005874(microtubule);GO:0007049(cell cycle);GO:0007051(spindle organization);GO:0007283(spermatogenesis);GO:00074…	NA	K16743	NA	abnormal spindle microtubule assembly [Source:HGNC Symbol;Acc:HGNC:19048]	23.1955	0.959752	24.1682	4.59504	6.69307e-09	5.31168e-06	up	yes
chr9	77177353	77421541	+	ENSG00000197969	VPS13A	ENST00000644843;ENST00000471439;ENST00000360280;ENST00000419472;ENST00000355766;ENST00000645632;ENST00000376634;ENST00000357409;ENST00000467124;ENST00000539950;ENST00000376636;ENST00000484581	GO:0005515(protein binding);GO:0005829(cytosol);GO:0006623(protein targeting to vacuole);GO:0006895(Golgi to endosome transport);GO:0006914(autophagy);GO:0007399(nervous system development);GO:0007626(locomotory behavior);GO:0008104(protein localization);GO:0015031(protein transport);GO:0019898(extrinsic component of membrane);GO:0031045(dense core granule);GO:0035176(social behavior);GO:0045053(…	NA	K19525	NA	vacuolar protein sorting 13 homolog A [Source:HGNC Symbol;Acc:HGNC:1908]	7.07492	0.298461	23.7047	4.5671	8.81168e-09	5.66123e-06	up	yes
chr19	57191500	57222846	+	ENSG00000083844	ZNF264	ENST00000263095;ENST00000600531;ENST00000597447;ENST00000599653	GO:0000981(DNA-binding transcription factor activity, RNA polymerase II-specific);GO:0003676(nucleic acid binding);GO:0003677(DNA binding);GO:0005622(intracellular);GO:0005634(nucleus);GO:0006355(regulation of transcription, DNA-templated);GO:0006357(regulation of transcription by RNA polymerase II);GO:0046872(metal ion binding);GO:0046872(metal ion binding)	05168(Herpes simplex virus 1 infection);05168(Herpes simplex virus 1 infection)	K09228	NA	zinc finger protein 264 [Source:HGNC Symbol;Acc:HGNC:13057]	4.96007	0.21117	23.4886	4.55389	1.12932e-08	6.61625e-06	up	yes
chr4	168216294	168318804	-	ENSG00000137628	DDX60	ENST00000393743;ENST00000514995;ENST00000507815;ENST00000511317	GO:0000166(nucleotide binding);GO:0002376(immune system process);GO:0003676(nucleic acid binding);GO:0003690(double-stranded DNA binding);GO:0003723(RNA binding);GO:0003725(double-stranded RNA binding);GO:0003727(single-stranded RNA binding);GO:0004386(helicase activity);GO:0005515(protein binding);GO:0005524(ATP binding);GO:0005737(cytoplasm);GO:0005829(cytosol);GO:0009615(response to virus);GO:…	NA	K20103	EC:3.6.4.13	DExD/H-box helicase 60 [Source:HGNC Symbol;Acc:HGNC:25942]	3.87318	0.167829	23.0781	4.52845	1.68889e-08	9.35352e-06	up	yes
chr8	51817575	51899186	-	ENSG00000168300	PCMTD1	ENST00000519975;ENST00000519554;ENST00000521046;ENST00000522514;ENST00000519559;ENST00000360540;ENST00000521344	GO:0004719(protein-L-isoaspartate (D-aspartate) O-methyltransferase activity);GO:0005737(cytoplasm);GO:0006464(cellular protein modification process);GO:0006479(protein methylation);GO:0016020(membrane);GO:0032259(methylation);GO:0032259(methylation)	NA	NA	NA	protein-L-isoaspartate (D-aspartate) O-methyltransferase domain containing 1 [Source:HGNC Symbol;Acc:HGNC:30483]	3.35156	0.148994	22.4947	4.49151	2.26905e-08	1.08318e-05	up	yes
chr11	93661682	93730358	+	ENSG00000166004	CEP295	ENST00000325212;ENST00000531877;ENST00000529185;ENST00000530425;ENST00000531404;ENST00000531622	GO:0005737(cytoplasm);GO:0005813(centrosome);GO:0005814(centriole);GO:0005815(microtubule organizing center);GO:0005819(spindle);GO:0005829(cytosol);GO:0005856(cytoskeleton);GO:0005886(plasma membrane);GO:0008017(microtubule binding);GO:0010825(positive regulation of centrosome duplication);GO:0046599(regulation of centriole replication);GO:1901985(positive regulation of protein acetylation);GO:1…	NA	NA	NA	centrosomal protein 295 [Source:HGNC Symbol;Acc:HGNC:29366]	4.01299	0.179581	22.3464	4.48197	1.96494e-08	9.88914e-06	up	yes
chr12	92770637	92929331	-	ENSG00000102189	EEA1	ENST00000322349	GO:0003676(nucleic acid binding);GO:0005515(protein binding);GO:0005516(calmodulin binding);GO:0005545(1-phosphatidylinositol binding);GO:0005737(cytoplasm);GO:0005768(endosome);GO:0005769(early endosome);GO:0005829(cytosol);GO:0005969(serine-pyruvate aminotransferase complex);GO:0006897(endocytosis);GO:0006906(vesicle fusion);GO:0008270(zinc ion binding);GO:0016020(membrane);GO:0016189(synaptic …	04144(Endocytosis);04145(Phagosome);05152(Tuberculosis)	K12478	NA	early endosome antigen 1 [Source:HGNC Symbol;Acc:HGNC:3185]	5.30276	0.237524	22.3251	4.4806	1.74168e-08	9.35352e-06	up	yes
chr3	141324213	141449792	+	ENSG00000177311	ZBTB38	ENST00000513570;ENST00000509842;ENST00000513258;ENST00000510338;ENST00000321464;ENST00000509813;ENST00000504673;ENST00000514251;ENST00000636289;ENST00000513249	GO:0000981(DNA-binding transcription factor activity, RNA polymerase II-specific);GO:0003676(nucleic acid binding);GO:0003677(DNA binding);GO:0003700(DNA-binding transcription factor activity);GO:0005515(protein binding);GO:0005634(nucleus);GO:0005654(nucleoplasm);GO:0005694(chromosome);GO:0006275(regulation of DNA replication);GO:0006355(regulation of transcription, DNA-templated);GO:0006974(cel…	NA	K10510	NA	zinc finger and BTB domain containing 38 [Source:HGNC Symbol;Acc:HGNC:26636]	2.18594	0.0985156	22.1888	4.47176	2.53311e-08	1.12967e-05	up	yes
chr15	55340032	55408510	-	ENSG00000260916	CCPG1	ENST00000310958;ENST00000568372;ENST00000569205;ENST00000442196;ENST00000563294;ENST00000568808;ENST00000563171;ENST00000564663	GO:0003674(molecular_function);GO:0005515(protein binding);GO:0007049(cell cycle);GO:0008284(positive regulation of cell population proliferation);GO:0016020(membrane);GO:0016021(integral component of membrane);GO:0045787(positive regulation of cell cycle);GO:0045944(positive regulation of transcription by RNA polymerase II);GO:2001106(regulation of Rho guanyl-nucleotide exchange factor activity)…	NA	NA	NA	cell cycle progression 1 [Source:HGNC Symbol;Acc:HGNC:24227]	9.61015	0.442655	21.7103	4.44031	1.99486e-08	9.88914e-06	up	yes
chr12	88049014	88142088	-	ENSG00000198707	CEP290	ENST00000552810;ENST00000547926;ENST00000547691;ENST00000552770;ENST00000309041	GO:0000086(G2/M transition of mitotic cell cycle);GO:0000930(gamma-tubulin complex);GO:0005515(protein binding);GO:0005576(extracellular region);GO:0005634(nucleus);GO:0005737(cytoplasm);GO:0005813(centrosome);GO:0005814(centriole);GO:0005815(microtubule organizing center);GO:0005829(cytosol);GO:0005856(cytoskeleton);GO:0005929(cilium);GO:0010389(regulation of G2/M transition of mitotic cell cycl…	NA	K16533	NA	centrosomal protein 290 [Source:HGNC Symbol;Acc:HGNC:29021]	2.99088	0.139832	21.3892	4.41881	2.90898e-08	1.22513e-05	up	yes
chr15	51447711	51622833	-	ENSG00000104093	DMXL2	ENST00000251076;ENST00000560891;ENST00000561079;ENST00000559059;ENST00000559062;ENST00000558124;ENST00000558507;ENST00000560211;ENST00000559868;ENST00000559769	GO:0005515(protein binding);GO:0005615(extracellular space);GO:0007035(vacuolar acidification);GO:0008021(synaptic vesicle);GO:0016020(membrane);GO:0017137(Rab GTPase binding);GO:0030054(cell junction);GO:0030672(synaptic vesicle membrane);GO:0031410(cytoplasmic vesicle);GO:0043291(RAVE complex);GO:0045202(synapse);GO:0045202(synapse)	NA	NA	NA	Dmx like 2 [Source:HGNC Symbol;Acc:HGNC:2938]	14.44	0.687311	21.0095	4.39297	2.54174e-08	1.12967e-05	up	yes
chr6	78934419	79078254	-	ENSG00000146247	PHIP	ENST00000275034;ENST00000479165	GO:0001932(regulation of protein phosphorylation);GO:0005158(insulin receptor binding);GO:0005515(protein binding);GO:0005634(nucleus);GO:0006357(regulation of transcription by RNA polymerase II);GO:0007010(cytoskeleton organization);GO:0008284(positive regulation of cell population proliferation);GO:0008286(insulin receptor signaling pathway);GO:0008360(regulation of cell shape);GO:0022604(regul…	NA	K11797	NA	pleckstrin homology domain interacting protein [Source:HGNC Symbol;Acc:HGNC:15673]	6.35608	0.306085	20.7657	4.37613	2.94662e-08	1.22513e-05	up	yes
chr14	58298385	58373887	+	ENSG00000032219	ARID4A	ENST00000355431;ENST00000431612;ENST00000431317;ENST00000553355;ENST00000469635;ENST00000424658	GO:0000981(DNA-binding transcription factor activity, RNA polymerase II-specific);GO:0003677(DNA binding);GO:0005634(nucleus);GO:0005654(nucleoplasm);GO:0005829(cytosol);GO:0005886(plasma membrane);GO:0006325(chromatin organization);GO:0006349(regulation of gene expression by genetic imprinting);GO:0006357(regulation of transcription by RNA polymerase II);GO:0007283(spermatogenesis);GO:0017053(tr…	NA	NA	NA	AT-rich interaction domain 4A [Source:HGNC Symbol;Acc:HGNC:9885]	5.27097	0.262642	20.069	4.3269	4.77005e-08	1.89504e-05	up	yes
chr1	197153680	197200542	-	ENSG00000177888	ZBTB41	ENST00000367405;ENST00000467322	GO:0000981(DNA-binding transcription factor activity, RNA polymerase II-specific);GO:0003676(nucleic acid binding);GO:0003677(DNA binding);GO:0005515(protein binding);GO:0005634(nucleus);GO:0006357(regulation of transcription by RNA polymerase II);GO:0046872(metal ion binding);GO:0046872(metal ion binding)	NA	K10513	NA	zinc finger and BTB domain containing 41 [Source:HGNC Symbol;Acc:HGNC:24819]	7.31301	0.370936	19.715	4.30122	4.85191e-08	1.89504e-05	up	yes
chr4	103105806	103198409	-	ENSG00000138778	CENPE	ENST00000265148;ENST00000509823;ENST00000515478;ENST00000380026;ENST00000503705;ENST00000509120	GO:0000166(nucleotide binding);GO:0000278(mitotic cell cycle);GO:0000775(chromosome, centromeric region);GO:0000776(kinetochore);GO:0000777(condensed chromosome kinetochore);GO:0000779(condensed chromosome, centromeric region);GO:0003774(motor activity);GO:0003777(microtubule motor activity);GO:0005515(protein binding);GO:0005524(ATP binding);GO:0005634(nucleus);GO:0005654(nucleoplasm);GO:0005694…	NA	NA	NA	centromere protein E [Source:HGNC Symbol;Acc:HGNC:1856]	5.23576	0.265667	19.708	4.30071	5.35398e-08	2.02963e-05	up	yes
chr3	38453890	38493142	+	ENSG00000114739	ACVR2B	ENST00000461232;ENST00000352511;ENST00000465020	GO:0000122(negative regulation of transcription by RNA polymerase II);GO:0000166(nucleotide binding);GO:0001501(skeletal system development);GO:0001702(gastrulation with mouth forming second);GO:0001822(kidney development);GO:0001946(lymphangiogenesis);GO:0001974(blood vessel remodeling);GO:0004672(protein kinase activity);GO:0004674(protein serine/threonine kinase activity);GO:0004675(transmembr…	04060(Cytokine-cytokine receptor interaction);04350(TGF-beta signaling pathway);04550(Signaling pathways regulating pluripotency of stem cells);05418(Fluid shear stress and atherosclerosis);05418(Fluid shear stress and atherosclerosis)	NA	NA	activin A receptor type 2B [Source:HGNC Symbol;Acc:HGNC:174]	1.40195	0.0712517	19.6761	4.29837	7.20721e-08	2.44457e-05	up	yes
chr18	54269404	54321266	+	ENSG00000101751	POLI	ENST00000583136;ENST00000579823;ENST00000579534;ENST00000580905;ENST00000577361;ENST00000582366;ENST00000577971;ENST00000585023;ENST00000583576;ENST00000577727	GO:0003677(DNA binding);GO:0003684(damaged DNA binding);GO:0003887(DNA-directed DNA polymerase activity);GO:0005515(protein binding);GO:0005622(intracellular);GO:0005634(nucleus);GO:0005654(nucleoplasm);GO:0006260(DNA replication);GO:0006281(DNA repair);GO:0006974(cellular response to DNA damage stimulus);GO:0016607(nuclear speck);GO:0016740(transferase activity);GO:0016779(nucleotidyltransferase…	03460(Fanconi anemia pathway);03460(Fanconi anemia pathway)	K03510	EC:2.7.7.7	DNA polymerase iota [Source:HGNC Symbol;Acc:HGNC:9182]	1.80957	0.0923272	19.5995	4.29274	1.19068e-07	3.33624e-05	up	yes
chr13	37562583	37598844	-	ENSG00000133110	POSTN	ENST00000379747;ENST00000379743;ENST00000541481;ENST00000478947;ENST00000497145;ENST00000474646;ENST00000541179;ENST00000473823;ENST00000379742;ENST00000379749	GO:0001666(response to hypoxia);GO:0001953(negative regulation of cell-matrix adhesion);GO:0003073(regulation of systemic arterial blood pressure);GO:0005201(extracellular matrix structural constituent);GO:0005515(protein binding);GO:0005576(extracellular region);GO:0005615(extracellular space);GO:0005737(cytoplasm);GO:0005794(Golgi apparatus);GO:0005802(trans-Golgi network);GO:0007155(cell adhes…	NA	NA	NA	periostin [Source:HGNC Symbol;Acc:HGNC:16953]	4.36439	0.227386	19.1937	4.26256	9.22995e-08	2.8163e-05	up	yes
chr6	111299028	111483715	-	ENSG00000009413	REV3L	ENST00000494858;ENST00000462119;ENST00000422377;ENST00000368802;ENST00000467500;ENST00000460981;ENST00000358835;ENST00000470871;ENST00000492520	GO:0000166(nucleotide binding);GO:0003676(nucleic acid binding);GO:0003677(DNA binding);GO:0003887(DNA-directed DNA polymerase activity);GO:0005515(protein binding);GO:0005634(nucleus);GO:0005654(nucleoplasm);GO:0005730(nucleolus);GO:0006260(DNA replication);GO:0006261(DNA-dependent DNA replication);GO:0006281(DNA repair);GO:0006974(cellular response to DNA damage stimulus);GO:0016035(zeta DNA po…	01524(Platinum drug resistance);03460(Fanconi anemia pathway);03460(Fanconi anemia pathway)	K02350	EC:2.7.7.7	REV3 like, DNA directed polymerase zeta catalytic subunit [Source:HGNC Symbol;Acc:HGNC:9968]	5.10912	0.266867	19.1449	4.25889	6.76005e-08	2.35487e-05	up	yes
chr1	200551497	200620751	-	ENSG00000118193	KIF14	ENST00000614960;ENST00000367350	GO:0000166(nucleotide binding);GO:0001558(regulation of cell growth);GO:0003777(microtubule motor activity);GO:0005515(protein binding);GO:0005524(ATP binding);GO:0005634(nucleus);GO:0005737(cytoplasm);GO:0005819(spindle);GO:0005829(cytosol);GO:0005856(cytoskeleton);GO:0005871(kinesin complex);GO:0005874(microtubule);GO:0005886(plasma membrane);GO:0007018(microtubule-based movement);GO:0007080(mi…	NA	K17915	NA	kinesin family member 14 [Source:HGNC Symbol;Acc:HGNC:19181]	13.2846	0.696127	19.0836	4.25426	6.17507e-08	2.21085e-05	up	yes
chr9	127867850	127906022	-	ENSG00000257524	AL157935	ENST00000476274;ENST00000643029;ENST00000548587;ENST00000643338;ENST00000645007	GO:0005794(Golgi apparatus);GO:0006486(protein glycosylation);GO:0008373(sialyltransferase activity);GO:0016020(membrane);GO:0016021(integral component of membrane);GO:0016740(transferase activity);GO:0016757(transferase activity, transferring glycosyl groups);GO:0097503(sialylation);GO:0097503(sialylation)	NA	NA	NA	novel transcript	5.73269	0.302046	18.9796	4.24638	1.15329e-07	3.30328e-05	up	yes
chr6	135283532	135497765	-	ENSG00000135541	AHI1	ENST00000265602;ENST00000533029;ENST00000527681;ENST00000531788;ENST00000475846;ENST00000528103;ENST00000498558;ENST00000457866;ENST00000327035;ENST00000529865;ENST00000488690;ENST00000524469;ENST00000367799;ENST00000367800;ENST00000534469;ENST00000487135;ENST00000531527	GO:0001738(morphogenesis of a polarized epithelium);GO:0001947(heart looping);GO:0002092(positive regulation of receptor internalization);GO:0005515(protein binding);GO:0005737(cytoplasm);GO:0005813(centrosome);GO:0005814(centriole);GO:0005829(cytosol);GO:0005856(cytoskeleton);GO:0005911(cell-cell junction);GO:0005912(adherens junction);GO:0005929(cilium);GO:0007169(transmembrane receptor protein…	NA	K16740	NA	Abelson helper integration site 1 [Source:HGNC Symbol;Acc:HGNC:21575]	10.2142	0.542666	18.8222	4.23436	7.49691e-08	2.47763e-05	up	yes
chr15	64151715	64157481	+	ENSG00000157734	SNX22	ENST00000561334;ENST00000557789;ENST00000325881;ENST00000560945;ENST00000560997	GO:0008289(lipid binding);GO:0015031(protein transport);GO:0016020(membrane);GO:0030659(cytoplasmic vesicle membrane);GO:0031410(cytoplasmic vesicle);GO:0035091(phosphatidylinositol binding);GO:0035091(phosphatidylinositol binding)	NA	K17941	NA	sorting nexin 22 [Source:HGNC Symbol;Acc:HGNC:16315]	4.33758	0.233792	18.5532	4.2136	1.26159e-07	3.38762e-05	up	yes
chr2	11179759	11348330	-	ENSG00000134318	ROCK2	ENST00000315872;ENST00000616279;ENST00000460262;ENST00000493096;ENST00000484951;ENST00000431087;ENST00000401753	GO:0000166(nucleotide binding);GO:0001934(positive regulation of protein phosphorylation);GO:0002931(response to ischemia);GO:0003180(aortic valve morphogenesis);GO:0003723(RNA binding);GO:0004672(protein kinase activity);GO:0004674(protein serine/threonine kinase activity);GO:0005198(structural molecule activity);GO:0005515(protein binding);GO:0005524(ATP binding);GO:0005634(nucleus);GO:0005737(…	04022(cGMP-PKG signaling pathway);04024(cAMP signaling pathway);04062(Chemokine signaling pathway);04071(Sphingolipid signaling pathway);04270(Vascular smooth muscle contraction);04310(Wnt signaling pathway);04360(Axon guidance);04510(Focal adhesion);04530(Tight junction);04611(Platelet activation);04670(Leukocyte transendothelial migration);04810(Regulation of actin cytoskeleton);04921(Oxytocin …	K17388	EC:2.7.11.1	Rho associated coiled-coil containing protein kinase 2 [Source:HGNC Symbol;Acc:HGNC:10252]	8.0578	0.434876	18.529	4.21171	8.36479e-08	2.6296e-05	up	yes
chr13	52024691	52033600	+	ENSG00000253797	UTP14C	ENST00000521776	GO:0005515(protein binding);GO:0005634(nucleus);GO:0005730(nucleolus);GO:0005829(cytosol);GO:0006364(rRNA processing);GO:0007275(multicellular organism development);GO:0007283(spermatogenesis);GO:0030154(cell differentiation);GO:0032040(small-subunit processome);GO:0042254(ribosome biogenesis);GO:0051321(meiotic cell cycle)	03008(Ribosome biogenesis in eukaryotes)	K14567	NA	UTP14C, small subunit processome component [Source:HGNC Symbol;Acc:HGNC:20321]	3.45495	0.186741	18.5013	4.20955	1.25217e-07	3.38762e-05	up	yes
chr1	179954773	180114875	+	ENSG00000135837	CEP350	ENST00000367607;ENST00000437245;ENST00000417046;ENST00000429851;ENST00000496440;ENST00000357434;ENST00000491495;ENST00000418229	GO:0005515(protein binding);GO:0005634(nucleus);GO:0005737(cytoplasm);GO:0005813(centrosome);GO:0005814(centriole);GO:0005815(microtubule organizing center);GO:0005819(spindle);GO:0005856(cytoskeleton);GO:0008017(microtubule binding);GO:0016020(membrane);GO:0034453(microtubule anchoring);GO:0042995(cell projection);GO:0042995(cell projection)	NA	K16768	NA	centrosomal protein 350 [Source:HGNC Symbol;Acc:HGNC:24238]	9.66027	0.523193	18.4641	4.20665	8.11084e-08	2.61351e-05	up	yes
chr16	53055033	53329150	+	ENSG00000177200	CHD9	ENST00000566029;ENST00000564255;ENST00000564582;ENST00000562785;ENST00000565442;ENST00000569225;ENST00000565119;ENST00000562806;ENST00000398510;ENST00000564845;ENST00000447540;ENST00000561869;ENST00000564641;ENST00000565803;ENST00000219084;ENST00000564600	GO:0000166(nucleotide binding);GO:0003677(DNA binding);GO:0004386(helicase activity);GO:0005515(protein binding);GO:0005524(ATP binding);GO:0005634(nucleus);GO:0005654(nucleoplasm);GO:0005737(cytoplasm);GO:0006325(chromatin organization);GO:0016787(hydrolase activity);GO:0016817(hydrolase activity, acting on acid anhydrides);GO:0019216(regulation of lipid metabolic process);GO:0019216(regulation …	NA	K14438	EC:3.6.4.12	chromodomain helicase DNA binding protein 9 [Source:HGNC Symbol;Acc:HGNC:25701]	5.64628	0.3086	18.2965	4.19349	9.39568e-08	2.8163e-05	up	yes
chr15	48712928	48811146	-	ENSG00000103995	CEP152	ENST00000380950;ENST00000325747;ENST00000560322;ENST00000558337;ENST00000559630;ENST00000559444	GO:0000086(G2/M transition of mitotic cell cycle);GO:0000242(pericentriolar material);GO:0005515(protein binding);GO:0005654(nucleoplasm);GO:0005737(cytoplasm);GO:0005813(centrosome);GO:0005814(centriole);GO:0005815(microtubule organizing center);GO:0005829(cytosol);GO:0005856(cytoskeleton);GO:0007099(centriole replication);GO:0010389(regulation of G2/M transition of mitotic cell cycle);GO:001990…	NA	K16728	NA	centrosomal protein 152 [Source:HGNC Symbol;Acc:HGNC:29298]	3.89596	0.214346	18.1761	4.18397	1.11444e-07	3.26455e-05	up	yes
chrX	118495898	118686163	+	ENSG00000147251	DOCK11	ENST00000276204;ENST00000276202;ENST00000633080;ENST00000632573	GO:0001782(B cell homeostasis);GO:0002315(marginal zone B cell differentiation);GO:0005085(guanyl-nucleotide exchange factor activity);GO:0005089(Rho guanyl-nucleotide exchange factor activity);GO:0005515(protein binding);GO:0005829(cytosol);GO:0007264(small GTPase mediated signal transduction);GO:0007596(blood coagulation);GO:0017048(Rho GTPase binding);GO:0043547(positive regulation of GTPase a…	NA	K21853	NA	dedicator of cytokinesis 11 [Source:HGNC Symbol;Acc:HGNC:23483]	2.53741	0.1467	17.2965	4.11241	2.53348e-07	5.72879e-05	up	yes
chr3	69019827	69052339	-	ENSG00000144747	TMF1	ENST00000398559;ENST00000489370;ENST00000477872;ENST00000646304;ENST00000646708;ENST00000645406	GO:0000139(Golgi membrane);GO:0001675(acrosome assembly);GO:0001819(positive regulation of cytokine production);GO:0003677(DNA binding);GO:0003712(transcription coregulator activity);GO:0005515(protein binding);GO:0005634(nucleus);GO:0005737(cytoplasm);GO:0005783(endoplasmic reticulum);GO:0005794(Golgi apparatus);GO:0005829(cytosol);GO:0006355(regulation of transcription, DNA-templated);GO:000636…	NA	K20286	NA	TATA element modulatory factor 1 [Source:HGNC Symbol;Acc:HGNC:11870]	5.6657	0.330717	17.1316	4.09859	2.01146e-07	4.86837e-05	up	yes
chr2	55287842	55419895	-	ENSG00000115355	CCDC88A	ENST00000645969;ENST00000436346;ENST00000643205;ENST00000644127;ENST00000647291;ENST00000647383;ENST00000263630;ENST00000474059;ENST00000646796;ENST00000645860;ENST00000644415;ENST00000645485;ENST00000643440;ENST00000413716;ENST00000643265;ENST00000643634;ENST00000644390;ENST00000646474;ENST00000643375;ENST00000644809;ENST00000644890;ENST00000643873;ENST00000644332;ENST00000643103;ENST00000426576…	GO:0001932(regulation of protein phosphorylation);GO:0003779(actin binding);GO:0005515(protein binding);GO:0005737(cytoplasm);GO:0005783(endoplasmic reticulum);GO:0005794(Golgi apparatus);GO:0005813(centrosome);GO:0005814(centriole);GO:0005829(cytosol);GO:0005856(cytoskeleton);GO:0005886(plasma membrane);GO:0006260(DNA replication);GO:0006275(regulation of DNA replication);GO:0007399(nervous syst…	NA	NA	NA	coiled-coil domain containing 88A [Source:HGNC Symbol;Acc:HGNC:25523]	2.82927	0.165251	17.121	4.0977	2.01063e-07	4.86837e-05	up	yes
chr15	40594020	40664342	+	ENSG00000137812	KNL1	ENST00000346991;ENST00000534204;ENST00000532347;ENST00000399668;ENST00000528967;ENST00000533001	GO:0000775(chromosome, centromeric region);GO:0000776(kinetochore);GO:0000777(condensed chromosome kinetochore);GO:0001669(acrosomal vesicle);GO:0001675(acrosome assembly);GO:0005515(protein binding);GO:0005634(nucleus);GO:0005654(nucleoplasm);GO:0005694(chromosome);GO:0005829(cytosol);GO:0007049(cell cycle);GO:0007059(chromosome segregation);GO:0008608(attachment of spindle microtubules to kinet…	NA	K11542	NA	kinetochore scaffold 1 [Source:HGNC Symbol;Acc:HGNC:24054]	9.3923	0.551025	17.0451	4.09129	1.68808e-07	4.35154e-05	up	yes
chr4	119212587	119295517	+	ENSG00000145390	USP53	ENST00000450251;ENST00000514305;ENST00000510852;ENST00000274030;ENST00000509769;ENST00000514665	GO:0001508(action potential);GO:0005515(protein binding);GO:0005575(cellular_component);GO:0005911(cell-cell junction);GO:0005923(bicellular tight junction);GO:0006915(apoptotic process);GO:0007605(sensory perception of sound);GO:0008150(biological_process);GO:0010996(response to auditory stimulus);GO:0016579(protein deubiquitination);GO:0030054(cell junction);GO:0036459(thiol-dependent ubiquitin…	NA	NA	NA	ubiquitin specific peptidase 53 [Source:HGNC Symbol;Acc:HGNC:29255]	2.62882	0.154376	17.0287	4.0899	2.03966e-07	4.86837e-05	up	yes
chr1	89006679	89022894	-	ENSG00000117226	GBP3	ENST00000564665;ENST00000370482;ENST00000235878;ENST00000493594;ENST00000564037;ENST00000461384;ENST00000370481	GO:0000139(Golgi membrane);GO:0000166(nucleotide binding);GO:0002376(immune system process);GO:0003924(GTPase activity);GO:0005515(protein binding);GO:0005525(GTP binding);GO:0005737(cytoplasm);GO:0005794(Golgi apparatus);GO:0005829(cytosol);GO:0016020(membrane);GO:0016787(hydrolase activity);GO:0042803(protein homodimerization activity);GO:0048471(perinuclear region of cytoplasm);GO:0051607(defe…	04621(NOD-like receptor signaling pathway);04621(NOD-like receptor signaling pathway)	NA	NA	guanylate binding protein 3 [Source:HGNC Symbol;Acc:HGNC:4184]	3.14046	0.184844	16.9898	4.0866	4.72659e-07	8.46125e-05	up	yes
chr4	125316399	125492932	+	ENSG00000196159	FAT4	ENST00000394329;ENST00000509444	GO:0001658(branching involved in ureteric bud morphogenesis);GO:0001822(kidney development);GO:0003007(heart morphogenesis);GO:0005509(calcium ion binding);GO:0005515(protein binding);GO:0005886(plasma membrane);GO:0007009(plasma membrane organization);GO:0007155(cell adhesion);GO:0007156(homophilic cell adhesion via plasma membrane adhesion molecules);GO:0007157(heterophilic cell-cell adhesion v…	04392(Hippo signaling pathway - multiple species);04392(Hippo signaling pathway - multiple species)	K16669	NA	FAT atypical cadherin 4 [Source:HGNC Symbol;Acc:HGNC:23109]	2.46648	0.14573	16.9251	4.08109	1.99652e-07	4.86837e-05	up	yes
chr1	100083563	100132955	-	ENSG00000156876	SASS6	ENST00000462159;ENST00000287482	GO:0005515(protein binding);GO:0005737(cytoplasm);GO:0005813(centrosome);GO:0005814(centriole);GO:0005815(microtubule organizing center);GO:0005829(cytosol);GO:0005856(cytoskeleton);GO:0007049(cell cycle);GO:0007099(centriole replication);GO:0051298(centrosome duplication);GO:0098536(deuterosome);GO:0098536(deuterosome)	NA	K16487	NA	SAS-6 centriolar assembly protein [Source:HGNC Symbol;Acc:HGNC:25403]	6.45018	0.383971	16.7986	4.07027	2.43751e-07	5.61019e-05	up	yes
chr3	140941830	140980961	+	ENSG00000114120	SLC25A36	ENST00000512506;ENST00000511757;ENST00000502594;ENST00000513887;ENST00000502756;ENST00000512023;ENST00000446041;ENST00000648615;ENST00000393015;ENST00000502866;ENST00000507429;ENST00000514629;ENST00000324194	GO:0000002(mitochondrial genome maintenance);GO:0005739(mitochondrion);GO:0005743(mitochondrial inner membrane);GO:0006864(pyrimidine nucleotide transport);GO:0007005(mitochondrion organization);GO:0015218(pyrimidine nucleotide transmembrane transporter activity);GO:0016020(membrane);GO:0016021(integral component of membrane);GO:0022857(transmembrane transporter activity);GO:0051881(regulation of…	NA	K15116	NA	solute carrier family 25 member 36 [Source:HGNC Symbol;Acc:HGNC:25554]	2.50173	0.152037	16.4547	4.04043	3.5052e-07	6.84523e-05	up	yes
chr17	30831966	30895869	+	ENSG00000176208	ATAD5	ENST00000321990;ENST00000585133;ENST00000578295	GO:0000166(nucleotide binding);GO:0002377(immunoglobulin production);GO:0003677(DNA binding);GO:0005515(protein binding);GO:0005524(ATP binding);GO:0005634(nucleus);GO:0006974(cellular response to DNA damage stimulus);GO:0008630(intrinsic apoptotic signaling pathway in response to DNA damage);GO:0030890(positive regulation of B cell proliferation);GO:0031391(Elg1 RFC-like complex);GO:0033260(nucl…	NA	NA	NA	ATPase family, AAA domain containing 5 [Source:HGNC Symbol;Acc:HGNC:25752]	3.91058	0.23847	16.3986	4.0355	2.87297e-07	6.07044e-05	up	yes
chr2	206274663	206314427	+	ENSG00000204186	ZDBF2	ENST00000611847;ENST00000649525;ENST00000648361;ENST00000649441;ENST00000649285;ENST00000650097	GO:0003676(nucleic acid binding);GO:0008270(zinc ion binding);GO:0046872(metal ion binding);GO:0046872(metal ion binding)	NA	NA	NA	zinc finger DBF-type containing 2 [Source:HGNC Symbol;Acc:HGNC:29313]	1.35335	0.0826964	16.3652	4.03256	3.67509e-07	6.96591e-05	up	yes
chr1	186311652	186375693	-	ENSG00000047410	TPR	ENST00000367478;ENST00000474852;ENST00000492973;ENST00000469463;ENST00000481347;ENST00000467810;ENST00000491783;ENST00000451586	GO:0000122(negative regulation of transcription by RNA polymerase II);GO:0000775(chromosome, centromeric region);GO:0000776(kinetochore);GO:0003682(chromatin binding);GO:0003723(RNA binding);GO:0003729(mRNA binding);GO:0005515(protein binding);GO:0005634(nucleus);GO:0005635(nuclear envelope);GO:0005643(nuclear pore);GO:0005654(nucleoplasm);GO:0005694(chromosome);GO:0005737(cytoplasm);GO:0005819(s…	03013(RNA transport);05200(Pathways in cancer);05216(Thyroid cancer);05216(Thyroid cancer)	K09291	NA	translocated promoter region, nuclear basket protein [Source:HGNC Symbol;Acc:HGNC:12017]	31.6934	1.95573	16.2054	4.01841	2.37256e-07	5.56e-05	up	yes
chr15	70654554	70763558	-	ENSG00000137831	UACA	ENST00000322954;ENST00000379983;ENST00000560951;ENST00000560831;ENST00000559206;ENST00000558308;ENST00000559290;ENST00000560523;ENST00000560167;ENST00000559156;ENST00000559183;ENST00000558758	GO:0003674(molecular_function);GO:0005515(protein binding);GO:0005576(extracellular region);GO:0005634(nucleus);GO:0005737(cytoplasm);GO:0005829(cytosol);GO:0005856(cytoskeleton);GO:0008150(biological_process);GO:0070062(extracellular exosome);GO:0097190(apoptotic signaling pathway);GO:1901222(regulation of NIK/NF-kappaB signaling);GO:1901222(regulation of NIK/NF-kappaB signaling)	NA	NA	NA	uveal autoantigen with coiled-coil domains and ankyrin repeats [Source:HGNC Symbol;Acc:HGNC:15947]	11.6503	0.719023	16.203	4.01819	2.67921e-07	5.85294e-05	up	yes
chr8	96493813	96611790	+	ENSG00000169439	SDC2	ENST00000302190;ENST00000520233;ENST00000522911;ENST00000519587	GO:0001523(retinoid metabolic process);GO:0005515(protein binding);GO:0005788(endoplasmic reticulum lumen);GO:0005796(Golgi lumen);GO:0005886(plasma membrane);GO:0006024(glycosaminoglycan biosynthetic process);GO:0006027(glycosaminoglycan catabolic process);GO:0007399(nervous system development);GO:0008150(biological_process);GO:0009986(cell surface);GO:0016020(membrane);GO:0016021(integral compo…	04514(Cell adhesion molecules (CAMs));05144(Malaria);05205(Proteoglycans in cancer);05418(Fluid shear stress and atherosclerosis);05418(Fluid shear stress and atherosclerosis)	K16336	NA	syndecan 2 [Source:HGNC Symbol;Acc:HGNC:10659]	7.35959	0.455358	16.1622	4.01455	3.32953e-07	6.60221e-05	up	yes
chr6	56457987	56954649	-	ENSG00000151914	DST	ENST00000340834;ENST00000421834;ENST00000651941;ENST00000244364;ENST00000524302;ENST00000650917;ENST00000449297;ENST00000517937;ENST00000651457;ENST00000651289;ENST00000521821;ENST00000312431;ENST00000517840;ENST00000524186;ENST00000487754;ENST00000492944;ENST00000466429;ENST00000524216;ENST00000459869;ENST00000521104;ENST00000518935;ENST00000520645;ENST00000518828;ENST00000482156;ENST00000523943…	GO:0002162(dystroglycan binding);GO:0003779(actin binding);GO:0005178(integrin binding);GO:0005198(structural molecule activity);GO:0005509(calcium ion binding);GO:0005515(protein binding);GO:0005604(basement membrane);GO:0005634(nucleus);GO:0005635(nuclear envelope);GO:0005737(cytoplasm);GO:0005783(endoplasmic reticulum);GO:0005789(endoplasmic reticulum membrane);GO:0005829(cytosol);GO:0005856(c…	NA	NA	NA	dystonin [Source:HGNC Symbol;Acc:HGNC:1090]	4.89966	0.30327	16.1561	4.01401	2.60568e-07	5.79045e-05	up	yes
chr5	37106228	37249428	-	ENSG00000197603	CPLANE1	ENST00000425232;ENST00000508405;ENST00000514429;ENST00000511781;ENST00000511824;ENST00000510830;ENST00000509957;ENST00000504716;ENST00000511210;ENST00000505431;ENST00000509849;ENST00000505121;ENST00000515380	GO:0001736(establishment of planar polarity);GO:0001822(kidney development);GO:0003279(cardiac septum development);GO:0003281(ventricular septum development);GO:0005515(protein binding);GO:0005929(cilium);GO:0007507(heart development);GO:0016020(membrane);GO:0016021(integral component of membrane);GO:0021549(cerebellum development);GO:0030030(cell projection organization);GO:0035869(ciliary trans…	NA	K22859	NA	ciliogenesis and planar polarity effector 1 [Source:HGNC Symbol;Acc:HGNC:25801]	2.27424	0.142415	15.9691	3.99722	3.6507e-07	6.96591e-05	up	yes
chr2	151409883	151508013	+	ENSG00000080345	RIF1	ENST00000243326;ENST00000484077;ENST00000430328;ENST00000453091;ENST00000494333;ENST00000454583;ENST00000467762;ENST00000457745;ENST00000444746;ENST00000428287	GO:0000122(negative regulation of transcription by RNA polymerase II);GO:0000723(telomere maintenance);GO:0000781(chromosome, telomeric region);GO:0000790(nuclear chromatin);GO:0000793(condensed chromosome);GO:0001939(female pronucleus);GO:0001940(male pronucleus);GO:0005515(protein binding);GO:0005634(nucleus);GO:0005654(nucleoplasm);GO:0005694(chromosome);GO:0005737(cytoplasm);GO:0005819(spindl…	04550(Signaling pathways regulating pluripotency of stem cells);04550(Signaling pathways regulating pluripotency of stem cells)	K11138	NA	replication timing regulatory factor 1 [Source:HGNC Symbol;Acc:HGNC:23207]	4.57661	0.286808	15.957	3.99612	2.99256e-07	6.22114e-05	up	yes
chr21	34073578	34106260	+	ENSG00000198743	SLC5A3	ENST00000381151	GO:0005367(myo-inositol:sodium symporter activity);GO:0005412(glucose:sodium symporter activity);GO:0005886(plasma membrane);GO:0005887(integral component of plasma membrane);GO:0006020(inositol metabolic process);GO:0006811(ion transport);GO:0006814(sodium ion transport);GO:0007422(peripheral nervous system development);GO:0015293(symporter activity);GO:0015798(myo-inositol transport);GO:0016020…	NA	NA	NA	solute carrier family 5 member 3 [Source:HGNC Symbol;Acc:HGNC:11038]	18.6802	1.17311	15.9237	3.9931	2.76702e-07	5.94402e-05	up	yes
chr5	95461755	95555007	-	ENSG00000198677	TTC37	ENST00000649566;ENST00000506007;ENST00000513232;ENST00000504421;ENST00000503279;ENST00000508181;ENST00000515207;ENST00000510228;ENST00000507805;ENST00000502768;ENST00000512026;ENST00000358746	GO:0005515(protein binding);GO:0005634(nucleus);GO:0005654(nucleoplasm);GO:0005737(cytoplasm);GO:0005829(cytosol);GO:0006401(RNA catabolic process);GO:0035327(transcriptionally active chromatin);GO:0043928(exonucleolytic nuclear-transcribed mRNA catabolic process involved in deadenylation-dependent decay);GO:0055087(Ski complex);GO:0055087(Ski complex)	03018(RNA degradation);03018(RNA degradation)	K12600	NA	tetratricopeptide repeat domain 37 [Source:HGNC Symbol;Acc:HGNC:23639]	8.33109	0.523246	15.9219	3.99294	3.20704e-07	6.5612e-05	up	yes
chr3	107522936	107811339	+	ENSG00000114439	BBX	ENST00000325805;ENST00000443253;ENST00000406780;ENST00000458347;ENST00000402543;ENST00000456419;ENST00000497629;ENST00000457496;ENST00000474137;ENST00000415149;ENST00000449335;ENST00000427402	GO:0000981(DNA-binding transcription factor activity, RNA polymerase II-specific);GO:0003677(DNA binding);GO:0005634(nucleus);GO:0005654(nucleoplasm);GO:0005829(cytosol);GO:0006357(regulation of transcription by RNA polymerase II);GO:0060348(bone development);GO:0060348(bone development)	NA	K21643	NA	BBX, HMG-box containing [Source:HGNC Symbol;Acc:HGNC:14422]	5.65813	0.355596	15.9117	3.99202	3.27968e-07	6.60221e-05	up	yes
chr4	186069152	186088069	+	ENSG00000164342	TLR3	ENST00000296795;ENST00000512264;ENST00000513189	GO:0000139(Golgi membrane);GO:0001774(microglial cell activation);GO:0001819(positive regulation of cytokine production);GO:0002224(toll-like receptor signaling pathway);GO:0002376(immune system process);GO:0002730(regulation of dendritic cell cytokine production);GO:0002756(MyD88-independent toll-like receptor signaling pathway);GO:0003723(RNA binding);GO:0003725(double-stranded RNA binding);GO:…	04217(Necroptosis);04620(Toll-like receptor signaling pathway);05160(Hepatitis C);05161(Hepatitis B);05164(Influenza A);05165(Human papillomavirus infection);05167(Kaposi sarcoma-associated herpesvirus infection);05168(Herpes simplex virus 1 infection);05168(Herpes simplex virus 1 infection)	K05401	NA	toll like receptor 3 [Source:HGNC Symbol;Acc:HGNC:11849]	2.4766	0.156105	15.865	3.98777	4.92005e-07	8.56952e-05	up	yes
chr6	79484991	79537458	-	ENSG00000135338	LCA5	ENST00000392959;ENST00000369846	GO:0005515(protein binding);GO:0005737(cytoplasm);GO:0005815(microtubule organizing center);GO:0005856(cytoskeleton);GO:0005929(cilium);GO:0005930(axoneme);GO:0015031(protein transport);GO:0032391(photoreceptor connecting cilium);GO:0036064(ciliary basal body);GO:0042073(intraciliary transport);GO:0042995(cell projection);GO:0044877(protein-containing complex binding);GO:0045494(photoreceptor cel…	NA	NA	NA	LCA5, lebercilin [Source:HGNC Symbol;Acc:HGNC:31923]	2.21731	0.140575	15.7731	3.9794	6.27476e-07	0.000100635	up	yes
chr11	108222484	108369102	+	ENSG00000149311	ATM	ENST00000278616;ENST00000527389;ENST00000527805;ENST00000533690;ENST00000452508;ENST00000527181;ENST00000638443;ENST00000525056;ENST00000526567;ENST00000534625;ENST00000525537;ENST00000532765;ENST00000533733;ENST00000530958;ENST00000531525;ENST00000531957;ENST00000524792	GO:0000077(DNA damage checkpoint);GO:0000166(nucleotide binding);GO:0000723(telomere maintenance);GO:0000724(double-strand break repair via homologous recombination);GO:0000729(DNA double-strand break processing);GO:0000781(chromosome, telomeric region);GO:0000784(nuclear chromosome, telomeric region);GO:0001541(ovarian follicle development);GO:0001666(response to hypoxia);GO:0001756(somitogenesi…	01524(Platinum drug resistance);03440(Homologous recombination);04064(NF-kappa B signaling pathway);04068(FoxO signaling pathway);04110(Cell cycle);04115(p53 signaling pathway);04210(Apoptosis);04218(Cellular senescence);05165(Human papillomavirus infection);05166(Human T-cell leukemia virus 1 infection);05170(Human immunodeficiency virus 1 infection);05202(Transcriptional misregulation in cancer…	NA	NA	ATM serine/threonine kinase [Source:HGNC Symbol;Acc:HGNC:795]	2.8149	0.182796	15.3991	3.94478	4.67235e-07	8.46125e-05	up	yes
chr12	105107324	105169134	+	ENSG00000136051	WASHC4	ENST00000332180;ENST00000551224;ENST00000552203;ENST00000550036;ENST00000548534;ENST00000550613;ENST00000547171;ENST00000311317;ENST00000550053;ENST00000550786	GO:0005654(nucleoplasm);GO:0005768(endosome);GO:0005769(early endosome);GO:0007032(endosome organization);GO:0015031(protein transport);GO:0016197(endosomal transport);GO:0031083(BLOC-1 complex);GO:0071203(WASH complex);GO:0071203(WASH complex)	04144(Endocytosis);04144(Endocytosis)	K18465	NA	WASH complex subunit 4 [Source:HGNC Symbol;Acc:HGNC:29174]	8.61554	0.561379	15.3471	3.9399	4.87617e-07	8.56952e-05	up	yes
chr5	36876769	37066413	+	ENSG00000164190	NIPBL	ENST00000448238;ENST00000282516;ENST00000514335;ENST00000503274;ENST00000504430	GO:0000122(negative regulation of transcription by RNA polymerase II);GO:0000228(nuclear chromosome);GO:0000785(chromatin);GO:0000790(nuclear chromatin);GO:0001656(metanephros development);GO:0003007(heart morphogenesis);GO:0003151(outflow tract morphogenesis);GO:0003682(chromatin binding);GO:0005515(protein binding);GO:0005634(nucleus);GO:0005654(nucleoplasm);GO:0005694(chromosome);GO:0006302(do…	NA	K06672	NA	NIPBL, cohesin loading factor [Source:HGNC Symbol;Acc:HGNC:28862]	11.5352	0.753851	15.3016	3.93561	4.11454e-07	7.68584e-05	up	yes
chr6	89829894	89874436	+	ENSG00000118412	CASP8AP2	ENST00000551025;ENST00000547893;ENST00000237177;ENST00000548224;ENST00000419040	GO:0002020(protease binding);GO:0006919(activation of cysteine-type endopeptidase activity involved in apoptotic process);GO:0008625(extrinsic apoptotic signaling pathway via death domain receptors);GO:0008656(cysteine-type endopeptidase activator activity involved in apoptotic process);GO:0042802(identical protein binding);GO:0097190(apoptotic signaling pathway);GO:0097190(apoptotic signaling pa…	NA	NA	NA	caspase 8 associated protein 2 [Source:HGNC Symbol;Acc:HGNC:1510]	3.73702	0.244723	15.2704	3.93267	5.24363e-07	8.89278e-05	up	yes
chr3	101324205	101513241	-	ENSG00000138468	SENP7	ENST00000394095;ENST00000366089;ENST00000394085;ENST00000394094;ENST00000460107;ENST00000394091	GO:0005515(protein binding);GO:0005622(intracellular);GO:0005634(nucleus);GO:0005737(cytoplasm);GO:0006508(proteolysis);GO:0008233(peptidase activity);GO:0008234(cysteine-type peptidase activity);GO:0016787(hydrolase activity);GO:0016926(protein desumoylation);GO:0070139(SUMO-specific endopeptidase activity);GO:0070139(SUMO-specific endopeptidase activity)	NA	K08596	EC:3.4.22.68	SUMO specific peptidase 7 [Source:HGNC Symbol;Acc:HGNC:30402]	5.75146	0.377481	15.2364	3.92945	5.00904e-07	8.6082e-05	up	yes
chr2	196639554	196763490	+	ENSG00000144395	CCDC150	ENST00000389175;ENST00000471546;ENST00000461825;ENST00000497159;ENST00000471033;ENST00000465092;ENST00000495513;ENST00000469429;ENST00000463826;ENST00000460114;ENST00000487663;ENST00000424427;ENST00000461243	GO:0005515(protein binding);GO:0005515(protein binding)	NA	NA	NA	coiled-coil domain containing 150 [Source:HGNC Symbol;Acc:HGNC:26834]	1.81388	0.12065	15.0343	3.91018	7.61557e-07	0.000111542	up	yes
chr6	96521595	96555276	+	ENSG00000014123	UFL1	ENST00000369278;ENST00000461673	GO:0001649(osteoblast differentiation);GO:0005515(protein binding);GO:0005737(cytoplasm);GO:0005783(endoplasmic reticulum);GO:0005789(endoplasmic reticulum membrane);GO:0005829(cytosol);GO:0008284(positive regulation of cell population proliferation);GO:0010468(regulation of gene expression);GO:0016020(membrane);GO:0016740(transferase activity);GO:0031397(negative regulation of protein ubiquitina…	NA	K22755	EC:2.3.2.-	UFM1 specific ligase 1 [Source:HGNC Symbol;Acc:HGNC:23039]	10.7825	0.718153	15.0143	3.90826	5.40765e-07	9.05185e-05	up	yes
chr2	97113218	97264434	+	ENSG00000135976	ANKRD36	ENST00000652721;ENST00000452478;ENST00000494336;ENST00000461153;ENST00000420699;ENST00000620383;ENST00000421946	GO:0005515(protein binding);GO:0005515(protein binding)	NA	NA	NA	ankyrin repeat domain 36 [Source:HGNC Symbol;Acc:HGNC:24079]	1.38343	0.0931015	14.8594	3.8933	1.0319e-06	0.000138543	up	yes
chr3	179148114	179240093	+	ENSG00000121879	PIK3CA	ENST00000263967;ENST00000462255;ENST00000468036	GO:0000166(nucleotide binding);GO:0001525(angiogenesis);GO:0001889(liver development);GO:0001932(regulation of protein phosphorylation);GO:0001944(vasculature development);GO:0004674(protein serine/threonine kinase activity);GO:0005515(protein binding);GO:0005524(ATP binding);GO:0005737(cytoplasm);GO:0005829(cytosol);GO:0005886(plasma membrane);GO:0005942(phosphatidylinositol 3-kinase complex);GO…	00562(Inositol phosphate metabolism);01521(EGFR tyrosine kinase inhibitor resistance);01522(Endocrine resistance);01524(Platinum drug resistance);04012(ErbB signaling pathway);04014(Ras signaling pathway);04015(Rap1 signaling pathway);04024(cAMP signaling pathway);04062(Chemokine signaling pathway);04066(HIF-1 signaling pathway);04068(FoxO signaling pathway);04070(Phosphatidylinositol signaling s…	K00922	EC:2.7.1.153	phosphatidylinositol-4,5-bisphosphate 3-kinase catalytic subunit alpha [Source:HGNC Symbol;Acc:HGNC:8975]	5.19497	0.350537	14.82	3.88948	6.16292e-07	0.000100635	up	yes
chr3	101724593	101770562	+	ENSG00000182504	CEP97	ENST00000494050;ENST00000465011;ENST00000462076;ENST00000489172;ENST00000341893	GO:0005515(protein binding);GO:0005516(calmodulin binding);GO:0005737(cytoplasm);GO:0005813(centrosome);GO:0005815(microtubule organizing center);GO:0005829(cytosol);GO:0005856(cytoskeleton);GO:0030030(cell projection organization);GO:0032991(protein-containing complex);GO:0097711(ciliary basal body-plasma membrane docking);GO:1901673(regulation of mitotic spindle assembly);GO:1902018(negative re…	NA	K16717	NA	centrosomal protein 97 [Source:HGNC Symbol;Acc:HGNC:26244]	3.62064	0.244426	14.8128	3.88877	6.94625e-07	0.000106536	up	yes
chr3	149162410	149221829	-	ENSG00000047457	CP	ENST00000490639;ENST00000489736;ENST00000474204;ENST00000463556;ENST00000264613;ENST00000479771;ENST00000471356;ENST00000455472;ENST00000497797;ENST00000460674;ENST00000481169;ENST00000473296;ENST00000497902	GO:0004322(ferroxidase activity);GO:0005507(copper ion binding);GO:0005576(extracellular region);GO:0005615(extracellular space);GO:0005623(cell);GO:0005765(lysosomal membrane);GO:0005788(endoplasmic reticulum lumen);GO:0005886(plasma membrane);GO:0006811(ion transport);GO:0006825(copper ion transport);GO:0006826(iron ion transport);GO:0006879(cellular iron ion homeostasis);GO:0016491(oxidoreduct…	00860(Porphyrin and chlorophyll metabolism);04216(Ferroptosis);04216(Ferroptosis)	NA	NA	ceruloplasmin [Source:HGNC Symbol;Acc:HGNC:2295]	11.8291	0.803626	14.7196	3.87967	6.44762e-07	0.000101346	up	yes
chr2	97416165	97433527	-	ENSG00000230606	AC092683	ENST00000612970;ENST00000600957;ENST00000620023;ENST00000604397;ENST00000609751;ENST00000430893;ENST00000620272;ENST00000610408;ENST00000431244;ENST00000621982;ENST00000620051	NA	NA	NA	NA	novel transcript	2.54276	0.172911	14.7055	3.87829	1.20019e-06	0.00015261	up	yes
chr5	71455651	71567820	+	ENSG00000145734	BDP1	ENST00000358731;ENST00000380675;ENST00000508917;ENST00000514903;ENST00000508157	GO:0000126(transcription factor TFIIIB complex);GO:0000995(RNA polymerase III general transcription initiation factor activity);GO:0001156(TFIIIC-class transcription factor complex binding);GO:0003677(DNA binding);GO:0005634(nucleus);GO:0005654(nucleoplasm);GO:0006383(transcription by RNA polymerase III);GO:0070898(RNA polymerase III preinitiation complex assembly);GO:0070898(RNA polymerase III p…	NA	K15198	NA	B double prime 1, subunit of RNA polymerase III transcription initiation factor IIIB [Source:HGNC Symbol;Acc:HGNC:13652]	5.55248	0.379261	14.6403	3.87187	6.32435e-07	0.000100635	up	yes
chr2	200510008	200584096	+	ENSG00000163535	SGO2	ENST00000357799;ENST00000460534;ENST00000409203;ENST00000488636;ENST00000469840	GO:0000775(chromosome, centromeric region);GO:0000776(kinetochore);GO:0000777(condensed chromosome kinetochore);GO:0005515(protein binding);GO:0005634(nucleus);GO:0005654(nucleoplasm);GO:0005694(chromosome);GO:0005829(cytosol);GO:0007049(cell cycle);GO:0007059(chromosome segregation);GO:0016604(nuclear body);GO:0030892(mitotic cohesin complex);GO:0051301(cell division);GO:0051321(meiotic cell cyc…	NA	K11581	NA	shugoshin 2 [Source:HGNC Symbol;Acc:HGNC:30812]	5.0039	0.342538	14.6083	3.86872	7.52905e-07	0.000111542	up	yes
chr11	102317450	102339403	+	ENSG00000023445	BIRC3	ENST00000263464;ENST00000615299;ENST00000527336;ENST00000526421	GO:0002756(MyD88-independent toll-like receptor signaling pathway);GO:0004842(ubiquitin-protein transferase activity);GO:0005515(protein binding);GO:0005634(nucleus);GO:0005654(nucleoplasm);GO:0005737(cytoplasm);GO:0005829(cytosol);GO:0006915(apoptotic process);GO:0007166(cell surface receptor signaling pathway);GO:0007249(I-kappaB kinase/NF-kappaB signaling);GO:0007283(spermatogenesis);GO:001080…	01524(Platinum drug resistance);04064(NF-kappa B signaling pathway);04120(Ubiquitin mediated proteolysis);04210(Apoptosis);04215(Apoptosis - multiple species);04217(Necroptosis);04510(Focal adhesion);04621(NOD-like receptor signaling pathway);04668(TNF signaling pathway);05145(Toxoplasmosis);05168(Herpes simplex virus 1 infection);05200(Pathways in cancer);05202(Transcriptional misregulation in c…	NA	NA	baculoviral IAP repeat containing 3 [Source:HGNC Symbol;Acc:HGNC:591]	3.09085	0.212686	14.5325	3.86121	8.65495e-07	0.000122586	up	yes
chr17	57989039	57994850	-	ENSG00000264112	AC015813	ENST00000585065;ENST00000577267;ENST00000582096	NA	NA	NA	NA	novel transcript	2.55296	0.176162	14.4922	3.8572	1.00887e-06	0.000136876	up	yes
chr8	52622458	52745843	-	ENSG00000023287	RB1CC1	ENST00000025008;ENST00000519912;ENST00000435644;ENST00000518710;ENST00000522957;ENST00000518211	GO:0000045(autophagosome assembly);GO:0000407(phagophore assembly site);GO:0000422(autophagy of mitochondrion);GO:0001889(liver development);GO:0001934(positive regulation of protein phosphorylation);GO:0005515(protein binding);GO:0005634(nucleus);GO:0005737(cytoplasm);GO:0005764(lysosome);GO:0005789(endoplasmic reticulum membrane);GO:0005829(cytosol);GO:0006914(autophagy);GO:0007049(cell cycle);…	04140(Autophagy - animal);04211(Longevity regulating pathway);04211(Longevity regulating pathway)	K17589	NA	RB1 inducible coiled-coil 1 [Source:HGNC Symbol;Acc:HGNC:15574]	11.1358	0.768761	14.4854	3.85653	6.82325e-07	0.000105958	up	yes
chr1	99850361	99924023	+	ENSG00000162688	AGL	ENST00000361915;ENST00000370163;ENST00000294724;ENST00000637337;ENST00000370161;ENST00000477753	GO:0003824(catalytic activity);GO:0004133(glycogen debranching enzyme activity);GO:0004134(4-alpha-glucanotransferase activity);GO:0004135(amylo-alpha-1,6-glucosidase activity);GO:0005515(protein binding);GO:0005576(extracellular region);GO:0005634(nucleus);GO:0005737(cytoplasm);GO:0005829(cytosol);GO:0005977(glycogen metabolic process);GO:0005978(glycogen biosynthetic process);GO:0005980(glycoge…	00500(Starch and sucrose metabolism);00500(Starch and sucrose metabolism)	NA	NA	amylo-alpha-1, 6-glucosidase, 4-alpha-glucanotransferase [Source:HGNC Symbol;Acc:HGNC:321]	9.87579	0.682904	14.4615	3.85414	7.02579e-07	0.000106536	up	yes
chr12	69470349	69579789	+	ENSG00000166225	FRS2	ENST00000549921;ENST00000397997;ENST00000550169;ENST00000550937;ENST00000550389;ENST00000551325;ENST00000548154;ENST00000550316;ENST00000549092	GO:0000165(MAPK cascade);GO:0000186(activation of MAPKK activity);GO:0000187(activation of MAPK activity);GO:0001702(gastrulation with mouth forming second);GO:0001759(organ induction);GO:0002088(lens development in camera-type eye);GO:0003281(ventricular septum development);GO:0005068(transmembrane receptor protein tyrosine kinase adaptor activity);GO:0005104(fibroblast growth factor receptor bi…	04714(Thermogenesis);04722(Neurotrophin signaling pathway);05205(Proteoglycans in cancer);05205(Proteoglycans in cancer)	K12461	NA	fibroblast growth factor receptor substrate 2 [Source:HGNC Symbol;Acc:HGNC:16971]	4.76182	0.330192	14.4214	3.85014	8.41016e-07	0.000120443	up	yes
chr3	132680609	132722414	-	ENSG00000113971	NPHP3	ENST00000337331;ENST00000493732;ENST00000471145;ENST00000490993;ENST00000476742;ENST00000515289;ENST00000469232;ENST00000383282;ENST00000474871	GO:0001822(kidney development);GO:0001947(heart looping);GO:0003283(atrial septum development);GO:0005515(protein binding);GO:0005829(cytosol);GO:0005929(cilium);GO:0007368(determination of left/right symmetry);GO:0016055(Wnt signaling pathway);GO:0030324(lung development);GO:0035469(determination of pancreatic left/right asymmetry);GO:0042995(cell projection);GO:0045494(photoreceptor cell mainte…	NA	K19360	NA	nephrocystin 3 [Source:HGNC Symbol;Acc:HGNC:7907]	2.39438	0.166083	14.4167	3.84967	1.17085e-06	0.000150911	up	yes
chr3	170357678	170396835	+	ENSG00000136603	SKIL	ENST00000426052;ENST00000490989;ENST00000259119;ENST00000413427;ENST00000490894;ENST00000477216;ENST00000465590;ENST00000458537	GO:0000122(negative regulation of transcription by RNA polymerase II);GO:0000978(RNA polymerase II proximal promoter sequence-specific DNA binding);GO:0000981(DNA-binding transcription factor activity, RNA polymerase II-specific);GO:0001227(DNA-binding transcription repressor activity, RNA polymerase II-specific);GO:0001669(acrosomal vesicle);GO:0001825(blastocyst formation);GO:0002260(lymphocyte…	04550(Signaling pathways regulating pluripotency of stem cells);04550(Signaling pathways regulating pluripotency of stem cells)	NA	NA	SKI like proto-oncogene [Source:HGNC Symbol;Acc:HGNC:10897]	3.91392	0.272948	14.3394	3.84192	9.62185e-07	0.0001321	up	yes
chr3	142306607	142448062	-	ENSG00000114127	XRN1	ENST00000264951;ENST00000463916;ENST00000392981;ENST00000489241;ENST00000472625;ENST00000465507;ENST00000470537;ENST00000472697	GO:0000932(P-body);GO:0000956(nuclear-transcribed mRNA catabolic process);GO:0002151(G-quadruplex RNA binding);GO:0003676(nucleic acid binding);GO:0003677(DNA binding);GO:0003723(RNA binding);GO:0004518(nuclease activity);GO:0004527(exonuclease activity);GO:0004534(5'-3' exoribonuclease activity);GO:0005515(protein binding);GO:0005634(nucleus);GO:0005737(cytoplasm);GO:0005829(cytosol);GO:0005886(…	03008(Ribosome biogenesis in eukaryotes);03018(RNA degradation);03018(RNA degradation)	K12618	EC:3.1.13.-	5'-3' exoribonuclease 1 [Source:HGNC Symbol;Acc:HGNC:30654]	6.03742	0.422492	14.29	3.83693	7.93979e-07	0.000114984	up	yes
chr12	133037292	133063304	+	ENSG00000198040	ZNF84	ENST00000539354;ENST00000545299;ENST00000438628;ENST00000543124;ENST00000392319;ENST00000535439;ENST00000327668;ENST00000543758;ENST00000542874;ENST00000539686;ENST00000539098;ENST00000441040;ENST00000542358;ENST00000543310	GO:0000981(DNA-binding transcription factor activity, RNA polymerase II-specific);GO:0003676(nucleic acid binding);GO:0003677(DNA binding);GO:0005622(intracellular);GO:0005634(nucleus);GO:0006355(regulation of transcription, DNA-templated);GO:0006357(regulation of transcription by RNA polymerase II);GO:0008270(zinc ion binding);GO:0046872(metal ion binding);GO:0046872(metal ion binding)	05168(Herpes simplex virus 1 infection);05168(Herpes simplex virus 1 infection)	K09228	NA	zinc finger protein 84 [Source:HGNC Symbol;Acc:HGNC:13159]	4.07211	0.285422	14.267	3.83461	9.58841e-07	0.0001321	up	yes
chr1	214603195	214664571	+	ENSG00000117724	CENPF	ENST00000366955;ENST00000469862;ENST00000464322;ENST00000614578;ENST00000495259;ENST00000467765	GO:0000278(mitotic cell cycle);GO:0000775(chromosome, centromeric region);GO:0000776(kinetochore);GO:0000777(condensed chromosome kinetochore);GO:0000785(chromatin);GO:0000922(spindle pole);GO:0000940(condensed chromosome outer kinetochore);GO:0001822(kidney development);GO:0003682(chromatin binding);GO:0005515(protein binding);GO:0005634(nucleus);GO:0005635(nuclear envelope);GO:0005654(nucleopla…	NA	NA	NA	centromere protein F [Source:HGNC Symbol;Acc:HGNC:1857]	24.8213	1.74123	14.2551	3.8334	7.1979e-07	0.000107876	up	yes
chr5	94703741	95284575	-	ENSG00000175471	MCTP1	ENST00000429576;ENST00000312216;ENST00000513857;ENST00000506568;ENST00000507214;ENST00000514040;ENST00000514780;ENST00000515393;ENST00000505208;ENST00000509850	GO:0005509(calcium ion binding);GO:0005768(endosome);GO:0005783(endoplasmic reticulum);GO:0005789(endoplasmic reticulum membrane);GO:0016020(membrane);GO:0016021(integral component of membrane);GO:0019722(calcium-mediated signaling);GO:0030054(cell junction);GO:0030336(negative regulation of cell migration);GO:0030672(synaptic vesicle membrane);GO:0031410(cytoplasmic vesicle);GO:0045202(synapse);…	NA	NA	NA	multiple C2 and transmembrane domain containing 1 [Source:HGNC Symbol;Acc:HGNC:26183]	0.983966	0.0693655	14.1852	3.82632	1.50529e-06	0.000177997	up	yes
chr8	30831544	30913003	-	ENSG00000133863	TEX15	ENST00000256246;ENST00000638951;ENST00000643185;ENST00000518257	GO:0005634(nucleus);GO:0005737(cytoplasm);GO:0006281(DNA repair);GO:0006974(cellular response to DNA damage stimulus);GO:0007129(synapsis);GO:0007140(male meiotic nuclear division);GO:0007283(spermatogenesis);GO:0010569(regulation of double-strand break repair via homologous recombination);GO:0030154(cell differentiation);GO:0051321(meiotic cell cycle);GO:0051321(meiotic cell cycle)	NA	NA	NA	testis expressed 15, meiosis and synapsis associated [Source:HGNC Symbol;Acc:HGNC:11738]	4.4927	0.319729	14.0516	3.81266	9.6341e-07	0.0001321	up	yes
chrX	73563200	73687102	+	ENSG00000204116	CHIC1	ENST00000373502;ENST00000373504;ENST00000498318	GO:0005886(plasma membrane);GO:0016020(membrane);GO:0016021(integral component of membrane);GO:0031410(cytoplasmic vesicle);GO:0031410(cytoplasmic vesicle)	NA	NA	NA	cysteine rich hydrophobic domain 1 [Source:HGNC Symbol;Acc:HGNC:1934]	2.42624	0.174335	13.9171	3.79878	1.40782e-06	0.000169583	up	yes
chr4	158124474	158173318	-	ENSG00000164125	GASK1B	ENST00000296530;ENST00000592057;ENST00000585682	GO:0000139(Golgi membrane);GO:0005794(Golgi apparatus);GO:0016020(membrane);GO:0016021(integral component of membrane);GO:0016021(integral component of membrane)	NA	NA	NA	golgi associated kinase 1B [Source:HGNC Symbol;Acc:HGNC:25312]	2.90912	0.209227	13.9041	3.79744	1.29423e-06	0.000161374	up	yes
chr14	91965991	92040896	-	ENSG00000100815	TRIP11	ENST00000267622;ENST00000555516;ENST00000557017;ENST00000555105	GO:0000139(Golgi membrane);GO:0002079(inner acrosomal membrane);GO:0002080(acrosomal membrane);GO:0002081(outer acrosomal membrane);GO:0003281(ventricular septum development);GO:0003413(chondrocyte differentiation involved in endochondral bone morphogenesis);GO:0003713(transcription coactivator activity);GO:0005515(protein binding);GO:0005634(nucleus);GO:0005737(cytoplasm);GO:0005794(Golgi appara…	NA	NA	NA	thyroid hormone receptor interactor 11 [Source:HGNC Symbol;Acc:HGNC:12305]	4.95961	0.358973	13.8161	3.78828	1.12081e-06	0.000146297	up	yes
chr3	97822011	97944984	+	ENSG00000080200	CRYBG3	ENST00000389622	GO:0008150(biological_process);GO:0030246(carbohydrate binding);GO:0032991(protein-containing complex);GO:0051018(protein kinase A binding)	NA	NA	NA	crystallin beta-gamma domain containing 3 [Source:HGNC Symbol;Acc:HGNC:34427]	2.00249	0.145598	13.7535	3.78173	1.31463e-06	0.000161374	up	yes
chr21	14961235	15065936	-	ENSG00000180530	NRIP1	ENST00000400199;ENST00000637630;ENST00000318948;ENST00000637963	GO:0000118(histone deacetylase complex);GO:0000122(negative regulation of transcription by RNA polymerase II);GO:0000790(nuclear chromatin);GO:0000978(RNA polymerase II proximal promoter sequence-specific DNA binding);GO:0001543(ovarian follicle rupture);GO:0003712(transcription coregulator activity);GO:0003713(transcription coactivator activity);GO:0003714(transcription corepressor activity);GO:…	NA	K17965	NA	nuclear receptor interacting protein 1 [Source:HGNC Symbol;Acc:HGNC:8001]	1.78491	0.129844	13.7465	3.781	1.5339e-06	0.000178112	up	yes
chr5	80408013	80483379	+	ENSG00000039319	ZFYVE16	ENST00000505560;ENST00000512558;ENST00000509558;ENST00000509562;ENST00000510995;ENST00000510158;ENST00000512907;ENST00000511050;ENST00000338008;ENST00000512442;ENST00000511829	GO:0005515(protein binding);GO:0005545(1-phosphatidylinositol binding);GO:0005547(phosphatidylinositol-3,4,5-trisphosphate binding);GO:0005737(cytoplasm);GO:0005768(endosome);GO:0005769(early endosome);GO:0005829(cytosol);GO:0006622(protein targeting to lysosome);GO:0007165(signal transduction);GO:0008565(protein transporter activity);GO:0016020(membrane);GO:0016050(vesicle organization);GO:00161…	04144(Endocytosis);04350(TGF-beta signaling pathway);04350(TGF-beta signaling pathway)	K04679	NA	zinc finger FYVE-type containing 16 [Source:HGNC Symbol;Acc:HGNC:20756]	5.4606	0.397345	13.7427	3.7806	1.1237e-06	0.000146297	up	yes
chr12	19129752	19376400	+	ENSG00000052126	PLEKHA5	ENST00000538714;ENST00000538068;ENST00000299275;ENST00000535357;ENST00000539256;ENST00000510738;ENST00000429027;ENST00000540972;ENST00000537027	GO:0005515(protein binding);GO:0005654(nucleoplasm);GO:0005737(cytoplasm);GO:0005829(cytosol);GO:0008150(biological_process);GO:0010314(phosphatidylinositol-5-phosphate binding);GO:0014069(postsynaptic density);GO:0016020(membrane);GO:0032266(phosphatidylinositol-3-phosphate binding);GO:0061458(reproductive system development);GO:0070273(phosphatidylinositol-4-phosphate binding);GO:0080025(phosph…	NA	NA	NA	pleckstrin homology domain containing A5 [Source:HGNC Symbol;Acc:HGNC:30036]	1.24242	0.0911228	13.6346	3.7692	1.64786e-06	0.000184689	up	yes
chr4	13568738	13627725	-	ENSG00000038219	BOD1L1	ENST00000040738;ENST00000507943;ENST00000505343;ENST00000482713;ENST00000511119;ENST00000509897	GO:0005654(nucleoplasm);GO:0005694(chromosome);GO:0006281(DNA repair);GO:0006974(cellular response to DNA damage stimulus);GO:0031297(replication fork processing);GO:0031297(replication fork processing)	NA	NA	NA	biorientation of chromosomes in cell division 1 like 1 [Source:HGNC Symbol;Acc:HGNC:31792]	4.334	0.318077	13.6256	3.76825	1.20771e-06	0.00015261	up	yes
chr14	45135930	45200890	+	ENSG00000187790	FANCM	ENST00000267430;ENST00000554030;ENST00000556036;ENST00000553551;ENST00000554809	GO:0000166(nucleotide binding);GO:0000712(resolution of meiotic recombination intermediates);GO:0003676(nucleic acid binding);GO:0003677(DNA binding);GO:0003682(chromatin binding);GO:0004386(helicase activity);GO:0004518(nuclease activity);GO:0005515(protein binding);GO:0005524(ATP binding);GO:0005634(nucleus);GO:0005654(nucleoplasm);GO:0006281(DNA repair);GO:0006974(cellular response to DNA dama…	03460(Fanconi anemia pathway);03460(Fanconi anemia pathway)	K10896	NA	FA complementation group M [Source:HGNC Symbol;Acc:HGNC:23168]	2.12297	0.156384	13.5754	3.76292	1.63457e-06	0.000184689	up	yes
chr15	50552473	50686797	-	ENSG00000092439	TRPM7	ENST00000560955;ENST00000560638;ENST00000646667;ENST00000645282;ENST00000558444;ENST00000561267;ENST00000560516;ENST00000561443;ENST00000313478;ENST00000560849;ENST00000560284	GO:0000166(nucleotide binding);GO:0001726(ruffle);GO:0003779(actin binding);GO:0004674(protein serine/threonine kinase activity);GO:0005216(ion channel activity);GO:0005262(calcium channel activity);GO:0005524(ATP binding);GO:0005623(cell);GO:0005886(plasma membrane);GO:0006468(protein phosphorylation);GO:0006811(ion transport);GO:0006812(cation transport);GO:0006816(calcium ion transport);GO:001…	04217(Necroptosis);04218(Cellular senescence);04621(NOD-like receptor signaling pathway);04978(Mineral absorption);04978(Mineral absorption)	K04982	EC:2.7.11.1	transient receptor potential cation channel subfamily M member 7 [Source:HGNC Symbol;Acc:HGNC:17994]	34.2598	2.52836	13.5502	3.76024	1.11519e-06	0.000146297	up	yes
chr11	28108248	28527041	+	ENSG00000169519	METTL15	ENST00000406787;ENST00000403099;ENST00000532947;ENST00000437814;ENST00000468295;ENST00000634762;ENST00000634973;ENST00000634721;ENST00000303459;ENST00000407364	GO:0008168(methyltransferase activity);GO:0016020(membrane);GO:0016021(integral component of membrane);GO:0016740(transferase activity);GO:0032259(methylation);GO:0070475(rRNA base methylation);GO:0071424(rRNA (cytosine-N4-)-methyltransferase activity);GO:0071424(rRNA (cytosine-N4-)-methyltransferase activity)	NA	NA	NA	methyltransferase like 15 [Source:HGNC Symbol;Acc:HGNC:26606]	3.42011	0.253622	13.4851	3.75329	1.52782e-06	0.000178112	up	yes
chr2	159318979	159616569	-	ENSG00000123636	BAZ2B	ENST00000392783;ENST00000548440;ENST00000343439;ENST00000541068;ENST00000441143;ENST00000437839;ENST00000552327;ENST00000426648;ENST00000294905;ENST00000392782;ENST00000472953;ENST00000482503;ENST00000467184	GO:0003677(DNA binding);GO:0005515(protein binding);GO:0005634(nucleus);GO:0006338(chromatin remodeling);GO:0006357(regulation of transcription by RNA polymerase II);GO:0046872(metal ion binding);GO:0046872(metal ion binding)	NA	NA	NA	bromodomain adjacent to zinc finger domain 2B [Source:HGNC Symbol;Acc:HGNC:963]	2.57548	0.195205	13.1938	3.72178	1.66311e-06	0.000184792	up	yes
chr5	119037772	119249138	+	ENSG00000172869	DMXL1	ENST00000539542;ENST00000503802;ENST00000512281;ENST00000504497;ENST00000507552;ENST00000504031;ENST00000505312;ENST00000510924;ENST00000502516;ENST00000509902;ENST00000514595;ENST00000311085	GO:0005515(protein binding);GO:0007035(vacuolar acidification);GO:0043291(RAVE complex);GO:0043291(RAVE complex)	NA	NA	NA	Dmx like 1 [Source:HGNC Symbol;Acc:HGNC:2937]	4.95158	0.375859	13.174	3.71963	1.60922e-06	0.000184689	up	yes
chr3	149030127	149086554	-	ENSG00000071794	HLTF	ENST00000392912;ENST00000465259;ENST00000310053;ENST00000467858;ENST00000497427;ENST00000493881;ENST00000494055;ENST00000472830	GO:0000166(nucleotide binding);GO:0000978(RNA polymerase II proximal promoter sequence-specific DNA binding);GO:0001228(DNA-binding transcription activator activity, RNA polymerase II-specific);GO:0003676(nucleic acid binding);GO:0003677(DNA binding);GO:0003723(RNA binding);GO:0003824(catalytic activity);GO:0004386(helicase activity);GO:0005515(protein binding);GO:0005524(ATP binding);GO:0005634(…	NA	K15711	2.3.2.27;EC:3.6.4.-	helicase like transcription factor [Source:HGNC Symbol;Acc:HGNC:11099]	44.3531	3.37051	13.1592	3.718	1.447e-06	0.000172689	up	yes
chr19	34677639	34686397	+	ENSG00000089335	ZNF302	ENST00000613363;ENST00000505365;ENST00000423823;ENST00000512455;ENST00000502743;ENST00000457781;ENST00000510002;ENST00000505242;ENST00000446502;ENST00000509196;ENST00000627982	GO:0000981(DNA-binding transcription factor activity, RNA polymerase II-specific);GO:0003676(nucleic acid binding);GO:0003677(DNA binding);GO:0005515(protein binding);GO:0005622(intracellular);GO:0005634(nucleus);GO:0006355(regulation of transcription, DNA-templated);GO:0006357(regulation of transcription by RNA polymerase II);GO:0046872(metal ion binding);GO:0046872(metal ion binding)	05168(Herpes simplex virus 1 infection);05168(Herpes simplex virus 1 infection)	K09228	NA	zinc finger protein 302 [Source:HGNC Symbol;Acc:HGNC:13848]	5.39318	0.41147	13.1071	3.71228	2.04735e-06	0.000218085	up	yes
chr5	36098407	36151887	-	ENSG00000164187	LMBRD2	ENST00000296603;ENST00000505524;ENST00000503535	GO:0016020(membrane);GO:0016021(integral component of membrane);GO:0016021(integral component of membrane)	NA	NA	NA	LMBR1 domain containing 2 [Source:HGNC Symbol;Acc:HGNC:25287]	2.80576	0.21525	13.0349	3.70431	2.1544e-06	0.000227607	up	yes
chr18	20946906	21111813	-	ENSG00000067900	ROCK1	ENST00000399799;ENST00000635540;ENST00000578051;ENST00000582445;ENST00000584687;ENST00000583556;ENST00000584875	GO:0000139(Golgi membrane);GO:0000166(nucleotide binding);GO:0001726(ruffle);GO:0003180(aortic valve morphogenesis);GO:0003383(apical constriction);GO:0004672(protein kinase activity);GO:0004674(protein serine/threonine kinase activity);GO:0005515(protein binding);GO:0005524(ATP binding);GO:0005576(extracellular region);GO:0005737(cytoplasm);GO:0005794(Golgi apparatus);GO:0005814(centriole);GO:00…	04022(cGMP-PKG signaling pathway);04024(cAMP signaling pathway);04062(Chemokine signaling pathway);04071(Sphingolipid signaling pathway);04270(Vascular smooth muscle contraction);04350(TGF-beta signaling pathway);04360(Axon guidance);04510(Focal adhesion);04530(Tight junction);04611(Platelet activation);04670(Leukocyte transendothelial migration);04810(Regulation of actin cytoskeleton);04921(Oxyt…	K04514	EC:2.7.11.1	Rho associated coiled-coil containing protein kinase 1 [Source:HGNC Symbol;Acc:HGNC:10251]	18.2028	1.40123	12.9906	3.6994	1.63597e-06	0.000184689	up	yes
chr3	108589705	108694840	+	ENSG00000198919	DZIP3	ENST00000495008;ENST00000361582;ENST00000479138;ENST00000463306	GO:0000209(protein polyubiquitination);GO:0003723(RNA binding);GO:0004842(ubiquitin-protein transferase activity);GO:0005515(protein binding);GO:0005737(cytoplasm);GO:0016567(protein ubiquitination);GO:0016740(transferase activity);GO:0019902(phosphatase binding);GO:0031593(polyubiquitin modification-dependent protein binding);GO:0046872(metal ion binding);GO:0061630(ubiquitin protein ligase acti…	NA	K10642	EC:2.3.2.27	DAZ interacting zinc finger protein 3 [Source:HGNC Symbol;Acc:HGNC:30938]	6.58039	0.506843	12.9831	3.69856	1.90828e-06	0.000208439	up	yes
chr19	12610918	12633840	+	ENSG00000173875	ZNF791	ENST00000446165;ENST00000343325;ENST00000597691;ENST00000498389	GO:0000981(DNA-binding transcription factor activity, RNA polymerase II-specific);GO:0003676(nucleic acid binding);GO:0003677(DNA binding);GO:0005622(intracellular);GO:0005634(nucleus);GO:0006355(regulation of transcription, DNA-templated);GO:0006357(regulation of transcription by RNA polymerase II);GO:0046872(metal ion binding);GO:0046872(metal ion binding)	05168(Herpes simplex virus 1 infection);05168(Herpes simplex virus 1 infection)	K09228	NA	zinc finger protein 791 [Source:HGNC Symbol;Acc:HGNC:26895]	6.12865	0.47226	12.9773	3.69792	1.93141e-06	0.000209193	up	yes
chrX	13266048	13303452	-	ENSG00000235385	LINC02154	ENST00000412485;ENST00000443965	NA	NA	NA	NA	long intergenic non-protein coding RNA 2154 [Source:HGNC Symbol;Acc:HGNC:53015]	42.9883	3.3206	12.9459	3.69443	1.79515e-06	0.000197758	up	yes
chr14	45084099	45116282	+	ENSG00000185246	PRPF39	ENST00000355765;ENST00000556782;ENST00000554785;ENST00000424478;ENST00000556718;ENST00000554429;ENST00000554439;ENST00000554081;ENST00000477626;ENST00000556353	GO:0000243(commitment complex);GO:0000395(mRNA 5'-splice site recognition);GO:0005515(protein binding);GO:0005634(nucleus);GO:0005685(U1 snRNP);GO:0006396(RNA processing);GO:0006397(mRNA processing);GO:0008380(RNA splicing);GO:0030627(pre-mRNA 5'-splice site binding);GO:0071004(U2-type prespliceosome);GO:0071004(U2-type prespliceosome)	NA	K13217	NA	pre-mRNA processing factor 39 [Source:HGNC Symbol;Acc:HGNC:20314]	8.06635	0.627201	12.8609	3.68492	2.25495e-06	0.000230667	up	yes
chr12	40196744	40369285	+	ENSG00000188906	LRRK2	ENST00000298910;ENST00000343742;ENST00000474202;ENST00000636518;ENST00000479187	GO:0000149(SNARE binding);GO:0000165(MAPK cascade);GO:0000166(nucleotide binding);GO:0000186(activation of MAPKK activity);GO:0000187(activation of MAPK activity);GO:0000287(magnesium ion binding);GO:0001933(negative regulation of protein phosphorylation);GO:0001934(positive regulation of protein phosphorylation);GO:0003779(actin binding);GO:0003924(GTPase activity);GO:0004672(protein kinase acti…	05012(Parkinson disease);05012(Parkinson disease)	K08844	EC:2.7.11.1	leucine rich repeat kinase 2 [Source:HGNC Symbol;Acc:HGNC:18618]	1.90739	0.148927	12.8076	3.67892	2.2399e-06	0.000230667	up	yes
chrX	14873421	14922327	+	ENSG00000130150	MOSPD2	ENST00000380492;ENST00000482354;ENST00000461777;ENST00000497603	GO:0005886(plasma membrane);GO:0005887(integral component of plasma membrane);GO:0006935(chemotaxis);GO:0016020(membrane);GO:0016021(integral component of membrane);GO:0035579(specific granule membrane);GO:0043312(neutrophil degranulation);GO:0090023(positive regulation of neutrophil chemotaxis);GO:0090026(positive regulation of monocyte chemotaxis);GO:0090026(positive regulation of monocyte chem…	NA	NA	NA	motile sperm domain containing 2 [Source:HGNC Symbol;Acc:HGNC:28381]	3.69138	0.290131	12.7232	3.66939	2.91729e-06	0.00029148	up	yes
chr11	28020619	28108156	-	ENSG00000121621	KIF18A	ENST00000263181;ENST00000531047;ENST00000526288;ENST00000533466	GO:0000070(mitotic sister chromatid segregation);GO:0000166(nucleotide binding);GO:0000776(kinetochore);GO:0001726(ruffle);GO:0003777(microtubule motor activity);GO:0003779(actin binding);GO:0005515(protein binding);GO:0005524(ATP binding);GO:0005634(nucleus);GO:0005737(cytoplasm);GO:0005815(microtubule organizing center);GO:0005828(kinetochore microtubule);GO:0005829(cytosol);GO:0005856(cytoskel…	NA	K10401	NA	kinesin family member 18A [Source:HGNC Symbol;Acc:HGNC:29441]	9.42287	0.742675	12.6877	3.66536	2.2352e-06	0.000230667	up	yes
chr10	89701610	89774939	+	ENSG00000138182	KIF20B	ENST00000371728;ENST00000260753;ENST00000478929	GO:0000166(nucleotide binding);GO:0000922(spindle pole);GO:0001843(neural tube closure);GO:0003774(motor activity);GO:0003777(microtubule motor activity);GO:0005515(protein binding);GO:0005524(ATP binding);GO:0005634(nucleus);GO:0005654(nucleoplasm);GO:0005730(nucleolus);GO:0005737(cytoplasm);GO:0005813(centrosome);GO:0005815(microtubule organizing center);GO:0005819(spindle);GO:0005856(cytoskele…	NA	K10402	NA	kinesin family member 20B [Source:HGNC Symbol;Acc:HGNC:7212]	10.0677	0.804149	12.5196	3.64612	2.37939e-06	0.00024148	up	yes
chr12	88492793	88580851	-	ENSG00000049130	KITLG	ENST00000228280;ENST00000644744;ENST00000347404	GO:0000165(MAPK cascade);GO:0001541(ovarian follicle development);GO:0001755(neural crest cell migration);GO:0002687(positive regulation of leukocyte migration);GO:0002763(positive regulation of myeloid leukocyte differentiation);GO:0005125(cytokine activity);GO:0005173(stem cell factor receptor binding);GO:0005515(protein binding);GO:0005576(extracellular region);GO:0005615(extracellular space);…	04010(MAPK signaling pathway);04014(Ras signaling pathway);04015(Rap1 signaling pathway);04072(Phospholipase D signaling pathway);04151(PI3K-Akt signaling pathway);04640(Hematopoietic cell lineage);04916(Melanogenesis);05200(Pathways in cancer);05200(Pathways in cancer)	K05461	NA	KIT ligand [Source:HGNC Symbol;Acc:HGNC:6343]	1.67095	0.133701	12.4976	3.64358	3.94015e-06	0.000362882	up	yes
chr4	67468762	67545503	-	ENSG00000145241	CENPC	ENST00000273853;ENST00000510189;ENST00000506882;ENST00000513216;ENST00000506410;ENST00000507196;ENST00000515140	GO:0000278(mitotic cell cycle);GO:0000775(chromosome, centromeric region);GO:0000776(kinetochore);GO:0000777(condensed chromosome kinetochore);GO:0000778(condensed nuclear chromosome kinetochore);GO:0000780(condensed nuclear chromosome, centromeric region);GO:0003677(DNA binding);GO:0005515(protein binding);GO:0005634(nucleus);GO:0005654(nucleoplasm);GO:0005694(chromosome);GO:0005721(pericentric …	NA	NA	NA	centromere protein C [Source:HGNC Symbol;Acc:HGNC:1854]	2.19015	0.175303	12.4935	3.64311	3.4518e-06	0.000327002	up	yes
chr3	183635610	183684519	+	ENSG00000114796	KLHL24	ENST00000454652;ENST00000476808;ENST00000454495;ENST00000481126;ENST00000468101;ENST00000473045;ENST00000242810;ENST00000461813	GO:0005515(protein binding);GO:0005737(cytoplasm);GO:0005912(adherens junction);GO:0016567(protein ubiquitination);GO:0030054(cell junction);GO:0030057(desmosome);GO:0030424(axon);GO:0031463(Cul3-RING ubiquitin ligase complex);GO:0042995(cell projection);GO:0043204(perikaryon);GO:0045109(intermediate filament organization);GO:0051865(protein autoubiquitination);GO:2000312(regulation of kainate se…	NA	K10461	NA	kelch like family member 24 [Source:HGNC Symbol;Acc:HGNC:25947]	3.56442	0.289477	12.3133	3.62214	3.17005e-06	0.000309536	up	yes
chr15	52581317	52709817	-	ENSG00000047346	FAM214A	ENST00000568871;ENST00000566768;ENST00000546305;ENST00000261844;ENST00000568863;ENST00000566948;ENST00000562351;ENST00000561543;ENST00000568637;ENST00000568668;ENST00000534964;ENST00000619572	GO:0005515(protein binding);GO:0005515(protein binding)	NA	NA	NA	family with sequence similarity 214 member A [Source:HGNC Symbol;Acc:HGNC:25609]	4.19695	0.342662	12.2481	3.61448	3.19937e-06	0.000310051	up	yes
chr17	69244311	69327244	-	ENSG00000154265	ABCA5	ENST00000392676;ENST00000587607;ENST00000588106;ENST00000589609;ENST00000593253;ENST00000593153;ENST00000588877;ENST00000586601;ENST00000589975;ENST00000586995;ENST00000591234;ENST00000588665;ENST00000586811	GO:0000139(Golgi membrane);GO:0000166(nucleotide binding);GO:0005319(lipid transporter activity);GO:0005524(ATP binding);GO:0005764(lysosome);GO:0005765(lysosomal membrane);GO:0005768(endosome);GO:0005770(late endosome);GO:0005794(Golgi apparatus);GO:0006869(lipid transport);GO:0010745(negative regulation of macrophage derived foam cell differentiation);GO:0016020(membrane);GO:0016021(integral co…	02010(ABC transporters);02010(ABC transporters)	K05648	NA	ATP binding cassette subfamily A member 5 [Source:HGNC Symbol;Acc:HGNC:35]	4.85229	0.39681	12.2283	3.61215	3.11654e-06	0.000306634	up	yes
chr14	32076114	32159728	+	ENSG00000100852	ARHGAP5	ENST00000345122;ENST00000539826;ENST00000432921;ENST00000433497;ENST00000556611;ENST00000216743;ENST00000396582;ENST00000555814	GO:0003924(GTPase activity);GO:0005096(GTPase activator activity);GO:0005515(protein binding);GO:0005525(GTP binding);GO:0005737(cytoplasm);GO:0005783(endoplasmic reticulum);GO:0005829(cytosol);GO:0005886(plasma membrane);GO:0007155(cell adhesion);GO:0007165(signal transduction);GO:0007266(Rho protein signal transduction);GO:0016020(membrane);GO:0030879(mammary gland development);GO:0042169(SH2 d…	04510(Focal adhesion);04670(Leukocyte transendothelial migration);04670(Leukocyte transendothelial migration)	NA	NA	Rho GTPase activating protein 5 [Source:HGNC Symbol;Acc:HGNC:675]	10.2889	0.845609	12.1675	3.60496	3.00465e-06	0.000297899	up	yes
chr2	108448561	108509415	+	ENSG00000135968	GCC2	ENST00000309863;ENST00000480863;ENST00000492785;ENST00000409821;ENST00000467566;ENST00000485546;ENST00000478207;ENST00000462897;ENST00000481729	GO:0005515(protein binding);GO:0005654(nucleoplasm);GO:0005737(cytoplasm);GO:0005794(Golgi apparatus);GO:0005802(trans-Golgi network);GO:0005829(cytosol);GO:0006622(protein targeting to lysosome);GO:0015031(protein transport);GO:0016020(membrane);GO:0031023(microtubule organizing center organization);GO:0034067(protein localization to Golgi apparatus);GO:0034453(microtubule anchoring);GO:0034499(…	NA	K20282	NA	GRIP and coiled-coil domain containing 2 [Source:HGNC Symbol;Acc:HGNC:23218]	3.03139	0.249339	12.1577	3.6038	3.3352e-06	0.000318425	up	yes
chr18	2655738	2805017	+	ENSG00000101596	SMCHD1	ENST00000320876;ENST00000577880;ENST00000581383;ENST00000583800;ENST00000642953;ENST00000585229;ENST00000581631;ENST00000581711;ENST00000583344;ENST00000584897;ENST00000581226;ENST00000577300;ENST00000583441;ENST00000609587	GO:0000784(nuclear chromosome, telomeric region);GO:0001740(Barr body);GO:0003677(DNA binding);GO:0005515(protein binding);GO:0005524(ATP binding);GO:0005694(chromosome);GO:0006281(DNA repair);GO:0006302(double-strand break repair);GO:0006325(chromatin organization);GO:0006974(cellular response to DNA damage stimulus);GO:0009048(dosage compensation by inactivation of X chromosome);GO:0016787(hydr…	NA	K23113	NA	structural maintenance of chromosomes flexible hinge domain containing 1 [Source:HGNC Symbol;Acc:HGNC:29090]	11.0687	0.919737	12.0347	3.58912	3.26218e-06	0.000313778	up	yes
chr6	118460772	118710075	-	ENSG00000111860	CEP85L	ENST00000368491;ENST00000419517	GO:0005737(cytoplasm);GO:0005813(centrosome);GO:0005815(microtubule organizing center);GO:0005856(cytoskeleton);GO:0005856(cytoskeleton)	NA	K16766	NA	centrosomal protein 85 like [Source:HGNC Symbol;Acc:HGNC:21638]	1.06954	0.0891267	12.0002	3.58499	5.50969e-06	0.000461132	up	yes
chr10	18659431	18681639	+	ENSG00000165997	ARL5B	ENST00000377275	GO:0000166(nucleotide binding);GO:0005525(GTP binding);GO:0005737(cytoplasm);GO:0005802(trans-Golgi network);GO:0006886(intracellular protein transport);GO:0016192(vesicle-mediated transport);GO:1903292(protein localization to Golgi membrane)	NA	K07950	NA	ADP ribosylation factor like GTPase 5B [Source:HGNC Symbol;Acc:HGNC:23052]	8.51693	0.713326	11.9397	3.5777	3.47578e-06	0.000327002	up	yes
chr1	236215555	236281985	-	ENSG00000086619	ERO1B	ENST00000354619;ENST00000264181	GO:0003756(protein disulfide isomerase activity);GO:0005515(protein binding);GO:0005783(endoplasmic reticulum);GO:0005789(endoplasmic reticulum membrane);GO:0006457(protein folding);GO:0015035(protein disulfide oxidoreductase activity);GO:0016020(membrane);GO:0016491(oxidoreductase activity);GO:0016671(oxidoreductase activity, acting on a sulfur group of donors, disulfide as acceptor);GO:0019471(…	04141(Protein processing in endoplasmic reticulum);04141(Protein processing in endoplasmic reticulum)	K10976	EC:1.8.4.-	endoplasmic reticulum oxidoreductase 1 beta [Source:HGNC Symbol;Acc:HGNC:14355]	4.15224	0.349185	11.8912	3.57183	4.26485e-06	0.00038711	up	yes
chr9	104094260	104141419	+	ENSG00000136824	SMC2	ENST00000374793;ENST00000374787;ENST00000493955;ENST00000286398	GO:0000166(nucleotide binding);GO:0000228(nuclear chromosome);GO:0000793(condensed chromosome);GO:0000796(condensin complex);GO:0003697(single-stranded DNA binding);GO:0005515(protein binding);GO:0005524(ATP binding);GO:0005634(nucleus);GO:0005654(nucleoplasm);GO:0005694(chromosome);GO:0005730(nucleolus);GO:0005737(cytoplasm);GO:0005829(cytosol);GO:0007049(cell cycle);GO:0007076(mitotic chromosom…	NA	K06674	NA	structural maintenance of chromosomes 2 [Source:HGNC Symbol;Acc:HGNC:14011]	14.1056	1.18863	11.8672	3.5689	3.62443e-06	0.000338517	up	yes
chr4	337814	384868	+	ENSG00000131127	ZNF141	ENST00000240499;ENST00000505939;ENST00000503699	GO:0000981(DNA-binding transcription factor activity, RNA polymerase II-specific);GO:0003676(nucleic acid binding);GO:0003677(DNA binding);GO:0005622(intracellular);GO:0005634(nucleus);GO:0006355(regulation of transcription, DNA-templated);GO:0006357(regulation of transcription by RNA polymerase II);GO:0006366(transcription by RNA polymerase II);GO:0007275(multicellular organism development);GO:0…	05168(Herpes simplex virus 1 infection);05168(Herpes simplex virus 1 infection)	K09228	NA	zinc finger protein 141 [Source:HGNC Symbol;Acc:HGNC:12926]	1.92104	0.162391	11.8297	3.56434	4.51367e-06	0.000402013	up	yes
chr3	191199241	191265615	+	ENSG00000188729	OSTN	ENST00000445281;ENST00000339051	GO:0003416(endochondral bone growth);GO:0005102(signaling receptor binding);GO:0005179(hormone activity);GO:0005576(extracellular region);GO:0005615(extracellular space);GO:0007166(cell surface receptor signaling pathway);GO:0007275(multicellular organism development);GO:0009755(hormone-mediated signaling pathway);GO:0010469(regulation of signaling receptor activity);GO:0030154(cell differentiati…	NA	NA	NA	osteocrin [Source:HGNC Symbol;Acc:HGNC:29961]	16.3283	1.3809	11.8244	3.5637	3.94162e-06	0.000362882	up	yes
chr9	70258978	70354873	+	ENSG00000198887	SMC5	ENST00000361138;ENST00000475540;ENST00000618375;ENST00000471372	GO:0000166(nucleotide binding);GO:0000722(telomere maintenance via recombination);GO:0000724(double-strand break repair via homologous recombination);GO:0000781(chromosome, telomeric region);GO:0000803(sex chromosome);GO:0005515(protein binding);GO:0005524(ATP binding);GO:0005634(nucleus);GO:0005654(nucleoplasm);GO:0005694(chromosome);GO:0006281(DNA repair);GO:0006310(DNA recombination);GO:000697…	NA	K22803	NA	structural maintenance of chromosomes 5 [Source:HGNC Symbol;Acc:HGNC:20465]	6.48844	0.550419	11.7882	3.55927	4.12502e-06	0.000377073	up	yes
chr8	94372170	94436952	-	ENSG00000265817	FSBP	ENST00000481490;ENST00000611249;ENST00000517506	GO:0005515(protein binding);GO:0005524(ATP binding);GO:0005634(nucleus);GO:0042802(identical protein binding);GO:0042802(identical protein binding)	03440(Homologous recombination);03440(Homologous recombination)	K10877	EC:3.6.4.-	fibrinogen silencer binding protein [Source:HGNC Symbol;Acc:HGNC:43653]	4.64965	0.395	11.7712	3.5572	4.35587e-06	0.000392607	up	yes
chr3	160256986	160399880	-	ENSG00000068885	IFT80	ENST00000483465;ENST00000487943;ENST00000475677;ENST00000461213;ENST00000478278;ENST00000468218;ENST00000467254;ENST00000482317;ENST00000477495;ENST00000472555;ENST00000472773;ENST00000466326;ENST00000478460;ENST00000496589;ENST00000483325	GO:0001649(osteoblast differentiation);GO:0002062(chondrocyte differentiation);GO:0005515(protein binding);GO:0005737(cytoplasm);GO:0005813(centrosome);GO:0005856(cytoskeleton);GO:0005929(cilium);GO:0007224(smoothened signaling pathway);GO:0030992(intraciliary transport particle B);GO:0035735(intraciliary transport involved in cilium assembly);GO:0042995(cell projection);GO:0045880(positive regul…	NA	K19678	NA	intraflagellar transport 80 [Source:HGNC Symbol;Acc:HGNC:29262]	3.53528	0.301361	11.731	3.55226	5.61321e-06	0.000466765	up	yes
chr8	144720907	144756417	-	ENSG00000198169	ZNF251	ENST00000292562;ENST00000530353;ENST00000524394;ENST00000525191	GO:0000981(DNA-binding transcription factor activity, RNA polymerase II-specific);GO:0003676(nucleic acid binding);GO:0003677(DNA binding);GO:0005622(intracellular);GO:0005634(nucleus);GO:0006355(regulation of transcription, DNA-templated);GO:0006357(regulation of transcription by RNA polymerase II);GO:0046872(metal ion binding);GO:0046872(metal ion binding)	05168(Herpes simplex virus 1 infection);05168(Herpes simplex virus 1 infection)	K09228	NA	zinc finger protein 251 [Source:HGNC Symbol;Acc:HGNC:13045]	4.06175	0.346347	11.7274	3.55181	5.34446e-06	0.000450228	up	yes
chr2	95807118	95816215	-	ENSG00000232931	LINC00342	ENST00000448494;ENST00000412393	NA	NA	NA	NA	long intergenic non-protein coding RNA 342 [Source:HGNC Symbol;Acc:HGNC:42470]	3.6796	0.314107	11.7145	3.55022	7.20338e-06	0.000552645	up	yes
chr3	160432445	160485773	-	ENSG00000213186	TRIM59	ENST00000543469;ENST00000468542	GO:0005515(protein binding);GO:0005783(endoplasmic reticulum);GO:0005789(endoplasmic reticulum membrane);GO:0005813(centrosome);GO:0005929(cilium);GO:0008270(zinc ion binding);GO:0016020(membrane);GO:0016021(integral component of membrane);GO:0016567(protein ubiquitination);GO:0030992(intraciliary transport particle B);GO:0043124(negative regulation of I-kappaB kinase/NF-kappaB signaling);GO:0045…	NA	K12028	NA	tripartite motif containing 59 [Source:HGNC Symbol;Acc:HGNC:30834]	3.81335	0.326038	11.696	3.54795	4.69484e-06	0.000408863	up	yes
chr12	43718993	43758817	-	ENSG00000129317	PUS7L	ENST00000344862;ENST00000416848;ENST00000547156;ENST00000553166;ENST00000551923	GO:0001522(pseudouridine synthesis);GO:0003723(RNA binding);GO:0005515(protein binding);GO:0005634(nucleus);GO:0009451(RNA modification);GO:0009982(pseudouridine synthase activity);GO:0016853(isomerase activity);GO:0016853(isomerase activity)	NA	K06176	EC:5.4.99.27	pseudouridine synthase 7 like [Source:HGNC Symbol;Acc:HGNC:25276]	2.91803	0.249749	11.6839	3.54645	4.63561e-06	0.000406452	up	yes
chr9	5881596	6008482	-	ENSG00000183354	KIAA2026	ENST00000399933;ENST00000436015;ENST00000381461;ENST00000540714;ENST00000443149	GO:0005515(protein binding);GO:0005515(protein binding)	NA	NA	NA	KIAA2026 [Source:HGNC Symbol;Acc:HGNC:23378]	6.51509	0.560032	11.6334	3.5402	4.5226e-06	0.000402013	up	yes
chr14	45203190	45253540	-	ENSG00000129534	MIS18BP1	ENST00000310806;ENST00000469020;ENST00000470424;ENST00000496413;ENST00000454990;ENST00000451174;ENST00000554093;ENST00000555653	GO:0000775(chromosome, centromeric region);GO:0000778(condensed nuclear chromosome kinetochore);GO:0000981(DNA-binding transcription factor activity, RNA polymerase II-specific);GO:0003677(DNA binding);GO:0005515(protein binding);GO:0005634(nucleus);GO:0005654(nucleoplasm);GO:0005694(chromosome);GO:0006357(regulation of transcription by RNA polymerase II);GO:0007049(cell cycle);GO:0034080(CENP-A …	NA	NA	NA	MIS18 binding protein 1 [Source:HGNC Symbol;Acc:HGNC:20190]	7.31992	0.629322	11.6314	3.53996	4.75821e-06	0.000411601	up	yes
chr2	67397319	67412089	+	ENSG00000143971	ETAA1	ENST00000272342;ENST00000644028;ENST00000462772	GO:0005515(protein binding);GO:0005634(nucleus);GO:0006281(DNA repair);GO:0006974(cellular response to DNA damage stimulus);GO:0031297(replication fork processing);GO:0043539(protein serine/threonine kinase activator activity);GO:0043596(nuclear replication fork);GO:0071902(positive regulation of protein serine/threonine kinase activity);GO:2000001(regulation of DNA damage checkpoint);GO:2000001(…	NA	NA	NA	ETAA1, ATR kinase activator [Source:HGNC Symbol;Acc:HGNC:24648]	3.17629	0.274367	11.5768	3.53316	5.75306e-06	0.000475328	up	yes
chr19	36687612	36727701	+	ENSG00000189042	ZNF567	ENST00000536254;ENST00000590392;ENST00000589264;ENST00000360729;ENST00000585696	GO:0000981(DNA-binding transcription factor activity, RNA polymerase II-specific);GO:0003676(nucleic acid binding);GO:0003677(DNA binding);GO:0005515(protein binding);GO:0005622(intracellular);GO:0005634(nucleus);GO:0006355(regulation of transcription, DNA-templated);GO:0006357(regulation of transcription by RNA polymerase II);GO:0046872(metal ion binding);GO:0046872(metal ion binding)	05168(Herpes simplex virus 1 infection);05168(Herpes simplex virus 1 infection)	K09228	NA	zinc finger protein 567 [Source:HGNC Symbol;Acc:HGNC:28696]	3.08353	0.267354	11.5335	3.52776	7.15046e-06	0.00055187	up	yes
chrX	155881345	155943769	+	ENSG00000124333	VAMP7	ENST00000286448;ENST00000262640;ENST00000479687;ENST00000463317	GO:0000149(SNARE binding);GO:0005484(SNAP receptor activity);GO:0005515(protein binding);GO:0005737(cytoplasm);GO:0005764(lysosome);GO:0005765(lysosomal membrane);GO:0005768(endosome);GO:0005783(endoplasmic reticulum);GO:0005789(endoplasmic reticulum membrane);GO:0005794(Golgi apparatus);GO:0005802(trans-Golgi network);GO:0005886(plasma membrane);GO:0006887(exocytosis);GO:0006888(endoplasmic reti…	04130(SNARE interactions in vesicular transport);04130(SNARE interactions in vesicular transport)	K08515	NA	vesicle associated membrane protein 7 [Source:HGNC Symbol;Acc:HGNC:11486]	26.2865	2.28239	11.5171	3.52571	4.88919e-06	0.000420112	up	yes
chrX	123600561	123733056	-	ENSG00000125676	THOC2	ENST00000245838;ENST00000441692;ENST00000438358;ENST00000618150;ENST00000496830;ENST00000416618;ENST00000464992;ENST00000464161;ENST00000455053;ENST00000464982;ENST00000432353;ENST00000464604;ENST00000355725;ENST00000459945;ENST00000497887	GO:0000346(transcription export complex);GO:0000347(THO complex);GO:0000445(THO complex part of transcription export complex);GO:0000784(nuclear chromosome, telomeric region);GO:0003723(RNA binding);GO:0003729(mRNA binding);GO:0005515(protein binding);GO:0005634(nucleus);GO:0005654(nucleoplasm);GO:0006397(mRNA processing);GO:0006405(RNA export from nucleus);GO:0006406(mRNA export from nucleus);GO…	03013(RNA transport);03040(Spliceosome);03040(Spliceosome)	K12879	NA	THO complex 2 [Source:HGNC Symbol;Acc:HGNC:19073]	14.1053	1.2266	11.4996	3.52351	4.60961e-06	0.000406452	up	yes
chr1	93179919	93278730	+	ENSG00000122483	CCDC18	ENST00000343253;ENST00000447456;ENST00000401026;ENST00000455267	NA	NA	NA	NA	coiled-coil domain containing 18 [Source:HGNC Symbol;Acc:HGNC:30370]	2.32422	0.202159	11.497	3.52318	7.70186e-06	0.000573811	up	yes
chr4	119494397	119628804	-	ENSG00000138735	PDE5A	ENST00000354960;ENST00000512494;ENST00000503412;ENST00000502912;ENST00000508914;ENST00000513594;ENST00000512739;ENST00000394439;ENST00000264805;ENST00000509612	GO:0000166(nucleotide binding);GO:0003824(catalytic activity);GO:0004112(cyclic-nucleotide phosphodiesterase activity);GO:0004114(3',5'-cyclic-nucleotide phosphodiesterase activity);GO:0005515(protein binding);GO:0005575(cellular_component);GO:0005829(cytosol);GO:0007165(signal transduction);GO:0008081(phosphoric diester hydrolase activity);GO:0008152(metabolic process);GO:0010613(positive regula…	00230(Purine metabolism);04022(cGMP-PKG signaling pathway);04022(cGMP-PKG signaling pathway)	K13762	EC:3.1.4.35	phosphodiesterase 5A [Source:HGNC Symbol;Acc:HGNC:8784]	2.60527	0.226665	11.4939	3.5228	5.79157e-06	0.000475462	up	yes
chr2	61824848	61854143	-	ENSG00000170264	FAM161A	ENST00000478494;ENST00000404929;ENST00000496369;ENST00000307507;ENST00000405894;ENST00000456262;ENST00000418113	GO:0000235(astral microtubule);GO:0001917(photoreceptor inner segment);GO:0005515(protein binding);GO:0005737(cytoplasm);GO:0005813(centrosome);GO:0005856(cytoskeleton);GO:0005876(spindle microtubule);GO:0005929(cilium);GO:0007601(visual perception);GO:0008017(microtubule binding);GO:0030030(cell projection organization);GO:0032391(photoreceptor connecting cilium);GO:0036064(ciliary basal body);G…	NA	K16772	NA	FAM161A, centrosomal protein [Source:HGNC Symbol;Acc:HGNC:25808]	2.70472	0.235524	11.4838	3.52153	8.08485e-06	0.000591644	up	yes
chr5	98853985	98928957	-	ENSG00000153922	CHD1	ENST00000512392;ENST00000614616;ENST00000508756;ENST00000511628;ENST00000511067;ENST00000414220;ENST00000513064;ENST00000505982;ENST00000514344;ENST00000512844;ENST00000284049	GO:0000166(nucleotide binding);GO:0001650(fibrillar center);GO:0003677(DNA binding);GO:0004003(ATP-dependent DNA helicase activity);GO:0004386(helicase activity);GO:0005515(protein binding);GO:0005524(ATP binding);GO:0005634(nucleus);GO:0005654(nucleoplasm);GO:0005737(cytoplasm);GO:0006325(chromatin organization);GO:0006338(chromatin remodeling);GO:0006357(regulation of transcription by RNA polym…	NA	NA	NA	chromodomain helicase DNA binding protein 1 [Source:HGNC Symbol;Acc:HGNC:1915]	6.97736	0.61146	11.411	3.51235	5.11795e-06	0.000436856	up	yes
chr12	77324641	78213010	+	ENSG00000067798	NAV3	ENST00000397909;ENST00000644176;ENST00000547884;ENST00000550042;ENST00000549369	GO:0005515(protein binding);GO:0005524(ATP binding);GO:0005634(nucleus);GO:0005640(nuclear outer membrane);GO:0007026(negative regulation of microtubule depolymerization);GO:0007399(nervous system development);GO:0008017(microtubule binding);GO:0016020(membrane);GO:0022008(neurogenesis);GO:0030336(negative regulation of cell migration);GO:0031116(positive regulation of microtubule polymerization)…	NA	NA	NA	neuron navigator 3 [Source:HGNC Symbol;Acc:HGNC:15998]	1.04131	0.0920457	11.313	3.49991	7.83608e-06	0.0005775	up	yes
chr9	113038380	113056759	-	ENSG00000136866	ZFP37	ENST00000374227;ENST00000555206;ENST00000553380	GO:0000981(DNA-binding transcription factor activity, RNA polymerase II-specific);GO:0003676(nucleic acid binding);GO:0003677(DNA binding);GO:0003700(DNA-binding transcription factor activity);GO:0005622(intracellular);GO:0005634(nucleus);GO:0006355(regulation of transcription, DNA-templated);GO:0006357(regulation of transcription by RNA polymerase II);GO:0008270(zinc ion binding);GO:0046872(meta…	05168(Herpes simplex virus 1 infection);05168(Herpes simplex virus 1 infection)	K09228	NA	ZFP37 zinc finger protein [Source:HGNC Symbol;Acc:HGNC:12863]	1.6853	0.149036	11.308	3.49928	9.68484e-06	0.000674515	up	yes
chr5	83471618	83582303	+	ENSG00000038427	VCAN	ENST00000265077;ENST00000503923;ENST00000505615;ENST00000513016;ENST00000513960;ENST00000515397;ENST00000513984;ENST00000343200	GO:0001501(skeletal system development);GO:0001649(osteoblast differentiation);GO:0005509(calcium ion binding);GO:0005515(protein binding);GO:0005539(glycosaminoglycan binding);GO:0005540(hyaluronic acid binding);GO:0005576(extracellular region);GO:0005615(extracellular space);GO:0005788(endoplasmic reticulum lumen);GO:0005796(Golgi lumen);GO:0007155(cell adhesion);GO:0007275(multicellular organi…	04514(Cell adhesion molecules (CAMs));04514(Cell adhesion molecules (CAMs))	NA	NA	versican [Source:HGNC Symbol;Acc:HGNC:2464]	1.13808	0.100783	11.2925	3.49729	7.33875e-06	0.000555531	up	yes
chr8	78666089	78719765	+	ENSG00000104427	ZC2HC1A	ENST00000263849;ENST00000519307;ENST00000521873	GO:0005515(protein binding);GO:0046872(metal ion binding);GO:0046872(metal ion binding)	NA	NA	NA	zinc finger C2HC-type containing 1A [Source:HGNC Symbol;Acc:HGNC:24277]	3.75056	0.332159	11.2915	3.49716	7.84099e-06	0.0005775	up	yes
chr18	21529284	21600884	-	ENSG00000141446	ESCO1	ENST00000383276;ENST00000269214;ENST00000580101	GO:0000785(chromatin);GO:0005634(nucleus);GO:0005654(nucleoplasm);GO:0005694(chromosome);GO:0006275(regulation of DNA replication);GO:0007049(cell cycle);GO:0007062(sister chromatid cohesion);GO:0008080(N-acetyltransferase activity);GO:0008270(zinc ion binding);GO:0016407(acetyltransferase activity);GO:0016740(transferase activity);GO:0016746(transferase activity, transferring acyl groups);GO:001…	NA	K11268	EC:2.3.1.-	establishment of sister chromatid cohesion N-acetyltransferase 1 [Source:HGNC Symbol;Acc:HGNC:24645]	6.93469	0.61481	11.2794	3.49562	6.02065e-06	0.000488052	up	yes
chr6	70412941	70561174	+	ENSG00000082269	FAM135A	ENST00000505675;ENST00000361499;ENST00000194672;ENST00000425415;ENST00000515280;ENST00000393299;ENST00000418814;ENST00000507049;ENST00000370479;ENST00000505868;ENST00000457062	GO:0044255(cellular lipid metabolic process);GO:0044255(cellular lipid metabolic process)	NA	NA	NA	family with sequence similarity 135 member A [Source:HGNC Symbol;Acc:HGNC:21084]	1.49131	0.132505	11.2547	3.49246	7.62435e-06	0.000571339	up	yes
chr3	180602163	180617828	+	ENSG00000163728	TTC14	ENST00000382584;ENST00000465625;ENST00000412756;ENST00000491380;ENST00000470669;ENST00000296015;ENST00000465065;ENST00000492617;ENST00000495660	GO:0003676(nucleic acid binding);GO:0005515(protein binding);GO:0005515(protein binding)	NA	NA	NA	tetratricopeptide repeat domain 14 [Source:HGNC Symbol;Acc:HGNC:24697]	1.64201	0.146021	11.245	3.49122	8.17303e-06	0.00059181	up	yes
chr10	118004916	118046941	-	ENSG00000107560	RAB11FIP2	ENST00000355624;ENST00000483413;ENST00000369199	GO:0003091(renal water homeostasis);GO:0005515(protein binding);GO:0005654(nucleoplasm);GO:0005768(endosome);GO:0005886(plasma membrane);GO:0015031(protein transport);GO:0016020(membrane);GO:0017137(Rab GTPase binding);GO:0019901(protein kinase binding);GO:0030010(establishment of cell polarity);GO:0030659(cytoplasmic vesicle membrane);GO:0035773(insulin secretion involved in cellular response to…	04144(Endocytosis);04144(Endocytosis)	K12484	NA	RAB11 family interacting protein 2 [Source:HGNC Symbol;Acc:HGNC:29152]	5.96495	0.531386	11.2253	3.48868	6.1671e-06	0.000496799	up	yes
chr1	58654740	58700080	-	ENSG00000162601	MYSM1	ENST00000493821;ENST00000472487;ENST00000466774;ENST00000481973;ENST00000401044;ENST00000483003;ENST00000622766;ENST00000489282	GO:0000981(DNA-binding transcription factor activity, RNA polymerase II-specific);GO:0003677(DNA binding);GO:0003713(transcription coactivator activity);GO:0004843(thiol-dependent ubiquitin-specific protease activity);GO:0005515(protein binding);GO:0005634(nucleus);GO:0005654(nucleoplasm);GO:0005886(plasma membrane);GO:0006325(chromatin organization);GO:0006338(chromatin remodeling);GO:0006508(pr…	NA	K11865	NA	Myb like, SWIRM and MPN domains 1 [Source:HGNC Symbol;Acc:HGNC:29401]	4.68843	0.418755	11.1961	3.48493	6.43599e-06	0.000508917	up	yes
chr12	71609472	71667725	-	ENSG00000133858	ZFC3H1	ENST00000378743;ENST00000552994;ENST00000552037;ENST00000550712;ENST00000546606;ENST00000547398;ENST00000548100;ENST00000546771;ENST00000546475;ENST00000551487;ENST00000550963	GO:0000178(exosome (RNase complex));GO:0003723(RNA binding);GO:0005515(protein binding);GO:0005615(extracellular space);GO:0005634(nucleus);GO:0006396(RNA processing);GO:0046872(metal ion binding);GO:0046872(metal ion binding)	NA	NA	NA	zinc finger C3H1-type containing [Source:HGNC Symbol;Acc:HGNC:28328]	8.37745	0.750153	11.1677	3.48125	6.32124e-06	0.000506053	up	yes
chr19	40028260	40056231	-	ENSG00000128000	ZNF780B	ENST00000617676;ENST00000434248;ENST00000594811;ENST00000593605;ENST00000598845;ENST00000595995;ENST00000221355	GO:0003676(nucleic acid binding);GO:0003677(DNA binding);GO:0005622(intracellular);GO:0005634(nucleus);GO:0006355(regulation of transcription, DNA-templated);GO:0046872(metal ion binding);GO:0046872(metal ion binding)	05168(Herpes simplex virus 1 infection);05168(Herpes simplex virus 1 infection)	K09228	NA	zinc finger protein 780B [Source:HGNC Symbol;Acc:HGNC:33109]	1.87781	0.168676	11.1327	3.47673	9.18538e-06	0.000643426	up	yes
chr2	61187463	61470769	-	ENSG00000115464	USP34	ENST00000398571;ENST00000453734;ENST00000411912;ENST00000498268;ENST00000494867;ENST00000492882;ENST00000468703;ENST00000463046;ENST00000483672;ENST00000482250;ENST00000490552;ENST00000490527;ENST00000492604;ENST00000487547	GO:0004197(cysteine-type endopeptidase activity);GO:0004843(thiol-dependent ubiquitin-specific protease activity);GO:0005515(protein binding);GO:0005829(cytosol);GO:0006508(proteolysis);GO:0006511(ubiquitin-dependent protein catabolic process);GO:0008233(peptidase activity);GO:0008234(cysteine-type peptidase activity);GO:0016055(Wnt signaling pathway);GO:0016579(protein deubiquitination);GO:00167…	NA	K11853	EC:3.4.19.12	ubiquitin specific peptidase 34 [Source:HGNC Symbol;Acc:HGNC:20066]	15.9196	1.43004	11.1323	3.47668	5.96235e-06	0.000486385	up	yes
chr6	116681187	116741866	+	ENSG00000196911	KPNA5	ENST00000368564;ENST00000356348;ENST00000413340	GO:0005515(protein binding);GO:0005634(nucleus);GO:0005643(nuclear pore);GO:0005654(nucleoplasm);GO:0005737(cytoplasm);GO:0005829(cytosol);GO:0006606(protein import into nucleus);GO:0006607(NLS-bearing protein import into nucleus);GO:0008139(nuclear localization sequence binding);GO:0008565(protein transporter activity);GO:0015031(protein transport);GO:0016032(viral process);GO:0019054(modulation…	NA	NA	NA	karyopherin subunit alpha 5 [Source:HGNC Symbol;Acc:HGNC:6398]	3.08309	0.278846	11.0566	3.46684	7.27912e-06	0.000555151	up	yes
chr10	91409280	91514829	+	ENSG00000165338	HECTD2	ENST00000446394;ENST00000371667;ENST00000298068;ENST00000498446;ENST00000371681	GO:0000209(protein polyubiquitination);GO:0004842(ubiquitin-protein transferase activity);GO:0005829(cytosol);GO:0016567(protein ubiquitination);GO:0016740(transferase activity);GO:0016740(transferase activity)	NA	K12232	EC:2.3.2.26	HECT domain E3 ubiquitin protein ligase 2 [Source:HGNC Symbol;Acc:HGNC:26736]	1.75273	0.158563	11.0538	3.46647	8.42581e-06	0.000606705	up	yes
chr6	82169986	82247754	-	ENSG00000005700	IBTK	ENST00000503400;ENST00000306270;ENST00000369751;ENST00000445419;ENST00000471036;ENST00000510291;ENST00000508381;ENST00000505222	GO:0001933(negative regulation of protein phosphorylation);GO:0005515(protein binding);GO:0005634(nucleus);GO:0005654(nucleoplasm);GO:0005737(cytoplasm);GO:0016020(membrane);GO:0019901(protein kinase binding);GO:0030292(protein tyrosine kinase inhibitor activity);GO:0051209(release of sequestered calcium ion into cytosol);GO:0061099(negative regulation of protein tyrosine kinase activity);GO:0061…	NA	NA	NA	inhibitor of Bruton tyrosine kinase [Source:HGNC Symbol;Acc:HGNC:17853]	13.1222	1.18913	11.0351	3.46403	6.39542e-06	0.000508831	up	yes
chr6	144285701	144853034	+	ENSG00000152818	UTRN	ENST00000367545;ENST00000455022;ENST00000417142;ENST00000367524;ENST00000460618;ENST00000433557;ENST00000432686;ENST00000480333	GO:0001954(positive regulation of cell-matrix adhesion);GO:0003779(actin binding);GO:0005178(integrin binding);GO:0005515(protein binding);GO:0005654(nucleoplasm);GO:0005737(cytoplasm);GO:0005856(cytoskeleton);GO:0005886(plasma membrane);GO:0006936(muscle contraction);GO:0007517(muscle organ development);GO:0007528(neuromuscular junction development);GO:0008270(zinc ion binding);GO:0014894(respon…	NA	NA	NA	utrophin [Source:HGNC Symbol;Acc:HGNC:12635]	6.66211	0.604372	11.0232	3.46247	6.78532e-06	0.000526844	up	yes
chrX	123960212	124422664	+	ENSG00000101972	STAG2	ENST00000371157;ENST00000428941;ENST00000455404;ENST00000218089;ENST00000435103;ENST00000371160;ENST00000371144;ENST00000475602;ENST00000435215;ENST00000458700;ENST00000371145;ENST00000458176	GO:0000775(chromosome, centromeric region);GO:0000785(chromatin);GO:0003682(chromatin binding);GO:0005515(protein binding);GO:0005634(nucleus);GO:0005654(nucleoplasm);GO:0005694(chromosome);GO:0005829(cytosol);GO:0007049(cell cycle);GO:0007059(chromosome segregation);GO:0007062(sister chromatid cohesion);GO:0008278(cohesin complex);GO:0016020(membrane);GO:0016363(nuclear matrix);GO:0032876(negati…	04110(Cell cycle);04110(Cell cycle)	K06671	NA	stromal antigen 2 [Source:HGNC Symbol;Acc:HGNC:11355]	22.6802	2.0685	10.9646	3.45478	6.71126e-06	0.000524251	up	yes
chr2	97492663	97589965	-	ENSG00000196912	ANKRD36B	ENST00000443455;ENST00000438709;ENST00000419390;ENST00000488634;ENST00000615794;ENST00000359901;ENST00000497329	GO:0005515(protein binding);GO:0005515(protein binding)	NA	NA	NA	ankyrin repeat domain 36B [Source:HGNC Symbol;Acc:HGNC:29333]	1.57737	0.143993	10.9545	3.45345	1.15723e-05	0.000793379	up	yes
chr2	108719482	108785809	+	ENSG00000153201	RANBP2	ENST00000283195;ENST00000495506;ENST00000495924	GO:0000413(protein peptidyl-prolyl isomerization);GO:0001975(response to amphetamine);GO:0003723(RNA binding);GO:0003755(peptidyl-prolyl cis-trans isomerase activity);GO:0005096(GTPase activator activity);GO:0005515(protein binding);GO:0005634(nucleus);GO:0005635(nuclear envelope);GO:0005642(annulate lamellae);GO:0005643(nuclear pore);GO:0005737(cytoplasm);GO:0005739(mitochondrion);GO:0005829(cyt…	03013(RNA transport);03013(RNA transport)	K12172	EC:2.3.2.-	RAN binding protein 2 [Source:HGNC Symbol;Acc:HGNC:9848]	27.2331	2.48791	10.9462	3.45236	6.63869e-06	0.000521744	up	yes
chr12	76351797	76559809	-	ENSG00000091039	OSBPL8	ENST00000611266;ENST00000553139;ENST00000548535;ENST00000550865;ENST00000393249;ENST00000548485;ENST00000546946;ENST00000393250;ENST00000547540;ENST00000261183;ENST00000552586	GO:0001786(phosphatidylserine binding);GO:0005548(phospholipid transporter activity);GO:0005634(nucleus);GO:0005783(endoplasmic reticulum);GO:0005789(endoplasmic reticulum membrane);GO:0005829(cytosol);GO:0006869(lipid transport);GO:0008289(lipid binding);GO:0010891(negative regulation of sequestering of triglyceride);GO:0015248(sterol transporter activity);GO:0015485(cholesterol binding);GO:0015…	NA	K22285	NA	oxysterol binding protein like 8 [Source:HGNC Symbol;Acc:HGNC:16396]	8.9002	0.816293	10.9032	3.44668	7.3703e-06	0.000555531	up	yes
chr5	72107234	72209565	+	ENSG00000131711	MAP1B	ENST00000296755;ENST00000512974;ENST00000504183	GO:0000226(microtubule cytoskeleton organization);GO:0001578(microtubule bundle formation);GO:0001750(photoreceptor outer segment);GO:0001764(neuron migration);GO:0003779(actin binding);GO:0005198(structural molecule activity);GO:0005515(protein binding);GO:0005543(phospholipid binding);GO:0005737(cytoplasm);GO:0005829(cytosol);GO:0005856(cytoskeleton);GO:0005874(microtubule);GO:0005875(microtubu…	NA	K10429	NA	microtubule associated protein 1B [Source:HGNC Symbol;Acc:HGNC:6836]	5.5897	0.518422	10.7821	3.43057	8.12483e-06	0.000591644	up	yes
chr11	77659996	77821017	-	ENSG00000048649	RSF1	ENST00000308488;ENST00000480887;ENST00000531768;ENST00000530604;ENST00000467567;ENST00000528095;ENST00000531026;ENST00000529470;ENST00000534794;ENST00000532556;ENST00000440064;ENST00000526324	GO:0000123(histone acetyltransferase complex);GO:0000790(nuclear chromatin);GO:0004402(histone acetyltransferase activity);GO:0005515(protein binding);GO:0005634(nucleus);GO:0005654(nucleoplasm);GO:0006325(chromatin organization);GO:0006334(nucleosome assembly);GO:0006338(chromatin remodeling);GO:0006352(DNA-templated transcription, initiation);GO:0006355(regulation of transcription, DNA-template…	NA	K11657	NA	remodeling and spacing factor 1 [Source:HGNC Symbol;Acc:HGNC:18118]	4.66093	0.432319	10.7812	3.43045	8.64113e-06	0.000618753	up	yes
chr11	108505435	108593768	-	ENSG00000110723	EXPH5	ENST00000265843;ENST00000531386;ENST00000533052	GO:0003334(keratinocyte development);GO:0005768(endosome);GO:0006886(intracellular protein transport);GO:0017137(Rab GTPase binding);GO:0045921(positive regulation of exocytosis);GO:0050714(positive regulation of protein secretion);GO:0071985(multivesicular body sorting pathway);GO:0071985(multivesicular body sorting pathway)	NA	K22236	NA	exophilin 5 [Source:HGNC Symbol;Acc:HGNC:30578]	2.06626	0.191897	10.7676	3.42862	9.85408e-06	0.000679194	up	yes
chr10	38010650	38065088	+	ENSG00000189180	ZNF33A	ENST00000458705;ENST00000469037;ENST00000432900;ENST00000307441;ENST00000374618;ENST00000476504	GO:0000981(DNA-binding transcription factor activity, RNA polymerase II-specific);GO:0003676(nucleic acid binding);GO:0003677(DNA binding);GO:0003700(DNA-binding transcription factor activity);GO:0005622(intracellular);GO:0005634(nucleus);GO:0006355(regulation of transcription, DNA-templated);GO:0006357(regulation of transcription by RNA polymerase II);GO:0046872(metal ion binding);GO:0046872(met…	05168(Herpes simplex virus 1 infection);05168(Herpes simplex virus 1 infection)	K09228	NA	zinc finger protein 33A [Source:HGNC Symbol;Acc:HGNC:13096]	5.50447	0.511327	10.7651	3.42828	8.95124e-06	0.000630451	up	yes
chr4	17841199	18021876	-	ENSG00000178177	LCORL	ENST00000326877;ENST00000635767;ENST00000510451;ENST00000382226	GO:0000981(DNA-binding transcription factor activity, RNA polymerase II-specific);GO:0003677(DNA binding);GO:0005515(protein binding);GO:0005634(nucleus);GO:0006357(regulation of transcription by RNA polymerase II);GO:0006366(transcription by RNA polymerase II);GO:0006366(transcription by RNA polymerase II)	NA	NA	NA	ligand dependent nuclear receptor corepressor like [Source:HGNC Symbol;Acc:HGNC:30776]	2.06045	0.191832	10.7409	3.42505	9.73386e-06	0.000674515	up	yes
chr19	44094339	44109886	+	ENSG00000267680	ZNF224	ENST00000336976;ENST00000589060;ENST00000586978;ENST00000591551;ENST00000589870;ENST00000591511;ENST00000589680;ENST00000590614	GO:0000122(negative regulation of transcription by RNA polymerase II);GO:0000981(DNA-binding transcription factor activity, RNA polymerase II-specific);GO:0001227(DNA-binding transcription repressor activity, RNA polymerase II-specific);GO:0003676(nucleic acid binding);GO:0003677(DNA binding);GO:0005515(protein binding);GO:0005622(intracellular);GO:0005634(nucleus);GO:0006355(regulation of transc…	05168(Herpes simplex virus 1 infection);05168(Herpes simplex virus 1 infection)	K09228	NA	zinc finger protein 224 [Source:HGNC Symbol;Acc:HGNC:13017]	3.35522	0.313779	10.693	3.41859	1.17409e-05	0.000800679	up	yes
chr12	39293228	39443390	-	ENSG00000139116	KIF21A	ENST00000544797;ENST00000552961;ENST00000551066;ENST00000550429;ENST00000361418;ENST00000361961;ENST00000547733;ENST00000552908;ENST00000546817;ENST00000551264;ENST00000547108	GO:0000166(nucleotide binding);GO:0003774(motor activity);GO:0003777(microtubule motor activity);GO:0005515(protein binding);GO:0005524(ATP binding);GO:0005737(cytoplasm);GO:0005829(cytosol);GO:0005856(cytoskeleton);GO:0005871(kinesin complex);GO:0005874(microtubule);GO:0005886(plasma membrane);GO:0007018(microtubule-based movement);GO:0008017(microtubule binding);GO:0016887(ATPase activity);GO:0…	NA	K10395	NA	kinesin family member 21A [Source:HGNC Symbol;Acc:HGNC:19349]	10.5498	0.987999	10.6779	3.41656	8.74352e-06	0.000622625	up	yes
chr8	17922840	18029944	+	ENSG00000078674	PCM1	ENST00000519253;ENST00000325083;ENST00000519802;ENST00000523896;ENST00000518985;ENST00000522777;ENST00000522275;ENST00000521338;ENST00000518936;ENST00000517545;ENST00000522998;ENST00000518537;ENST00000518762;ENST00000523540;ENST00000524356;ENST00000517730;ENST00000327578;ENST00000517836	GO:0000086(G2/M transition of mitotic cell cycle);GO:0000242(pericentriolar material);GO:0001764(neuron migration);GO:0005515(protein binding);GO:0005737(cytoplasm);GO:0005813(centrosome);GO:0005814(centriole);GO:0005815(microtubule organizing center);GO:0005829(cytosol);GO:0005856(cytoskeleton);GO:0007098(centrosome cycle);GO:0010389(regulation of G2/M transition of mitotic cell cycle);GO:001602…	NA	NA	NA	pericentriolar material 1 [Source:HGNC Symbol;Acc:HGNC:8727]	11.3574	1.06884	10.6259	3.40951	8.83512e-06	0.000625692	up	yes
chr1	85018082	85048500	-	ENSG00000055732	MCOLN3	ENST00000474447;ENST00000475312;ENST00000370589;ENST00000341115;ENST00000490600;ENST00000370587	GO:0000421(autophagosome membrane);GO:0005261(cation channel activity);GO:0005737(cytoplasm);GO:0005764(lysosome);GO:0005765(lysosomal membrane);GO:0005768(endosome);GO:0005886(plasma membrane);GO:0006811(ion transport);GO:0007626(locomotory behavior);GO:0008289(lipid binding);GO:0016020(membrane);GO:0016021(integral component of membrane);GO:0031410(cytoplasmic vesicle);GO:0031901(early endosome…	NA	K04994	NA	mucolipin 3 [Source:HGNC Symbol;Acc:HGNC:13358]	4.20456	0.401866	10.4626	3.38717	1.28518e-05	0.000848722	up	yes
chr10	68341107	68407294	-	ENSG00000204130	RUFY2	ENST00000491118;ENST00000265865;ENST00000473398;ENST00000454950;ENST00000388768;ENST00000399200;ENST00000466187;ENST00000466493;ENST00000342616;ENST00000602465	GO:0005634(nucleus);GO:0005737(cytoplasm);GO:0005768(endosome);GO:0008150(biological_process);GO:0017124(SH3 domain binding);GO:0030100(regulation of endocytosis);GO:0046872(metal ion binding);GO:0046872(metal ion binding)	NA	NA	NA	RUN and FYVE domain containing 2 [Source:HGNC Symbol;Acc:HGNC:19761]	1.83685	0.176551	10.4041	3.37908	1.61513e-05	0.00100083	up	yes
chr4	42408373	42657105	-	ENSG00000124406	ATP8A1	ENST00000504024;ENST00000506713;ENST00000264449;ENST00000510289;ENST00000511858;ENST00000381668;ENST00000504510	GO:0000166(nucleotide binding);GO:0000287(magnesium ion binding);GO:0004012(phospholipid-translocating ATPase activity);GO:0005515(protein binding);GO:0005524(ATP binding);GO:0005783(endoplasmic reticulum);GO:0005794(Golgi apparatus);GO:0005802(trans-Golgi network);GO:0005886(plasma membrane);GO:0006869(lipid transport);GO:0007612(learning);GO:0015914(phospholipid transport);GO:0016020(membrane);…	NA	K14802	EC:7.6.2.1	ATPase phospholipid transporting 8A1 [Source:HGNC Symbol;Acc:HGNC:13531]	3.14561	0.3027	10.3919	3.37738	1.21232e-05	0.000818094	up	yes
chr9	83834099	83921465	-	ENSG00000165115	KIF27	ENST00000413982;ENST00000376347;ENST00000297814;ENST00000495062	GO:0000166(nucleotide binding);GO:0003351(epithelial cilium movement);GO:0003774(motor activity);GO:0003777(microtubule motor activity);GO:0005524(ATP binding);GO:0005737(cytoplasm);GO:0005856(cytoskeleton);GO:0005871(kinesin complex);GO:0005874(microtubule);GO:0005929(cilium);GO:0007018(microtubule-based movement);GO:0008017(microtubule binding);GO:0016887(ATPase activity);GO:0021591(ventricular…	NA	K10395	NA	kinesin family member 27 [Source:HGNC Symbol;Acc:HGNC:18632]	1.27274	0.1227	10.3728	3.37474	1.89043e-05	0.00112285	up	yes
chr12	38316762	38329721	+	ENSG00000175548	ALG10B	ENST00000308742;ENST00000551464;ENST00000553138	GO:0004583(dolichyl-phosphate-glucose-glycolipid alpha-glucosyltransferase activity);GO:0005783(endoplasmic reticulum);GO:0005789(endoplasmic reticulum membrane);GO:0005886(plasma membrane);GO:0006486(protein glycosylation);GO:0006488(dolichol-linked oligosaccharide biosynthetic process);GO:0016020(membrane);GO:0016021(integral component of membrane);GO:0016740(transferase activity);GO:0016757(tr…	00510(N-Glycan biosynthesis);00510(N-Glycan biosynthesis)	K03850	EC:2.4.1.256	ALG10B, alpha-1,2-glucosyltransferase [Source:HGNC Symbol;Acc:HGNC:31088]	1.82713	0.176609	10.3457	3.37095	1.42946e-05	0.000912092	up	yes
chr10	42513510	42552822	-	ENSG00000234420	ZNF37BP	ENST00000452075;ENST00000452306;ENST00000435805;ENST00000473592	NA	NA	NA	NA	zinc finger protein 37B, pseudogene [Source:HGNC Symbol;Acc:HGNC:13103]	5.43849	0.525707	10.3451	3.37088	1.19578e-05	0.000811182	up	yes
chr1	90915298	91022272	-	ENSG00000122482	ZNF644	ENST00000337393;ENST00000621077;ENST00000482709;ENST00000361321;ENST00000474405;ENST00000370440;ENST00000347275;ENST00000482467;ENST00000498303;ENST00000495966;ENST00000479798;ENST00000467231	GO:0000981(DNA-binding transcription factor activity, RNA polymerase II-specific);GO:0003676(nucleic acid binding);GO:0003677(DNA binding);GO:0003700(DNA-binding transcription factor activity);GO:0005634(nucleus);GO:0006355(regulation of transcription, DNA-templated);GO:0006357(regulation of transcription by RNA polymerase II);GO:0046872(metal ion binding);GO:0046872(metal ion binding)	NA	NA	NA	zinc finger protein 644 [Source:HGNC Symbol;Acc:HGNC:29222]	6.53616	0.634826	10.296	3.36401	1.29063e-05	0.000848722	up	yes
chr6	133988697	134052636	-	ENSG00000146411	SLC2A12	ENST00000275230	GO:0005215(transporter activity);GO:0005351(carbohydrate:proton symporter activity);GO:0005737(cytoplasm);GO:0005886(plasma membrane);GO:0005887(integral component of plasma membrane);GO:0008643(carbohydrate transport);GO:0008645(hexose transmembrane transport);GO:0012505(endomembrane system);GO:0016020(membrane);GO:0016021(integral component of membrane);GO:0022857(transmembrane transporter acti…	NA	K08149	NA	solute carrier family 2 member 12 [Source:HGNC Symbol;Acc:HGNC:18067]	3.84949	0.373991	10.293	3.36359	1.47981e-05	0.000939571	up	yes
chr1	186828949	186988981	+	ENSG00000116711	PLA2G4A	ENST00000367466	GO:0004620(phospholipase activity);GO:0004622(lysophospholipase activity);GO:0004623(phospholipase A2 activity);GO:0005509(calcium ion binding);GO:0005544(calcium-dependent phospholipid binding);GO:0005634(nucleus);GO:0005737(cytoplasm);GO:0005743(mitochondrial inner membrane);GO:0005783(endoplasmic reticulum);GO:0005789(endoplasmic reticulum membrane);GO:0005794(Golgi apparatus);GO:0005811(lipid…	00564(Glycerophospholipid metabolism);00565(Ether lipid metabolism);00590(Arachidonic acid metabolism);00591(Linoleic acid metabolism);00592(alpha-Linolenic acid metabolism);04010(MAPK signaling pathway);04014(Ras signaling pathway);04072(Phospholipase D signaling pathway);04217(Necroptosis);04270(Vascular smooth muscle contraction);04370(VEGF signaling pathway);04611(Platelet activation);04664(F…	K16342	EC:3.1.1.4	phospholipase A2 group IVA [Source:HGNC Symbol;Acc:HGNC:9035]	4.15723	0.405493	10.2523	3.35787	1.73288e-05	0.00105137	up	yes
chr9	4984390	5128183	+	ENSG00000096968	JAK2	ENST00000381652;ENST00000476574;ENST00000487310;ENST00000636127	GO:0000165(MAPK cascade);GO:0000166(nucleotide binding);GO:0000186(activation of MAPKK activity);GO:0002250(adaptive immune response);GO:0002376(immune system process);GO:0004672(protein kinase activity);GO:0004713(protein tyrosine kinase activity);GO:0004715(non-membrane spanning protein tyrosine kinase activity);GO:0005102(signaling receptor binding);GO:0005131(growth hormone receptor binding);…	01521(EGFR tyrosine kinase inhibitor resistance);04062(Chemokine signaling pathway);04151(PI3K-Akt signaling pathway);04217(Necroptosis);04550(Signaling pathways regulating pluripotency of stem cells);04630(Jak-STAT signaling pathway);04658(Th1 and Th2 cell differentiation);04659(Th17 cell differentiation);04725(Cholinergic synapse);04917(Prolactin signaling pathway);04920(Adipocytokine signaling…	K04447	EC:2.7.10.2	Janus kinase 2 [Source:HGNC Symbol;Acc:HGNC:6192]	5.29681	0.518923	10.2073	3.35153	1.36418e-05	0.00087477	up	yes
chr4	55948871	56033363	+	ENSG00000174799	CEP135	ENST00000257287;ENST00000422247;ENST00000515081;ENST00000506809;ENST00000506202	GO:0000086(G2/M transition of mitotic cell cycle);GO:0005515(protein binding);GO:0005737(cytoplasm);GO:0005813(centrosome);GO:0005814(centriole);GO:0005829(cytosol);GO:0005856(cytoskeleton);GO:0007099(centriole replication);GO:0008022(protein C-terminus binding);GO:0010389(regulation of G2/M transition of mitotic cell cycle);GO:0010457(centriole-centriole cohesion);GO:0097711(ciliary basal body-p…	NA	K16461	NA	centrosomal protein 135 [Source:HGNC Symbol;Acc:HGNC:29086]	1.85398	0.181899	10.1923	3.34941	1.97551e-05	0.00115738	up	yes
chr10	103967140	104029233	+	ENSG00000065613	SLK	ENST00000335753;ENST00000474260;ENST00000369755	GO:0000166(nucleotide binding);GO:0004672(protein kinase activity);GO:0004674(protein serine/threonine kinase activity);GO:0005515(protein binding);GO:0005524(ATP binding);GO:0005737(cytoplasm);GO:0006468(protein phosphorylation);GO:0006915(apoptotic process);GO:0016301(kinase activity);GO:0016310(phosphorylation);GO:0016740(transferase activity);GO:0023014(signal transduction by protein phosphor…	04114(Oocyte meiosis);04114(Oocyte meiosis)	K08836	EC:2.7.11.1	STE20 like kinase [Source:HGNC Symbol;Acc:HGNC:11088]	16.012	1.57492	10.1668	3.3458	1.23283e-05	0.000827599	up	yes
chr6	99398050	99425331	-	ENSG00000132424	PNISR	ENST00000369239;ENST00000438806;ENST00000478777;ENST00000647811;ENST00000460600;ENST00000476159;ENST00000463021;ENST00000498075;ENST00000466057	GO:0003723(RNA binding);GO:0005634(nucleus);GO:0005829(cytosol);GO:0016607(nuclear speck);GO:0016607(nuclear speck)	NA	K13170	NA	PNN interacting serine and arginine rich protein [Source:HGNC Symbol;Acc:HGNC:21222]	13.4921	1.32776	10.1616	3.34505	1.27101e-05	0.000844432	up	yes
chr4	70902326	71022449	+	ENSG00000173542	MOB1B	ENST00000309395;ENST00000396051;ENST00000509041;ENST00000502869	GO:0005515(protein binding);GO:0005634(nucleus);GO:0005730(nucleolus);GO:0005737(cytoplasm);GO:0005829(cytosol);GO:0019209(kinase activator activity);GO:0019900(kinase binding);GO:0031952(regulation of protein autophosphorylation);GO:0033674(positive regulation of kinase activity);GO:0035329(hippo signaling);GO:0046872(metal ion binding);GO:0070062(extracellular exosome);GO:0070062(extracellular …	04390(Hippo signaling pathway);04392(Hippo signaling pathway - multiple species);04392(Hippo signaling pathway - multiple species)	K06685	NA	MOB kinase activator 1B [Source:HGNC Symbol;Acc:HGNC:29801]	6.89102	0.679088	10.1475	3.34305	1.35741e-05	0.00087477	up	yes
chr19	23304991	23395471	-	ENSG00000167232	ZNF91	ENST00000300619;ENST00000593341;ENST00000596528;ENST00000597458;ENST00000397082;ENST00000599281;ENST00000593645	GO:0000981(DNA-binding transcription factor activity, RNA polymerase II-specific);GO:0003676(nucleic acid binding);GO:0003677(DNA binding);GO:0003700(DNA-binding transcription factor activity);GO:0005622(intracellular);GO:0005634(nucleus);GO:0006355(regulation of transcription, DNA-templated);GO:0006357(regulation of transcription by RNA polymerase II);GO:0008270(zinc ion binding);GO:0045892(nega…	05168(Herpes simplex virus 1 infection);05168(Herpes simplex virus 1 infection)	K09228	NA	zinc finger protein 91 [Source:HGNC Symbol;Acc:HGNC:13166]	2.7401	0.270265	10.1386	3.34178	1.53452e-05	0.000963367	up	yes
chr1	101893105	101894047	+	ENSG00000162699	DNAJA1P5	ENST00000440278	NA	NA	NA	NA	DnaJ heat shock protein family (Hsp40) member A1 pseudogene 5 [Source:HGNC Symbol;Acc:HGNC:39341]	68.4444	6.77108	10.1083	3.33747	1.35773e-05	0.00087477	up	yes
chr3	100260992	100325251	+	ENSG00000036054	TBC1D23	ENST00000471273;ENST00000394144;ENST00000496167;ENST00000484231;ENST00000471098;ENST00000486274;ENST00000344949	GO:0005515(protein binding);GO:0005794(Golgi apparatus);GO:0005802(trans-Golgi network);GO:0005829(cytosol);GO:0007275(multicellular organism development);GO:0007420(brain development);GO:0016192(vesicle-mediated transport);GO:0031175(neuron projection development);GO:0031410(cytoplasmic vesicle);GO:0032680(regulation of tumor necrosis factor production);GO:0032755(positive regulation of interleu…	NA	K22555	NA	TBC1 domain family member 23 [Source:HGNC Symbol;Acc:HGNC:25622]	8.1151	0.806078	10.0674	3.33162	1.53971e-05	0.000963367	up	yes
chr21	37073226	37203112	+	ENSG00000182670	TTC3	ENST00000399017;ENST00000476784;ENST00000540756;ENST00000487711;ENST00000450533;ENST00000399010;ENST00000492275;ENST00000479930;ENST00000354749;ENST00000469939;ENST00000494243;ENST00000488522;ENST00000460328;ENST00000355666;ENST00000491952;ENST00000411496;ENST00000472398;ENST00000481605	GO:0004842(ubiquitin-protein transferase activity);GO:0005515(protein binding);GO:0005634(nucleus);GO:0005730(nucleolus);GO:0005829(cytosol);GO:0006511(ubiquitin-dependent protein catabolic process);GO:0016567(protein ubiquitination);GO:0016740(transferase activity);GO:0046872(metal ion binding);GO:0070936(protein K48-linked ubiquitination);GO:0070936(protein K48-linked ubiquitination)	NA	K15712	EC:2.3.2.27	tetratricopeptide repeat domain 3 [Source:HGNC Symbol;Acc:HGNC:12393]	14.2651	1.41945	10.0497	3.32909	1.35828e-05	0.00087477	up	yes
chrX	81113701	81201942	-	ENSG00000198157	HMGN5	ENST00000358130;ENST00000436386;ENST00000491275;ENST00000447319;ENST00000430960;ENST00000373250	GO:0000785(chromatin);GO:0003677(DNA binding);GO:0003682(chromatin binding);GO:0003723(RNA binding);GO:0005634(nucleus);GO:0006325(chromatin organization);GO:0006355(regulation of transcription, DNA-templated);GO:0008284(positive regulation of cell population proliferation);GO:0010628(positive regulation of gene expression);GO:0031492(nucleosomal DNA binding);GO:0043066(negative regulation of apo…	NA	K17045	NA	high mobility group nucleosome binding domain 5 [Source:HGNC Symbol;Acc:HGNC:8013]	14.1012	1.40393	10.0441	3.32827	1.59631e-05	0.000993956	up	yes
chr19	53333746	53356906	+	ENSG00000213799	ZNF845	ENST00000458035;ENST00000595091	GO:0000981(DNA-binding transcription factor activity, RNA polymerase II-specific);GO:0003676(nucleic acid binding);GO:0003677(DNA binding);GO:0005622(intracellular);GO:0005634(nucleus);GO:0006355(regulation of transcription, DNA-templated);GO:0006357(regulation of transcription by RNA polymerase II);GO:0046872(metal ion binding);GO:0046872(metal ion binding)	05168(Herpes simplex virus 1 infection);05168(Herpes simplex virus 1 infection)	K09228	NA	zinc finger protein 845 [Source:HGNC Symbol;Acc:HGNC:25112]	3.14469	0.313917	10.0176	3.32446	1.73747e-05	0.00105137	up	yes
chr5	65926475	66082549	+	ENSG00000112851	ERBIN	ENST00000284037;ENST00000380943;ENST00000380935;ENST00000505822;ENST00000506030;ENST00000515185;ENST00000509946;ENST00000511297;ENST00000511671;ENST00000507490;ENST00000506744;ENST00000508515;ENST00000507128	GO:0005102(signaling receptor binding);GO:0005176(ErbB-2 class receptor binding);GO:0005200(structural constituent of cytoskeleton);GO:0005515(protein binding);GO:0005604(basement membrane);GO:0005634(nucleus);GO:0005737(cytoplasm);GO:0005886(plasma membrane);GO:0006605(protein targeting);GO:0007155(cell adhesion);GO:0007165(signal transduction);GO:0007173(epidermal growth factor receptor signali…	04621(NOD-like receptor signaling pathway);04621(NOD-like receptor signaling pathway)	K12796	NA	erbb2 interacting protein [Source:HGNC Symbol;Acc:HGNC:15842]	9.58809	0.961005	9.97714	3.31863	1.52878e-05	0.000963367	up	yes
chr4	169392857	169612629	-	ENSG00000137601	NEK1	ENST00000439128;ENST00000511633;ENST00000505119;ENST00000509912;ENST00000507142;ENST00000638824;ENST00000510533;ENST00000512193	GO:0000166(nucleotide binding);GO:0000242(pericentriolar material);GO:0004672(protein kinase activity);GO:0004674(protein serine/threonine kinase activity);GO:0004713(protein tyrosine kinase activity);GO:0005515(protein binding);GO:0005524(ATP binding);GO:0005634(nucleus);GO:0005737(cytoplasm);GO:0005813(centrosome);GO:0005815(microtubule organizing center);GO:0005856(cytoskeleton);GO:0006468(pro…	NA	K08857	EC:2.7.11.1	NIMA related kinase 1 [Source:HGNC Symbol;Acc:HGNC:7744]	5.06188	0.508899	9.94674	3.31422	1.70034e-05	0.00104042	up	yes
chrX	53094145	53170914	+	ENSG00000232593	KANTR	ENST00000366185;ENST00000603385;ENST00000604062;ENST00000605526	GO:0016020(membrane);GO:0016021(integral component of membrane);GO:0016021(integral component of membrane)	NA	NA	NA	KDM5C adjacent transcript [Source:HGNC Symbol;Acc:HGNC:49510]	1.16476	0.117607	9.9038	3.30798	2.26213e-05	0.00127322	up	yes
chr2	60881521	60931610	+	ENSG00000162924	REL	ENST00000295025;ENST00000394479;ENST00000642725	GO:0000122(negative regulation of transcription by RNA polymerase II);GO:0000977(RNA polymerase II regulatory region sequence-specific DNA binding);GO:0000980(RNA polymerase II distal enhancer sequence-specific DNA binding);GO:0000981(DNA-binding transcription factor activity, RNA polymerase II-specific);GO:0001228(DNA-binding transcription activator activity, RNA polymerase II-specific);GO:00036…	04014(Ras signaling pathway);05202(Transcriptional misregulation in cancer);05203(Viral carcinogenesis);05203(Viral carcinogenesis)	K09254	NA	REL proto-oncogene, NF-kB subunit [Source:HGNC Symbol;Acc:HGNC:9954]	2.94015	0.296919	9.90217	3.30775	1.65437e-05	0.00102025	up	yes
chr19	56567468	56588911	+	ENSG00000197016	ZNF470	ENST00000330619;ENST00000391709;ENST00000601579;ENST00000601902	GO:0003676(nucleic acid binding);GO:0003677(DNA binding);GO:0005622(intracellular);GO:0005634(nucleus);GO:0005654(nucleoplasm);GO:0006355(regulation of transcription, DNA-templated);GO:0016604(nuclear body);GO:0046872(metal ion binding);GO:0046872(metal ion binding)	05168(Herpes simplex virus 1 infection);05168(Herpes simplex virus 1 infection)	K09228	NA	zinc finger protein 470 [Source:HGNC Symbol;Acc:HGNC:22220]	1.05722	0.107092	9.87209	3.30336	2.33909e-05	0.00128991	up	yes
chr12	21468910	21501669	-	ENSG00000004700	RECQL	ENST00000444129;ENST00000542432;ENST00000536964;ENST00000421138;ENST00000536240	GO:0000166(nucleotide binding);GO:0000724(double-strand break repair via homologous recombination);GO:0000733(DNA strand renaturation);GO:0003676(nucleic acid binding);GO:0003677(DNA binding);GO:0003678(DNA helicase activity);GO:0004003(ATP-dependent DNA helicase activity);GO:0004386(helicase activity);GO:0005515(protein binding);GO:0005524(ATP binding);GO:0005634(nucleus);GO:0005654(nucleoplasm)…	NA	K10899	EC:3.6.4.12	RecQ like helicase [Source:HGNC Symbol;Acc:HGNC:9948]	11.0168	1.11886	9.8464	3.2996	1.83854e-05	0.00109969	up	yes
chr5	65589690	65625975	-	ENSG00000113595	TRIM23	ENST00000231524;ENST00000513794;ENST00000505205	GO:0000139(Golgi membrane);GO:0000166(nucleotide binding);GO:0002376(immune system process);GO:0003676(nucleic acid binding);GO:0003924(GTPase activity);GO:0004842(ubiquitin-protein transferase activity);GO:0005515(protein binding);GO:0005525(GTP binding);GO:0005622(intracellular);GO:0005634(nucleus);GO:0005737(cytoplasm);GO:0005764(lysosome);GO:0005765(lysosomal membrane);GO:0005794(Golgi appara…	NA	NA	NA	tripartite motif containing 23 [Source:HGNC Symbol;Acc:HGNC:660]	2.30518	0.234288	9.83909	3.29853	2.37062e-05	0.00129851	up	yes
chr5	72956041	73090522	+	ENSG00000157107	FCHO2	ENST00000430046;ENST00000511264;ENST00000508431;ENST00000503302	GO:0001786(phosphatidylserine binding);GO:0005515(protein binding);GO:0005543(phospholipid binding);GO:0005546(phosphatidylinositol-4,5-bisphosphate binding);GO:0005737(cytoplasm);GO:0005829(cytosol);GO:0005856(cytoskeleton);GO:0005886(plasma membrane);GO:0005905(clathrin-coated pit);GO:0006897(endocytosis);GO:0008017(microtubule binding);GO:0008092(cytoskeletal protein binding);GO:0010324(membra…	NA	K20042	NA	FCH domain only 2 [Source:HGNC Symbol;Acc:HGNC:25180]	5.46329	0.555625	9.83269	3.29759	1.93808e-05	0.00114064	up	yes
chr6	63635820	63779336	+	ENSG00000118482	PHF3	ENST00000262043;ENST00000393387;ENST00000515594;ENST00000481385;ENST00000505138;ENST00000506783;ENST00000514822;ENST00000509876;ENST00000509330	GO:0003674(molecular_function);GO:0005575(cellular_component);GO:0006351(transcription, DNA-templated);GO:0007275(multicellular organism development);GO:0046872(metal ion binding);GO:0046872(metal ion binding)	NA	NA	NA	PHD finger protein 3 [Source:HGNC Symbol;Acc:HGNC:8921]	8.49944	0.867444	9.79826	3.29253	1.70323e-05	0.00104042	up	yes
chr18	54357906	54385218	+	ENSG00000166845	C18orf54	ENST00000620105;ENST00000382911;ENST00000648616;ENST00000300091	GO:0005515(protein binding);GO:0005576(extracellular region);GO:0008285(negative regulation of cell population proliferation);GO:0008285(negative regulation of cell population proliferation)	NA	NA	NA	chromosome 18 open reading frame 54 [Source:HGNC Symbol;Acc:HGNC:13796]	2.47263	0.253447	9.75599	3.28629	2.31843e-05	0.00128991	up	yes
chr4	25120014	25160449	-	ENSG00000109618	SEPSECS	ENST00000382103;ENST00000358971;ENST00000515272;ENST00000503150;ENST00000505513;ENST00000513285	GO:0000049(tRNA binding);GO:0001514(selenocysteine incorporation);GO:0003723(RNA binding);GO:0003824(catalytic activity);GO:0005515(protein binding);GO:0005634(nucleus);GO:0005737(cytoplasm);GO:0005829(cytosol);GO:0006412(translation);GO:0016259(selenocysteine metabolic process);GO:0016740(transferase activity);GO:0016785(transferase activity, transferring selenium-containing groups);GO:0097056(s…	00450(Selenocompound metabolism);00970(Aminoacyl-tRNA biosynthesis);00970(Aminoacyl-tRNA biosynthesis)	K03341	EC:2.9.1.2	Sep (O-phosphoserine) tRNA:Sec (selenocysteine) tRNA synthase [Source:HGNC Symbol;Acc:HGNC:30605]	3.82788	0.393745	9.72173	3.28121	2.28641e-05	0.00128128	up	yes
chr10	37949573	37976647	-	ENSG00000175395	ZNF25	ENST00000302609;ENST00000374633	GO:0000981(DNA-binding transcription factor activity, RNA polymerase II-specific);GO:0003676(nucleic acid binding);GO:0003677(DNA binding);GO:0005622(intracellular);GO:0005634(nucleus);GO:0006355(regulation of transcription, DNA-templated);GO:0006357(regulation of transcription by RNA polymerase II);GO:0046872(metal ion binding);GO:0046872(metal ion binding)	05168(Herpes simplex virus 1 infection);05168(Herpes simplex virus 1 infection)	K09228	NA	zinc finger protein 25 [Source:HGNC Symbol;Acc:HGNC:13043]	3.74964	0.386811	9.69374	3.27705	2.41612e-05	0.00129991	up	yes
chr7	114086327	114693772	+	ENSG00000128573	FOXP2	ENST00000350908;ENST00000408937;ENST00000635638;ENST00000390668;ENST00000440349;ENST00000403559;ENST00000378237;ENST00000412402;ENST00000441290;ENST00000462331;ENST00000360232;ENST00000459666;ENST00000634411;ENST00000393489	GO:0000122(negative regulation of transcription by RNA polymerase II);GO:0000978(RNA polymerase II proximal promoter sequence-specific DNA binding);GO:0000981(DNA-binding transcription factor activity, RNA polymerase II-specific);GO:0001227(DNA-binding transcription repressor activity, RNA polymerase II-specific);GO:0002053(positive regulation of mesenchymal cell proliferation);GO:0003677(DNA bin…	NA	K09409	NA	forkhead box P2 [Source:HGNC Symbol;Acc:HGNC:13875]	0.634019	0.0654068	9.69347	3.27701	2.73738e-05	0.00142843	up	yes
chr5	112976702	113022195	+	ENSG00000172795	DCP2	ENST00000515408;ENST00000389063;ENST00000504961;ENST00000502635;ENST00000512751;ENST00000510046;ENST00000508359	GO:0000184(nuclear-transcribed mRNA catabolic process, nonsense-mediated decay);GO:0000290(deadenylation-dependent decapping of nuclear-transcribed mRNA);GO:0000932(P-body);GO:0003723(RNA binding);GO:0004534(5'-3' exoribonuclease activity);GO:0005515(protein binding);GO:0005634(nucleus);GO:0005654(nucleoplasm);GO:0005737(cytoplasm);GO:0005829(cytosol);GO:0006402(mRNA catabolic process);GO:0016442…	03018(RNA degradation);03018(RNA degradation)	K12613	EC:3.6.1.62	decapping mRNA 2 [Source:HGNC Symbol;Acc:HGNC:24452]	5.12606	0.529848	9.67459	3.2742	2.04185e-05	0.00118015	up	yes
chr4	26163455	26435131	+	ENSG00000168214	RBPJ	ENST00000348160;ENST00000506903;ENST00000505727;ENST00000504423;ENST00000355476;ENST00000514380;ENST00000510725;ENST00000513182;ENST00000512671;ENST00000504907;ENST00000342320;ENST00000509158;ENST00000511451	GO:0000122(negative regulation of transcription by RNA polymerase II);GO:0000978(RNA polymerase II proximal promoter sequence-specific DNA binding);GO:0000981(DNA-binding transcription factor activity, RNA polymerase II-specific);GO:0001103(RNA polymerase II repressing transcription factor binding);GO:0001228(DNA-binding transcription activator activity, RNA polymerase II-specific);GO:0001525(ang…	04330(Notch signaling pathway);04658(Th1 and Th2 cell differentiation);05165(Human papillomavirus infection);05169(Epstein-Barr virus infection);05203(Viral carcinogenesis);05203(Viral carcinogenesis)	K06053	NA	recombination signal binding protein for immunoglobulin kappa J region [Source:HGNC Symbol;Acc:HGNC:5724]	8.1567	0.843316	9.67218	3.27384	1.98634e-05	0.00115846	up	yes
chr5	123344885	123423592	-	ENSG00000168944	CEP120	ENST00000306467;ENST00000513565;ENST00000515110;ENST00000508138;ENST00000503049	GO:0000226(microtubule cytoskeleton organization);GO:0005515(protein binding);GO:0005737(cytoplasm);GO:0005813(centrosome);GO:0005814(centriole);GO:0005815(microtubule organizing center);GO:0005856(cytoskeleton);GO:0007098(centrosome cycle);GO:0008022(protein C-terminus binding);GO:0008283(cell population proliferation);GO:0010825(positive regulation of centrosome duplication);GO:0021987(cerebral…	NA	K16459	NA	centrosomal protein 120 [Source:HGNC Symbol;Acc:HGNC:26690]	8.1345	0.841442	9.66734	3.27312	1.99749e-05	0.00115971	up	yes
chr5	55935095	55995022	-	ENSG00000134352	IL6ST	ENST00000381298;ENST00000577363;ENST00000523039;ENST00000583149;ENST00000381287;ENST00000336909;ENST00000396816;ENST00000651614;ENST00000503773;ENST00000522633;ENST00000506241	GO:0002675(positive regulation of acute inflammatory response);GO:0002821(positive regulation of adaptive immune response);GO:0004896(cytokine receptor activity);GO:0004897(ciliary neurotrophic factor receptor activity);GO:0004915(interleukin-6 receptor activity);GO:0004921(interleukin-11 receptor activity);GO:0004923(leukemia inhibitory factor receptor activity);GO:0004924(oncostatin-M receptor …	04060(Cytokine-cytokine receptor interaction);04550(Signaling pathways regulating pluripotency of stem cells);04630(Jak-STAT signaling pathway);04659(Th17 cell differentiation);05167(Kaposi sarcoma-associated herpesvirus infection);05200(Pathways in cancer);05203(Viral carcinogenesis);05203(Viral carcinogenesis)	K05060	NA	interleukin 6 signal transducer [Source:HGNC Symbol;Acc:HGNC:6021]	8.8501	0.915537	9.66656	3.273	1.93713e-05	0.00114064	up	yes
chr2	186694060	186765959	+	ENSG00000144369	FAM171B	ENST00000304698;ENST00000612606	GO:0016020(membrane);GO:0016021(integral component of membrane);GO:0016021(integral component of membrane)	NA	NA	NA	family with sequence similarity 171 member B [Source:HGNC Symbol;Acc:HGNC:29412]	50.9595	5.28145	9.64876	3.27034	1.84291e-05	0.00109969	up	yes
chr19	52797408	52857600	-	ENSG00000198538	ZNF28	ENST00000339844;ENST00000594602;ENST00000457749;ENST00000464469;ENST00000438150;ENST00000542421	GO:0000981(DNA-binding transcription factor activity, RNA polymerase II-specific);GO:0003676(nucleic acid binding);GO:0003677(DNA binding);GO:0005622(intracellular);GO:0005634(nucleus);GO:0006355(regulation of transcription, DNA-templated);GO:0006357(regulation of transcription by RNA polymerase II);GO:0046872(metal ion binding);GO:0046872(metal ion binding)	NA	NA	NA	zinc finger protein 28 [Source:HGNC Symbol;Acc:HGNC:13073]	4.70216	0.489326	9.60947	3.26446	2.33515e-05	0.00128991	up	yes
chr1	193059422	193091777	+	ENSG00000116747	RO60	ENST00000400968;ENST00000367441;ENST00000512587;ENST00000432079;ENST00000415442;ENST00000469214	GO:0002520(immune system development);GO:0003723(RNA binding);GO:0005634(nucleus);GO:0005654(nucleoplasm);GO:0005737(cytoplasm);GO:0005829(cytosol);GO:0006383(transcription by RNA polymerase III);GO:0007224(smoothened signaling pathway);GO:0009411(response to UV);GO:0010468(regulation of gene expression);GO:0030030(cell projection organization);GO:0030620(U2 snRNA binding);GO:0035457(cellular res…	05322(Systemic lupus erythematosus);05322(Systemic lupus erythematosus)	K11089	NA	Ro60, Y RNA binding protein [Source:HGNC Symbol;Acc:HGNC:11313]	4.49468	0.468309	9.59767	3.26268	2.25134e-05	0.00127322	up	yes
chr4	86594315	86815171	+	ENSG00000163629	PTPN13	ENST00000427191;ENST00000436978;ENST00000508063;ENST00000511467;ENST00000502971;ENST00000511105;ENST00000411767	GO:0001933(negative regulation of protein phosphorylation);GO:0004721(phosphoprotein phosphatase activity);GO:0004725(protein tyrosine phosphatase activity);GO:0005515(protein binding);GO:0005634(nucleus);GO:0005654(nucleoplasm);GO:0005737(cytoplasm);GO:0005856(cytoskeleton);GO:0005886(plasma membrane);GO:0006470(protein dephosphorylation);GO:0006661(phosphatidylinositol biosynthetic process);GO:…	04210(Apoptosis);04210(Apoptosis)	NA	NA	protein tyrosine phosphatase, non-receptor type 13 [Source:HGNC Symbol;Acc:HGNC:9646]	6.8033	0.710698	9.5727	3.25893	2.1541e-05	0.00123396	up	yes
chr13	108207439	108218368	-	ENSG00000174405	LIG4	ENST00000356922;ENST00000611712;ENST00000405925	GO:0000012(single strand break repair);GO:0000166(nucleotide binding);GO:0000784(nuclear chromosome, telomeric region);GO:0000793(condensed chromosome);GO:0001701(in utero embryonic development);GO:0002328(pro-B cell differentiation);GO:0003677(DNA binding);GO:0003909(DNA ligase activity);GO:0003910(DNA ligase (ATP) activity);GO:0005515(protein binding);GO:0005524(ATP binding);GO:0005634(nucleus)…	03450(Non-homologous end-joining);03450(Non-homologous end-joining)	K10777	EC:6.5.1.1	DNA ligase 4 [Source:HGNC Symbol;Acc:HGNC:6601]	2.57486	0.269642	9.54918	3.25538	2.93584e-05	0.00150159	up	yes
chr3	160399274	160434954	+	ENSG00000113810	SMC4	ENST00000344722;ENST00000357388;ENST00000462787;ENST00000462668;ENST00000484799;ENST00000467263;ENST00000493695;ENST00000497311;ENST00000465563;ENST00000465903;ENST00000494612;ENST00000497203;ENST00000486711;ENST00000472282;ENST00000468653;ENST00000470240;ENST00000488017	GO:0000070(mitotic sister chromatid segregation);GO:0000166(nucleotide binding);GO:0000796(condensin complex);GO:0003697(single-stranded DNA binding);GO:0005515(protein binding);GO:0005524(ATP binding);GO:0005634(nucleus);GO:0005654(nucleoplasm);GO:0005694(chromosome);GO:0005737(cytoplasm);GO:0005829(cytosol);GO:0007049(cell cycle);GO:0007076(mitotic chromosome condensation);GO:0010032(meiotic ch…	NA	NA	NA	structural maintenance of chromosomes 4 [Source:HGNC Symbol;Acc:HGNC:14013]	23.2254	2.43663	9.53174	3.25274	2.08258e-05	0.00119832	up	yes
chrX	24149173	24216255	+	ENSG00000005889	ZFX	ENST00000379177;ENST00000304543;ENST00000480195;ENST00000428571;ENST00000379188;ENST00000497813;ENST00000474385	GO:0000981(DNA-binding transcription factor activity, RNA polymerase II-specific);GO:0003676(nucleic acid binding);GO:0003677(DNA binding);GO:0003713(transcription coactivator activity);GO:0005634(nucleus);GO:0005654(nucleoplasm);GO:0005730(nucleolus);GO:0006355(regulation of transcription, DNA-templated);GO:0006357(regulation of transcription by RNA polymerase II);GO:0046872(metal ion binding);G…	NA	NA	NA	zinc finger protein X-linked [Source:HGNC Symbol;Acc:HGNC:12869]	12.7148	1.33753	9.50614	3.24886	2.16535e-05	0.00123492	up	yes
chr9	69709522	69760011	-	ENSG00000188647	PTAR1	ENST00000377200;ENST00000340434;ENST00000467511;ENST00000474925;ENST00000415701;ENST00000472967	GO:0004659(prenyltransferase activity);GO:0005737(cytoplasm);GO:0008318(protein prenyltransferase activity);GO:0016740(transferase activity);GO:0018342(protein prenylation);GO:0018342(protein prenylation)	NA	K14137	NA	protein prenyltransferase alpha subunit repeat containing 1 [Source:HGNC Symbol;Acc:HGNC:30449]	4.31001	0.454331	9.48649	3.24588	2.37825e-05	0.00129851	up	yes
chr4	153152342	153339317	+	ENSG00000109654	TRIM2	ENST00000338700;ENST00000460908;ENST00000632856;ENST00000482578;ENST00000437508;ENST00000491446;ENST00000496978;ENST00000494872	GO:0000209(protein polyubiquitination);GO:0004842(ubiquitin-protein transferase activity);GO:0005515(protein binding);GO:0005622(intracellular);GO:0005737(cytoplasm);GO:0008270(zinc ion binding);GO:0016567(protein ubiquitination);GO:0016740(transferase activity);GO:0043161(proteasome-mediated ubiquitin-dependent protein catabolic process);GO:0043523(regulation of neuron apoptotic process);GO:0046…	NA	K11997	NA	tripartite motif containing 2 [Source:HGNC Symbol;Acc:HGNC:15974]	12.3508	1.30543	9.46115	3.24201	2.25518e-05	0.00127322	up	yes
chr1	235131634	235328219	-	ENSG00000054267	ARID4B	ENST00000264183;ENST00000471257;ENST00000494543;ENST00000491632;ENST00000366603;ENST00000462969;ENST00000474953;ENST00000421364;ENST00000444620;ENST00000349213;ENST00000466653;ENST00000474401	GO:0000981(DNA-binding transcription factor activity, RNA polymerase II-specific);GO:0003674(molecular_function);GO:0003677(DNA binding);GO:0005515(protein binding);GO:0005575(cellular_component);GO:0005634(nucleus);GO:0005654(nucleoplasm);GO:0005737(cytoplasm);GO:0006325(chromatin organization);GO:0006349(regulation of gene expression by genetic imprinting);GO:0006355(regulation of transcription…	NA	K19195	NA	AT-rich interaction domain 4B [Source:HGNC Symbol;Acc:HGNC:15550]	3.50098	0.370222	9.45645	3.2413	2.65711e-05	0.00139368	up	yes
chr5	131423921	131635236	-	ENSG00000158987	RAPGEF6	ENST00000509018;ENST00000510071;ENST00000512611;ENST00000296859;ENST00000504039;ENST00000512052;ENST00000513227;ENST00000504919	GO:0005085(guanyl-nucleotide exchange factor activity);GO:0005515(protein binding);GO:0005622(intracellular);GO:0005737(cytoplasm);GO:0005813(centrosome);GO:0005829(cytosol);GO:0005886(plasma membrane);GO:0007165(signal transduction);GO:0007264(small GTPase mediated signal transduction);GO:0007265(Ras protein signal transduction);GO:0016020(membrane);GO:0016324(apical plasma membrane);GO:0017016(…	04015(Rap1 signaling pathway);04530(Tight junction);04530(Tight junction)	K08020	NA	Rap guanine nucleotide exchange factor 6 [Source:HGNC Symbol;Acc:HGNC:20655]	4.41824	0.467868	9.44335	3.2393	2.42049e-05	0.00129991	up	yes
chr2	48314637	48379295	+	ENSG00000170802	FOXN2	ENST00000340553;ENST00000616844;ENST00000413569	GO:0000981(DNA-binding transcription factor activity, RNA polymerase II-specific);GO:0003677(DNA binding);GO:0003700(DNA-binding transcription factor activity);GO:0005515(protein binding);GO:0005634(nucleus);GO:0006355(regulation of transcription, DNA-templated);GO:0006357(regulation of transcription by RNA polymerase II);GO:0035914(skeletal muscle cell differentiation);GO:0043231(intracellular m…	NA	K09407	NA	forkhead box N2 [Source:HGNC Symbol;Acc:HGNC:5281]	8.21347	0.873653	9.40129	3.23286	2.51659e-05	0.00134591	up	yes
chr19	34734155	34745378	+	ENSG00000197841	ZNF181	ENST00000492450;ENST00000448715;ENST00000459757;ENST00000599244;ENST00000593781;ENST00000392232	GO:0000981(DNA-binding transcription factor activity, RNA polymerase II-specific);GO:0003676(nucleic acid binding);GO:0003677(DNA binding);GO:0005622(intracellular);GO:0005634(nucleus);GO:0006355(regulation of transcription, DNA-templated);GO:0006357(regulation of transcription by RNA polymerase II);GO:0046872(metal ion binding);GO:0046872(metal ion binding)	05168(Herpes simplex virus 1 infection);05168(Herpes simplex virus 1 infection)	K09228	NA	zinc finger protein 181 [Source:HGNC Symbol;Acc:HGNC:12971]	1.31195	0.13956	9.40061	3.23275	3.71613e-05	0.00176743	up	yes
chr3	121431427	121546641	-	ENSG00000051341	POLQ	ENST00000264233;ENST00000621776;ENST00000474243	GO:0000166(nucleotide binding);GO:0000724(double-strand break repair via homologous recombination);GO:0003676(nucleic acid binding);GO:0003677(DNA binding);GO:0003682(chromatin binding);GO:0003684(damaged DNA binding);GO:0003887(DNA-directed DNA polymerase activity);GO:0005515(protein binding);GO:0005524(ATP binding);GO:0005634(nucleus);GO:0005654(nucleoplasm);GO:0005694(chromosome);GO:0005737(cy…	NA	K02349	EC:2.7.7.7	DNA polymerase theta [Source:HGNC Symbol;Acc:HGNC:9186]	7.50367	0.798223	9.40047	3.23273	2.41783e-05	0.00129991	up	yes
chr21	17513043	17593579	+	ENSG00000154639	CXADR	ENST00000284878;ENST00000400169;ENST00000400166	GO:0001618(virus receptor activity);GO:0001669(acrosomal vesicle);GO:0005178(integrin binding);GO:0005515(protein binding);GO:0005576(extracellular region);GO:0005654(nucleoplasm);GO:0005737(cytoplasm);GO:0005886(plasma membrane);GO:0005887(integral component of plasma membrane);GO:0005911(cell-cell junction);GO:0005912(adherens junction);GO:0005913(cell-cell adherens junction);GO:0005923(bicellu…	05416(Viral myocarditis);05416(Viral myocarditis)	NA	NA	CXADR, Ig-like cell adhesion molecule [Source:HGNC Symbol;Acc:HGNC:2559]	2.43967	0.25978	9.39131	3.23133	3.15458e-05	0.00158208	up	yes
chr4	140388453	140427661	-	ENSG00000153132	CLGN	ENST00000414773;ENST00000325617	GO:0005509(calcium ion binding);GO:0005515(protein binding);GO:0005635(nuclear envelope);GO:0005783(endoplasmic reticulum);GO:0005789(endoplasmic reticulum membrane);GO:0006457(protein folding);GO:0007338(single fertilization);GO:0007339(binding of sperm to zona pellucida);GO:0016020(membrane);GO:0016021(integral component of membrane);GO:0044183(protein folding chaperone);GO:0051082(unfolded pro…	NA	NA	NA	calmegin [Source:HGNC Symbol;Acc:HGNC:2060]	11.7041	1.24655	9.3892	3.231	2.65999e-05	0.00139368	up	yes
chr6	75749192	75919537	+	ENSG00000196586	MYO6	ENST00000369975;ENST00000369981;ENST00000627432;ENST00000369985;ENST00000369977;ENST00000430435;ENST00000615563	GO:0000166(nucleotide binding);GO:0001726(ruffle);GO:0003774(motor activity);GO:0003779(actin binding);GO:0005515(protein binding);GO:0005516(calmodulin binding);GO:0005524(ATP binding);GO:0005634(nucleus);GO:0005654(nucleoplasm);GO:0005737(cytoplasm);GO:0005765(lysosomal membrane);GO:0005794(Golgi apparatus);GO:0005829(cytosol);GO:0005884(actin filament);GO:0005886(plasma membrane);GO:0005902(mi…	NA	K10358	NA	myosin VI [Source:HGNC Symbol;Acc:HGNC:7605]	17.0735	1.81869	9.38782	3.23079	2.34183e-05	0.00128991	up	yes
chr5	132556019	132646349	+	ENSG00000113522	RAD50	ENST00000378823;ENST00000487596;ENST00000434288;ENST00000533482;ENST00000651658;ENST00000651541	GO:0000014(single-stranded DNA endodeoxyribonuclease activity);GO:0000019(regulation of mitotic recombination);GO:0000166(nucleotide binding);GO:0000722(telomere maintenance via recombination);GO:0000723(telomere maintenance);GO:0000724(double-strand break repair via homologous recombination);GO:0000729(DNA double-strand break processing);GO:0000781(chromosome, telomeric region);GO:0000784(nuclea…	03440(Homologous recombination);03450(Non-homologous end-joining);04218(Cellular senescence);04218(Cellular senescence)	K10866	EC:3.6.-.-	RAD50 double strand break repair protein [Source:HGNC Symbol;Acc:HGNC:9816]	8.88339	0.946353	9.38698	3.23066	2.38767e-05	0.00129851	up	yes
chr1	172532349	172611833	+	ENSG00000094975	SUCO	ENST00000263688;ENST00000608566;ENST00000608673;ENST00000616058;ENST00000608804;ENST00000486569;ENST00000367723;ENST00000609685	GO:0001503(ossification);GO:0005737(cytoplasm);GO:0005783(endoplasmic reticulum);GO:0005791(rough endoplasmic reticulum);GO:0007275(multicellular organism development);GO:0016020(membrane);GO:0016021(integral component of membrane);GO:0030867(rough endoplasmic reticulum membrane);GO:0032967(positive regulation of collagen biosynthetic process);GO:0034975(protein folding in endoplasmic reticulum);…	NA	NA	NA	SUN domain containing ossification factor [Source:HGNC Symbol;Acc:HGNC:1240]	10.8634	1.16865	9.2957	3.21656	2.65945e-05	0.00139368	up	yes
chr1	247189851	247210856	-	ENSG00000227671	AL390728	ENST00000421406;ENST00000606212;ENST00000606454;ENST00000606173	NA	NA	NA	NA	zinc finger protein pseudogene	9.72994	1.04797	9.28456	3.21483	3.22944e-05	0.00161334	up	yes
chr2	166195185	166376001	-	ENSG00000169432	SCN9A	ENST00000303354;ENST00000452182;ENST00000645815;ENST00000645907;ENST00000646694;ENST00000645283;ENST00000454569;ENST00000643319;ENST00000409672	GO:0001518(voltage-gated sodium channel complex);GO:0005216(ion channel activity);GO:0005244(voltage-gated ion channel activity);GO:0005248(voltage-gated sodium channel activity);GO:0005272(sodium channel activity);GO:0005515(protein binding);GO:0005886(plasma membrane);GO:0005887(integral component of plasma membrane);GO:0006811(ion transport);GO:0006814(sodium ion transport);GO:0006954(inflamma…	04742(Taste transduction);04742(Taste transduction)	K04841	NA	sodium voltage-gated channel alpha subunit 9 [Source:HGNC Symbol;Acc:HGNC:10597]	1.39706	0.150509	9.28224	3.21447	3.29504e-05	0.00163345	up	yes
chr2	203014879	203226378	+	ENSG00000144426	NBEAL1	ENST00000449802;ENST00000492870;ENST00000463830;ENST00000434469;ENST00000483147;ENST00000478884;ENST00000460355;ENST00000460416	GO:0005515(protein binding);GO:0005515(protein binding)	NA	K23286	NA	neurobeachin like 1 [Source:HGNC Symbol;Acc:HGNC:20681]	1.09387	0.11799	9.27087	3.2127	3.34649e-05	0.00164629	up	yes
chr8	66562175	66614247	-	ENSG00000185697	MYBL1	ENST00000522677;ENST00000524176;ENST00000523304	GO:0000278(mitotic cell cycle);GO:0000978(RNA polymerase II proximal promoter sequence-specific DNA binding);GO:0000981(DNA-binding transcription factor activity, RNA polymerase II-specific);GO:0001228(DNA-binding transcription activator activity, RNA polymerase II-specific);GO:0003677(DNA binding);GO:0005634(nucleus);GO:0006355(regulation of transcription, DNA-templated);GO:0007141(male meiosis …	NA	K09421	NA	MYB proto-oncogene like 1 [Source:HGNC Symbol;Acc:HGNC:7547]	1.85487	0.200118	9.26889	3.2124	3.83145e-05	0.00179576	up	yes
chr6	31815464	31817946	+	ENSG00000204389	HSPA1A	ENST00000375651	GO:0000151(ubiquitin ligase complex);GO:0000166(nucleotide binding);GO:0001618(virus receptor activity);GO:0001664(G protein-coupled receptor binding);GO:0003714(transcription corepressor activity);GO:0003723(RNA binding);GO:0005102(signaling receptor binding);GO:0005515(protein binding);GO:0005524(ATP binding);GO:0005576(extracellular region);GO:0005634(nucleus);GO:0005654(nucleoplasm);GO:000573…	03040(Spliceosome);04010(MAPK signaling pathway);04141(Protein processing in endoplasmic reticulum);04144(Endocytosis);04213(Longevity regulating pathway - multiple species);04612(Antigen processing and presentation);04915(Estrogen signaling pathway);05020(Prion diseases);05134(Legionellosis);05145(Toxoplasmosis);05162(Measles);05164(Influenza A)	K03283	NA	heat shock protein family A (Hsp70) member 1A [Source:HGNC Symbol;Acc:HGNC:5232]	7.34716	0.793854	9.25506	3.21024	3.25039e-05	0.00161754	up	yes
chr1	162631373	162787405	+	ENSG00000162733	DDR2	ENST00000367922;ENST00000367921;ENST00000433757;ENST00000458105	GO:0000166(nucleotide binding);GO:0001503(ossification);GO:0001952(regulation of cell-matrix adhesion);GO:0003416(endochondral bone growth);GO:0004672(protein kinase activity);GO:0004713(protein tyrosine kinase activity);GO:0004714(transmembrane receptor protein tyrosine kinase activity);GO:0005515(protein binding);GO:0005518(collagen binding);GO:0005524(ATP binding);GO:0005886(plasma membrane);G…	NA	K05125	EC:2.7.10.1	discoidin domain receptor tyrosine kinase 2 [Source:HGNC Symbol;Acc:HGNC:2731]	43.92	4.74765	9.25089	3.20959	2.57128e-05	0.00136947	up	yes
chr4	138164097	138242349	-	ENSG00000151012	SLC7A11	ENST00000280612;ENST00000509248	GO:0005515(protein binding);GO:0005791(rough endoplasmic reticulum);GO:0005856(cytoskeleton);GO:0005886(plasma membrane);GO:0006749(glutathione metabolic process);GO:0006865(amino acid transport);GO:0006979(response to oxidative stress);GO:0007420(brain development);GO:0008542(visual learning);GO:0009636(response to toxic substance);GO:0009986(cell surface);GO:0014070(response to organic cyclic c…	04216(Ferroptosis);04216(Ferroptosis)	K13869	NA	solute carrier family 7 member 11 [Source:HGNC Symbol;Acc:HGNC:11059]	3.28315	0.356201	9.21713	3.20432	3.03441e-05	0.00153375	up	yes
chr4	112285509	112442621	+	ENSG00000073331	ALPK1	ENST00000504488;ENST00000458497;ENST00000514594;ENST00000650871;ENST00000177648;ENST00000509688;ENST00000508589;ENST00000502366;ENST00000515106;ENST00000505912;ENST00000509722;ENST00000512847;ENST00000515330;ENST00000504745;ENST00000504176;ENST00000509209	GO:0002376(immune system process);GO:0002753(cytoplasmic pattern recognition receptor signaling pathway);GO:0004674(protein serine/threonine kinase activity);GO:0005515(protein binding);GO:0005524(ATP binding);GO:0005737(cytoplasm);GO:0005829(cytosol);GO:0006468(protein phosphorylation);GO:0016301(kinase activity);GO:0016310(phosphorylation);GO:0016740(transferase activity);GO:0043123(positive re…	NA	K08868	NA	alpha kinase 1 [Source:HGNC Symbol;Acc:HGNC:20917]	0.912312	0.0990049	9.21481	3.20396	4.69119e-05	0.00204965	up	yes
chr10	32009015	32056425	-	ENSG00000170759	KIF5B	ENST00000302418	GO:0000166(nucleotide binding);GO:0003774(motor activity);GO:0003777(microtubule motor activity);GO:0005515(protein binding);GO:0005524(ATP binding);GO:0005737(cytoplasm);GO:0005815(microtubule organizing center);GO:0005829(cytosol);GO:0005856(cytoskeleton);GO:0005871(kinesin complex);GO:0005874(microtubule);GO:0007018(microtubule-based movement);GO:0007028(cytoplasm organization);GO:0007420(brai…	04144(Endocytosis);04728(Dopaminergic synapse)	K10396	NA	kinesin family member 5B [Source:HGNC Symbol;Acc:HGNC:6324]	71.2685	7.77132	9.17071	3.19703	2.75622e-05	0.00143246	up	yes
chr10	110567691	110604636	+	ENSG00000108055	SMC3	ENST00000361804	GO:0000166(nucleotide binding);GO:0000278(mitotic cell cycle);GO:0000775(chromosome, centromeric region);GO:0000785(chromatin);GO:0000800(lateral element);GO:0003682(chromatin binding);GO:0003777(microtubule motor activity);GO:0005515(protein binding);GO:0005524(ATP binding);GO:0005604(basement membrane);GO:0005634(nucleus);GO:0005654(nucleoplasm);GO:0005694(chromosome);GO:0005829(cytosol);GO:000…	04110(Cell cycle);04114(Oocyte meiosis)	K06669	NA	structural maintenance of chromosomes 3 [Source:HGNC Symbol;Acc:HGNC:2468]	28.4674	3.10417	9.1707	3.19703	2.80473e-05	0.00145181	up	yes
chr1	99969351	100035634	+	ENSG00000117620	SLC35A3	ENST00000533028;ENST00000370153;ENST00000370155;ENST00000640715;ENST00000638876;ENST00000638929;ENST00000639994;ENST00000638371;ENST00000465289;ENST00000640178;ENST00000427993;ENST00000638988	GO:0000139(Golgi membrane);GO:0005462(UDP-N-acetylglucosamine transmembrane transporter activity);GO:0005515(protein binding);GO:0005794(Golgi apparatus);GO:0006047(UDP-N-acetylglucosamine metabolic process);GO:0008643(carbohydrate transport);GO:0015165(pyrimidine nucleotide-sugar transmembrane transporter activity);GO:0016020(membrane);GO:0016021(integral component of membrane);GO:0030173(integr…	NA	K15272	NA	solute carrier family 35 member A3 [Source:HGNC Symbol;Acc:HGNC:11023]	1.67881	0.183148	9.16641	3.19636	3.52806e-05	0.00170311	up	yes
chr4	67612652	67701155	-	ENSG00000033178	UBA6	ENST00000322244;ENST00000420827;ENST00000506571;ENST00000429659	GO:0000166(nucleotide binding);GO:0004839(ubiquitin activating enzyme activity);GO:0005515(protein binding);GO:0005524(ATP binding);GO:0005737(cytoplasm);GO:0005829(cytosol);GO:0006464(cellular protein modification process);GO:0006511(ubiquitin-dependent protein catabolic process);GO:0007612(learning);GO:0007626(locomotory behavior);GO:0008641(ubiquitin-like modifier activating enzyme activity);G…	04120(Ubiquitin mediated proteolysis);04120(Ubiquitin mediated proteolysis)	K10699	EC:6.2.1.45	ubiquitin like modifier activating enzyme 6 [Source:HGNC Symbol;Acc:HGNC:25581]	12.9096	1.40929	9.16031	3.1954	2.84843e-05	0.00146854	up	yes
chr2	189784085	189877629	+	ENSG00000064933	PMS1	ENST00000441310;ENST00000624204;ENST00000424307;ENST00000424766;ENST00000420421;ENST00000374826;ENST00000452382;ENST00000639501;ENST00000421722;ENST00000409823;ENST00000409985;ENST00000418224;ENST00000450931	GO:0003677(DNA binding);GO:0005524(ATP binding);GO:0005634(nucleus);GO:0006281(DNA repair);GO:0006298(mismatch repair);GO:0006974(cellular response to DNA damage stimulus);GO:0016887(ATPase activity);GO:0019899(enzyme binding);GO:0030983(mismatched DNA binding);GO:0032300(mismatch repair complex);GO:0032389(MutLalpha complex);GO:0042493(response to drug);GO:0042493(response to drug)	NA	K10864	NA	PMS1 homolog 1, mismatch repair system component [Source:HGNC Symbol;Acc:HGNC:9121]	5.33574	0.583831	9.1392	3.19207	3.48942e-05	0.00169539	up	yes
chr5	42799880	42887392	-	ENSG00000250722	SELENOP	ENST00000514985;ENST00000515626;ENST00000505309;ENST00000508937;ENST00000514403;ENST00000513303;ENST00000506078;ENST00000512980;ENST00000510965	GO:0001887(selenium compound metabolic process);GO:0002576(platelet degranulation);GO:0005576(extracellular region);GO:0005615(extracellular space);GO:0006979(response to oxidative stress);GO:0007420(brain development);GO:0007626(locomotory behavior);GO:0008430(selenium binding);GO:0009791(post-embryonic development);GO:0010269(response to selenium ion);GO:0016020(membrane);GO:0016021(integral co…	NA	NA	NA	selenoprotein P [Source:HGNC Symbol;Acc:HGNC:10751]	3.24054	0.354771	9.13417	3.19127	3.9363e-05	0.001825	up	yes
chr19	9560353	9584533	-	ENSG00000197961	ZNF121	ENST00000586602;ENST00000320451;ENST00000591447	GO:0000981(DNA-binding transcription factor activity, RNA polymerase II-specific);GO:0003676(nucleic acid binding);GO:0003677(DNA binding);GO:0005634(nucleus);GO:0006357(regulation of transcription by RNA polymerase II);GO:0046872(metal ion binding);GO:0046872(metal ion binding)	NA	NA	NA	zinc finger protein 121 [Source:HGNC Symbol;Acc:HGNC:12904]	12.6081	1.38161	9.12568	3.18993	2.99795e-05	0.00152128	up	yes
chrX	20149911	20267519	-	ENSG00000177189	RPS6KA3	ENST00000379565;ENST00000645845;ENST00000643085;ENST00000644893;ENST00000457145;ENST00000645270;ENST00000643337;ENST00000646610;ENST00000647265;ENST00000474266;ENST00000479809;ENST00000643402	GO:0000166(nucleotide binding);GO:0000287(magnesium ion binding);GO:0001501(skeletal system development);GO:0002224(toll-like receptor signaling pathway);GO:0004672(protein kinase activity);GO:0004674(protein serine/threonine kinase activity);GO:0004711(ribosomal protein S6 kinase activity);GO:0005515(protein binding);GO:0005524(ATP binding);GO:0005634(nucleus);GO:0005654(nucleoplasm);GO:0005737(…	04010(MAPK signaling pathway);04114(Oocyte meiosis);04150(mTOR signaling pathway);04714(Thermogenesis);04720(Long-term potentiation);04722(Neurotrophin signaling pathway);04914(Progesterone-mediated oocyte maturation);04931(Insulin resistance);04931(Insulin resistance)	K04373	EC:2.7.11.1	ribosomal protein S6 kinase A3 [Source:HGNC Symbol;Acc:HGNC:10432]	53.6473	5.88144	9.12146	3.18926	2.88324e-05	0.00148056	up	yes
chr12	76763588	76853696	+	ENSG00000186908	ZDHHC17	ENST00000426126;ENST00000552693;ENST00000547673;ENST00000549944;ENST00000550163;ENST00000550244;ENST00000549682;ENST00000552453;ENST00000546778;ENST00000549010	GO:0000139(Golgi membrane);GO:0005515(protein binding);GO:0005794(Golgi apparatus);GO:0005886(plasma membrane);GO:0015095(magnesium ion transmembrane transporter activity);GO:0016020(membrane);GO:0016021(integral component of membrane);GO:0016235(aggresome);GO:0016409(palmitoyltransferase activity);GO:0016740(transferase activity);GO:0016746(transferase activity, transferring acyl groups);GO:0018…	NA	K20032	EC:2.3.1.225	zinc finger DHHC-type containing 17 [Source:HGNC Symbol;Acc:HGNC:18412]	4.56752	0.503474	9.07202	3.18142	3.49891e-05	0.00169539	up	yes
chr1	241628853	241640254	-	ENSG00000203668	CHML	ENST00000366553;ENST00000636025;ENST00000638121	GO:0004930(G protein-coupled receptor activity);GO:0005092(GDP-dissociation inhibitor activity);GO:0005096(GTPase activator activity);GO:0005634(nucleus);GO:0005654(nucleoplasm);GO:0005737(cytoplasm);GO:0005829(cytosol);GO:0005968(Rab-protein geranylgeranyltransferase complex);GO:0006886(intracellular protein transport);GO:0007186(G protein-coupled receptor signaling pathway);GO:0007264(small GTP…	NA	NA	NA	CHM like, Rab escort protein 2 [Source:HGNC Symbol;Acc:HGNC:1941]	3.25702	0.359429	9.06166	3.17978	3.63993e-05	0.00173759	up	yes
chr5	94618669	94739436	+	ENSG00000133302	SLF1	ENST00000450932;ENST00000265140;ENST00000466957;ENST00000475916	GO:0000786(nucleosome);GO:0005515(protein binding);GO:0005634(nucleus);GO:0005737(cytoplasm);GO:0005813(centrosome);GO:0005815(microtubule organizing center);GO:0005856(cytoskeleton);GO:0006281(DNA repair);GO:0006974(cellular response to DNA damage stimulus);GO:0031334(positive regulation of protein complex assembly);GO:0031625(ubiquitin protein ligase binding);GO:0034184(positive regulation of m…	NA	NA	NA	SMC5-SMC6 complex localization factor 1 [Source:HGNC Symbol;Acc:HGNC:25408]	5.14541	0.569737	9.03121	3.17492	3.61372e-05	0.00173759	up	yes
chr13	19958670	20091829	+	ENSG00000121741	ZMYM2	ENST00000610343;ENST00000382883;ENST00000620447;ENST00000382870;ENST00000494061;ENST00000382871;ENST00000490422;ENST00000382881;ENST00000382874	GO:0000981(DNA-binding transcription factor activity, RNA polymerase II-specific);GO:0005515(protein binding);GO:0005634(nucleus);GO:0005829(cytosol);GO:0006357(regulation of transcription by RNA polymerase II);GO:0008150(biological_process);GO:0008270(zinc ion binding);GO:0016605(PML body);GO:0022604(regulation of cell morphogenesis);GO:0031624(ubiquitin conjugating enzyme binding);GO:0046872(me…	NA	NA	NA	zinc finger MYM-type containing 2 [Source:HGNC Symbol;Acc:HGNC:12989]	5.62035	0.624019	9.00669	3.171	3.41396e-05	0.00166676	up	yes
chr14	91779746	91867536	-	ENSG00000165929	TC2N	ENST00000360594;ENST00000435962;ENST00000556018;ENST00000556590;ENST00000340892;ENST00000554424	GO:0003674(molecular_function);GO:0005575(cellular_component);GO:0005634(nucleus);GO:0005634(nucleus)	NA	K17287	NA	tandem C2 domains, nuclear [Source:HGNC Symbol;Acc:HGNC:19859]	2.9622	0.328975	9.00432	3.17062	4.19104e-05	0.00190205	up	yes
chr12	64452092	64502114	+	ENSG00000183735	TBK1	ENST00000331710;ENST00000652537;ENST00000652389;ENST00000651889;ENST00000545025;ENST00000536906;ENST00000545392;ENST00000650786;ENST00000541805;ENST00000650997	GO:0000166(nucleotide binding);GO:0002218(activation of innate immune response);GO:0002376(immune system process);GO:0003676(nucleic acid binding);GO:0004672(protein kinase activity);GO:0004674(protein serine/threonine kinase activity);GO:0005515(protein binding);GO:0005524(ATP binding);GO:0005654(nucleoplasm);GO:0005737(cytoplasm);GO:0005829(cytosol);GO:0006468(protein phosphorylation);GO:000695…	04014(Ras signaling pathway);04137(Mitophagy - animal);04620(Toll-like receptor signaling pathway);04621(NOD-like receptor signaling pathway);04622(RIG-I-like receptor signaling pathway);04623(Cytosolic DNA-sensing pathway);04657(IL-17 signaling pathway);05160(Hepatitis C);05161(Hepatitis B);05162(Measles);05163(Human cytomegalovirus infection);05164(Influenza A);05165(Human papillomavirus infect…	K05410	EC:2.7.11.10	TANK binding kinase 1 [Source:HGNC Symbol;Acc:HGNC:11584]	8.51698	0.946258	9.0007	3.17004	3.63443e-05	0.00173759	up	yes
chrX	80670854	80809688	-	ENSG00000165288	BRWD3	ENST00000373275;ENST00000487313;ENST00000497335;ENST00000478415	GO:0005515(protein binding);GO:0005634(nucleus);GO:0006357(regulation of transcription by RNA polymerase II);GO:0007010(cytoskeleton organization);GO:0008360(regulation of cell shape);GO:0008360(regulation of cell shape)	NA	K11798	NA	bromodomain and WD repeat domain containing 3 [Source:HGNC Symbol;Acc:HGNC:17342]	8.53388	0.95103	8.9733	3.16564	3.38099e-05	0.00165694	up	yes
chr10	31805404	31928876	-	ENSG00000165322	ARHGAP12	ENST00000396144;ENST00000454919;ENST00000311380;ENST00000497085;ENST00000375250;ENST00000493008;ENST00000497103;ENST00000375245	GO:0001891(phagocytic cup);GO:0002011(morphogenesis of an epithelial sheet);GO:0005096(GTPase activator activity);GO:0005515(protein binding);GO:0005737(cytoplasm);GO:0005829(cytosol);GO:0006911(phagocytosis, engulfment);GO:0007015(actin filament organization);GO:0007165(signal transduction);GO:0043087(regulation of GTPase activity);GO:0043547(positive regulation of GTPase activity);GO:0051056(re…	NA	K20636	NA	Rho GTPase activating protein 12 [Source:HGNC Symbol;Acc:HGNC:16348]	5.95984	0.66495	8.96284	3.16396	3.84605e-05	0.00179608	up	yes
chr2	112275597	112340063	+	ENSG00000188177	ZC3H6	ENST00000409871;ENST00000476511;ENST00000502881	GO:0000981(DNA-binding transcription factor activity, RNA polymerase II-specific);GO:0001162(RNA polymerase II intronic transcription regulatory region sequence-specific DNA binding);GO:0003674(molecular_function);GO:0003700(DNA-binding transcription factor activity);GO:0005575(cellular_component);GO:0005634(nucleus);GO:0006357(regulation of transcription by RNA polymerase II);GO:0008150(biologic…	NA	NA	NA	zinc finger CCCH-type containing 6 [Source:HGNC Symbol;Acc:HGNC:24762]	1.33759	0.149537	8.94487	3.16106	4.35294e-05	0.00194809	up	yes
chr7	122073549	122144255	-	ENSG00000008311	AASS	ENST00000417368;ENST00000393376;ENST00000473553;ENST00000460376;ENST00000431170	GO:0003824(catalytic activity);GO:0004753(saccharopine dehydrogenase activity);GO:0005737(cytoplasm);GO:0005739(mitochondrion);GO:0005759(mitochondrial matrix);GO:0006554(lysine catabolic process);GO:0008152(metabolic process);GO:0016491(oxidoreductase activity);GO:0019477(L-lysine catabolic process);GO:0033512(L-lysine catabolic process to acetyl-CoA via saccharopine);GO:0043231(intracellular me…	00310(Lysine degradation);00310(Lysine degradation)	K14157	1.5.1.9;EC:1.5.1.8	aminoadipate-semialdehyde synthase [Source:HGNC Symbol;Acc:HGNC:17366]	3.49189	0.390816	8.93487	3.15945	3.96625e-05	0.00183229	up	yes
chr19	51991332	52008230	-	ENSG00000197619	ZNF615	ENST00000599115;ENST00000599631;ENST00000594083;ENST00000391795;ENST00000618487;ENST00000618049;ENST00000598071;ENST00000601178;ENST00000602063;ENST00000599177;ENST00000597747	GO:0000981(DNA-binding transcription factor activity, RNA polymerase II-specific);GO:0003676(nucleic acid binding);GO:0003677(DNA binding);GO:0005622(intracellular);GO:0005634(nucleus);GO:0006355(regulation of transcription, DNA-templated);GO:0006357(regulation of transcription by RNA polymerase II);GO:0046872(metal ion binding);GO:0046872(metal ion binding)	05168(Herpes simplex virus 1 infection);05168(Herpes simplex virus 1 infection)	K09228	NA	zinc finger protein 615 [Source:HGNC Symbol;Acc:HGNC:24740]	2.09106	0.23411	8.93194	3.15897	6.9032e-05	0.00270442	up	yes
chr14	64465499	64474503	+	ENSG00000179841	AKAP5	ENST00000320636;ENST00000394718	GO:0005515(protein binding);GO:0005516(calmodulin binding);GO:0005829(cytosol);GO:0005886(plasma membrane);GO:0006605(protein targeting);GO:0007165(signal transduction);GO:0007193(adenylate cyclase-inhibiting G protein-coupled receptor signaling pathway);GO:0007194(negative regulation of adenylate cyclase activity);GO:0007268(chemical synaptic transmission);GO:0008179(adenylate cyclase binding);G…	NA	K16522	NA	A-kinase anchoring protein 5 [Source:HGNC Symbol;Acc:HGNC:375]	1.6574	0.185725	8.92392	3.15768	4.87011e-05	0.00208541	up	yes
chrX	85861180	86047561	-	ENSG00000188419	CHM	ENST00000357749;ENST00000467744;ENST00000487515;ENST00000615443;ENST00000483950	GO:0004663(Rab geranylgeranyltransferase activity);GO:0005092(GDP-dissociation inhibitor activity);GO:0005096(GTPase activator activity);GO:0005737(cytoplasm);GO:0005829(cytosol);GO:0005968(Rab-protein geranylgeranyltransferase complex);GO:0006612(protein targeting to membrane);GO:0006886(intracellular protein transport);GO:0007264(small GTPase mediated signal transduction);GO:0007601(visual perc…	NA	NA	NA	CHM, Rab escort protein 1 [Source:HGNC Symbol;Acc:HGNC:1940]	7.23132	0.812061	8.90489	3.1546	3.76942e-05	0.00177964	up	yes
chr4	425815	499156	-	ENSG00000182903	ZNF721	ENST00000511833;ENST00000505900;ENST00000515578;ENST00000506646	GO:0000981(DNA-binding transcription factor activity, RNA polymerase II-specific);GO:0003676(nucleic acid binding);GO:0003677(DNA binding);GO:0005622(intracellular);GO:0005634(nucleus);GO:0006355(regulation of transcription, DNA-templated);GO:0006357(regulation of transcription by RNA polymerase II);GO:0046872(metal ion binding);GO:0046872(metal ion binding)	05168(Herpes simplex virus 1 infection);05168(Herpes simplex virus 1 infection)	K09228	NA	zinc finger protein 721 [Source:HGNC Symbol;Acc:HGNC:29425]	5.0446	0.566664	8.90229	3.15418	4.00691e-05	0.00184392	up	yes
chr5	90515611	90529584	-	ENSG00000176018	LYSMD3	ENST00000315948;ENST00000500869;ENST00000453259;ENST00000509384	GO:0016020(membrane);GO:0016021(integral component of membrane);GO:0016021(integral component of membrane)	NA	NA	NA	LysM domain containing 3 [Source:HGNC Symbol;Acc:HGNC:26969]	5.92561	0.66569	8.90145	3.15404	4.14133e-05	0.00188613	up	yes
chr4	51843000	51916837	+	ENSG00000109184	DCUN1D4	ENST00000334635;ENST00000507659;ENST00000508257;ENST00000506673;ENST00000507741;ENST00000381441;ENST00000451288;ENST00000509376;ENST00000510518;ENST00000477560;ENST00000504661;ENST00000504113;ENST00000511675;ENST00000512199;ENST00000513800;ENST00000504923;ENST00000505634	GO:0000151(ubiquitin ligase complex);GO:0003674(molecular_function);GO:0005515(protein binding);GO:0005634(nucleus);GO:0008150(biological_process);GO:0031624(ubiquitin conjugating enzyme binding);GO:0032182(ubiquitin-like protein binding);GO:0045116(protein neddylation);GO:0051443(positive regulation of ubiquitin-protein transferase activity);GO:0097602(cullin family protein binding);GO:0097602(c…	NA	K17824	NA	defective in cullin neddylation 1 domain containing 4 [Source:HGNC Symbol;Acc:HGNC:28998]	6.3901	0.718558	8.89294	3.15266	4.02061e-05	0.00184392	up	yes
chr5	116443616	116574934	-	ENSG00000092421	SEMA6A	ENST00000513137;ENST00000514316;ENST00000503402;ENST00000510024;ENST00000343348	GO:0001755(neural crest cell migration);GO:0001764(neuron migration);GO:0004888(transmembrane signaling receptor activity);GO:0005515(protein binding);GO:0005615(extracellular space);GO:0005886(plasma membrane);GO:0005887(integral component of plasma membrane);GO:0006915(apoptotic process);GO:0007010(cytoskeleton organization);GO:0007166(cell surface receptor signaling pathway);GO:0007275(multice…	04360(Axon guidance);04360(Axon guidance)	K06842	NA	semaphorin 6A [Source:HGNC Symbol;Acc:HGNC:10738]	0.846845	0.0952646	8.8894	3.15209	5.81774e-05	0.00236545	up	yes
chr15	55826922	55993746	-	ENSG00000069869	NEDD4	ENST00000435532;ENST00000648451;ENST00000513957;ENST00000507063;ENST00000508075;ENST00000508342	GO:0000122(negative regulation of transcription by RNA polymerase II);GO:0000151(ubiquitin ligase complex);GO:0000209(protein polyubiquitination);GO:0000785(chromatin);GO:0002250(adaptive immune response);GO:0003151(outflow tract morphogenesis);GO:0003197(endocardial cushion development);GO:0004842(ubiquitin-protein transferase activity);GO:0005515(protein binding);GO:0005737(cytoplasm);GO:000579…	04120(Ubiquitin mediated proteolysis);04144(Endocytosis);04530(Tight junction);05169(Epstein-Barr virus infection);05169(Epstein-Barr virus infection)	K10591	EC:2.3.2.26	neural precursor cell expressed, developmentally down-regulated 4, E3 ubiquitin protein ligase [Source:HGNC Symbol;Acc:HGNC:7727]	4.14254	0.466169	8.88633	3.15159	4.03433e-05	0.00184392	up	yes
chr1	68474152	68497221	-	ENSG00000024526	DEPDC1	ENST00000370966;ENST00000456315;ENST00000488146;ENST00000525124	GO:0005096(GTPase activator activity);GO:0005515(protein binding);GO:0005634(nucleus);GO:0007165(signal transduction);GO:0017053(transcriptional repressor complex);GO:0035556(intracellular signal transduction);GO:0043547(positive regulation of GTPase activity);GO:0045892(negative regulation of transcription, DNA-templated);GO:0045892(negative regulation of transcription, DNA-templated)	NA	NA	NA	DEP domain containing 1 [Source:HGNC Symbol;Acc:HGNC:22949]	12.1381	1.36718	8.87821	3.15027	3.80986e-05	0.00179217	up	yes
chr5	141408021	141512979	+	ENSG00000253305	PCDHGB6	ENST00000616430;ENST00000520790	GO:0005509(calcium ion binding);GO:0005886(plasma membrane);GO:0005887(integral component of plasma membrane);GO:0007155(cell adhesion);GO:0007156(homophilic cell adhesion via plasma membrane adhesion molecules);GO:0016020(membrane);GO:0016021(integral component of membrane);GO:0016021(integral component of membrane)	NA	K16496	NA	protocadherin gamma subfamily B, 6 [Source:HGNC Symbol;Acc:HGNC:8713]	3.53095	0.398299	8.86508	3.14813	4.29834e-05	0.00193036	up	yes
chr12	132918306	132956306	-	ENSG00000196458	ZNF605	ENST00000360187;ENST00000381215;ENST00000392321;ENST00000331711;ENST00000539809;ENST00000412621	GO:0000976(transcription regulatory region sequence-specific DNA binding);GO:0000981(DNA-binding transcription factor activity, RNA polymerase II-specific);GO:0003676(nucleic acid binding);GO:0003677(DNA binding);GO:0005622(intracellular);GO:0005634(nucleus);GO:0006355(regulation of transcription, DNA-templated);GO:0006357(regulation of transcription by RNA polymerase II);GO:0046872(metal ion bin…	05168(Herpes simplex virus 1 infection);05168(Herpes simplex virus 1 infection)	K09228	NA	zinc finger protein 605 [Source:HGNC Symbol;Acc:HGNC:28068]	2.82102	0.319355	8.8335	3.14298	4.42137e-05	0.00196507	up	yes
chr11	96352769	96389956	-	ENSG00000149231	CCDC82	ENST00000645439;ENST00000278520;ENST00000524836;ENST00000644686;ENST00000647522;ENST00000545264;ENST00000423339;ENST00000530106;ENST00000646050;ENST00000525786;ENST00000645302;ENST00000643839;ENST00000646818;ENST00000645366;ENST00000644312	NA	NA	NA	NA	coiled-coil domain containing 82 [Source:HGNC Symbol;Acc:HGNC:26282]	1.32148	0.14977	8.82342	3.14134	4.89256e-05	0.00208809	up	yes
chr1	226989865	227318474	-	ENSG00000143776	CDC42BPA	ENST00000366766;ENST00000366767;ENST00000366769;ENST00000466538;ENST00000448940;ENST00000488131;ENST00000429440;ENST00000478573;ENST00000442054	GO:0000166(nucleotide binding);GO:0000287(magnesium ion binding);GO:0004672(protein kinase activity);GO:0004674(protein serine/threonine kinase activity);GO:0005515(protein binding);GO:0005524(ATP binding);GO:0005737(cytoplasm);GO:0005911(cell-cell junction);GO:0006468(protein phosphorylation);GO:0016301(kinase activity);GO:0016310(phosphorylation);GO:0016477(cell migration);GO:0016740(transferas…	NA	NA	NA	CDC42 binding protein kinase alpha [Source:HGNC Symbol;Acc:HGNC:1737]	8.04353	0.911693	8.82263	3.14121	3.90727e-05	0.00181808	up	yes
chr15	82430018	82439153	+	ENSG00000197978	GOLGA6L9	ENST00000618706	GO:0005794(Golgi apparatus)	NA	NA	NA	golgin A6 family-like 9 [Source:HGNC Symbol;Acc:HGNC:37229]	1.79876	0.203892	8.82211	3.14112	5.00154e-05	0.00212055	up	yes
chr8	92883530	93017673	-	ENSG00000205133	TRIQK	ENST00000518400;ENST00000520384;ENST00000524037;ENST00000523580;ENST00000378861;ENST00000518748;ENST00000522903;ENST00000517540;ENST00000537541;ENST00000524260;ENST00000522925;ENST00000523060;ENST00000517858;ENST00000519069;ENST00000521988	GO:0005783(endoplasmic reticulum);GO:0005789(endoplasmic reticulum membrane);GO:0016020(membrane);GO:0016021(integral component of membrane);GO:0016021(integral component of membrane)	NA	NA	NA	triple QxxK/R motif containing [Source:HGNC Symbol;Acc:HGNC:27828]	3.02188	0.342546	8.8218	3.14107	4.63138e-05	0.00203041	up	yes
chr12	31959370	31993107	+	ENSG00000174718	RESF1	ENST00000312561;ENST00000541981;ENST00000540924;ENST00000543763;ENST00000535606	GO:0000930(gamma-tubulin complex);GO:0005634(nucleus);GO:0042393(histone binding);GO:0045869(negative regulation of single stranded viral RNA replication via double stranded DNA intermediate);GO:0090309(positive regulation of methylation-dependent chromatin silencing);GO:0090309(positive regulation of methylation-dependent chromatin silencing)	NA	NA	NA	retroelement silencing factor 1 [Source:HGNC Symbol;Acc:HGNC:25559]	2.92804	0.333361	8.7834	3.13478	5.03567e-05	0.00212802	up	yes
chr14	57200507	57268905	-	ENSG00000070367	EXOC5	ENST00000621441;ENST00000554934;ENST00000554011;ENST00000340918;ENST00000413566;ENST00000554598;ENST00000555749;ENST00000556911;ENST00000556629	GO:0000145(exocyst);GO:0001736(establishment of planar polarity);GO:0005515(protein binding);GO:0005737(cytoplasm);GO:0005829(cytosol);GO:0006887(exocytosis);GO:0006892(post-Golgi vesicle-mediated transport);GO:0006893(Golgi to plasma membrane transport);GO:0015031(protein transport);GO:0017160(Ral GTPase binding);GO:0030496(midbody);GO:0047485(protein N-terminus binding);GO:0048278(vesicle docki…	NA	K19984	NA	exocyst complex component 5 [Source:HGNC Symbol;Acc:HGNC:10696]	6.65861	0.758295	8.78103	3.13439	4.21271e-05	0.00190329	up	yes
chr4	102251041	102431258	-	ENSG00000138821	SLC39A8	ENST00000394833;ENST00000356736;ENST00000512657;ENST00000512337;ENST00000424970	GO:0005385(zinc ion transmembrane transporter activity);GO:0005886(plasma membrane);GO:0005887(integral component of plasma membrane);GO:0006811(ion transport);GO:0006829(zinc ion transport);GO:0006882(cellular zinc ion homeostasis);GO:0016020(membrane);GO:0016021(integral component of membrane);GO:0030001(metal ion transport);GO:0031090(organelle membrane);GO:0046873(metal ion transmembrane tran…	04216(Ferroptosis);04216(Ferroptosis)	K14714	NA	solute carrier family 39 member 8 [Source:HGNC Symbol;Acc:HGNC:20862]	2.30238	0.262377	8.77507	3.13341	5.28049e-05	0.0022026	up	yes
chr18	9136228	9285985	+	ENSG00000101745	ANKRD12	ENST00000577992;ENST00000262126;ENST00000581635;ENST00000400020;ENST00000546007	GO:0005515(protein binding);GO:0005634(nucleus);GO:0005654(nucleoplasm);GO:0005829(cytosol);GO:0005829(cytosol)	NA	K21436	NA	ankyrin repeat domain 12 [Source:HGNC Symbol;Acc:HGNC:29135]	0.84688	0.0965692	8.76968	3.13252	6.4986e-05	0.0025932	up	yes
chr1	184690237	184754907	-	ENSG00000116406	EDEM3	ENST00000318130;ENST00000367512;ENST00000466606	GO:0003824(catalytic activity);GO:0004571(mannosyl-oligosaccharide 1,2-alpha-mannosidase activity);GO:0005509(calcium ion binding);GO:0005783(endoplasmic reticulum);GO:0005788(endoplasmic reticulum lumen);GO:0006486(protein glycosylation);GO:0006516(glycoprotein catabolic process);GO:0006986(response to unfolded protein);GO:0008152(metabolic process);GO:0016020(membrane);GO:0016787(hydrolase acti…	04141(Protein processing in endoplasmic reticulum);04141(Protein processing in endoplasmic reticulum)	K10086	NA	ER degradation enhancing alpha-mannosidase like protein 3 [Source:HGNC Symbol;Acc:HGNC:16787]	9.84353	1.12505	8.74944	3.12919	4.22331e-05	0.00190329	up	yes
chr14	30559158	30620064	+	ENSG00000092140	G2E3	ENST00000206595;ENST00000549159;ENST00000549553;ENST00000552488;ENST00000544007;ENST00000550944;ENST00000648008;ENST00000547532;ENST00000553504	GO:0004842(ubiquitin-protein transferase activity);GO:0005515(protein binding);GO:0005634(nucleus);GO:0005730(nucleolus);GO:0005737(cytoplasm);GO:0005829(cytosol);GO:0006915(apoptotic process);GO:0007275(multicellular organism development);GO:0016567(protein ubiquitination);GO:0016740(transferase activity);GO:0043231(intracellular membrane-bounded organelle);GO:0046872(metal ion binding);GO:00468…	NA	K22371	EC:2.3.2.26	G2/M-phase specific E3 ubiquitin protein ligase [Source:HGNC Symbol;Acc:HGNC:20338]	6.89033	0.788641	8.73697	3.12713	4.40635e-05	0.00196507	up	yes
chr12	123152320	123244014	-	ENSG00000051825	MPHOSPH9	ENST00000606320;ENST00000545556;ENST00000541823;ENST00000563178;ENST00000606704;ENST00000545974;ENST00000536198;ENST00000302373;ENST00000369865;ENST00000539639;ENST00000538250;ENST00000541437;ENST00000539336;ENST00000606326;ENST00000544217;ENST00000535049;ENST00000539024;ENST00000606321;ENST00000607619	GO:0000139(Golgi membrane);GO:0005737(cytoplasm);GO:0005794(Golgi apparatus);GO:0005814(centriole);GO:0005856(cytoskeleton);GO:0016020(membrane);GO:0016020(membrane)	NA	K16775	NA	M-phase phosphoprotein 9 [Source:HGNC Symbol;Acc:HGNC:7215]	3.54752	0.406605	8.72472	3.12511	4.81733e-05	0.00207661	up	yes
chr5	103120149	103212799	+	ENSG00000145725	PPIP5K2	ENST00000321521;ENST00000627916;ENST00000502481;ENST00000511022;ENST00000509597;ENST00000510672;ENST00000511724;ENST00000504083;ENST00000508935	GO:0000166(nucleotide binding);GO:0000827(inositol-1,3,4,5,6-pentakisphosphate kinase activity);GO:0000828(inositol hexakisphosphate kinase activity);GO:0000829(inositol heptakisphosphate kinase activity);GO:0000832(inositol hexakisphosphate 5-kinase activity);GO:0005524(ATP binding);GO:0005737(cytoplasm);GO:0005829(cytosol);GO:0006020(inositol metabolic process);GO:0016301(kinase activity);GO:00…	04070(Phosphatidylinositol signaling system);04070(Phosphatidylinositol signaling system)	K13024	EC:2.7.4.24	diphosphoinositol pentakisphosphate kinase 2 [Source:HGNC Symbol;Acc:HGNC:29035]	3.03403	0.348097	8.71604	3.12367	4.50135e-05	0.00198691	up	yes
chr15	71822291	72118577	-	ENSG00000066933	MYO9A	ENST00000356056;ENST00000561618;ENST00000568042;ENST00000568781;ENST00000563925;ENST00000563542;ENST00000565528;ENST00000444904;ENST00000566885;ENST00000563071;ENST00000567560;ENST00000564699	GO:0000166(nucleotide binding);GO:0003774(motor activity);GO:0003779(actin binding);GO:0005096(GTPase activator activity);GO:0005515(protein binding);GO:0005524(ATP binding);GO:0005737(cytoplasm);GO:0005829(cytosol);GO:0007165(signal transduction);GO:0007601(visual perception);GO:0008218(bioluminescence);GO:0016020(membrane);GO:0016021(integral component of membrane);GO:0016459(myosin complex);GO…	NA	K10360	NA	myosin IXA [Source:HGNC Symbol;Acc:HGNC:7608]	2.72761	0.312982	8.71489	3.12348	4.76912e-05	0.00206272	up	yes
chr6	95577535	95609452	+	ENSG00000172469	MANEA	ENST00000358812;ENST00000369293;ENST00000474553	GO:0000139(Golgi membrane);GO:0004559(alpha-mannosidase activity);GO:0004569(glycoprotein endo-alpha-1,2-mannosidase activity);GO:0005794(Golgi apparatus);GO:0016020(membrane);GO:0016021(integral component of membrane);GO:0016787(hydrolase activity);GO:0016798(hydrolase activity, acting on glycosyl bonds);GO:0016798(hydrolase activity, acting on glycosyl bonds)	NA	K15538	EC:3.2.1.130	mannosidase endo-alpha [Source:HGNC Symbol;Acc:HGNC:21072]	3.10384	0.356843	8.69806	3.12069	5.42723e-05	0.00222069	up	yes
chr1	88684222	88836255	+	ENSG00000065243	PKN2	ENST00000370521;ENST00000495119;ENST00000316005;ENST00000436111	GO:0000166(nucleotide binding);GO:0003723(RNA binding);GO:0004672(protein kinase activity);GO:0004674(protein serine/threonine kinase activity);GO:0004697(protein kinase C activity);GO:0005515(protein binding);GO:0005524(ATP binding);GO:0005634(nucleus);GO:0005654(nucleoplasm);GO:0005737(cytoplasm);GO:0005813(centrosome);GO:0005829(cytosol);GO:0005856(cytoskeleton);GO:0005886(plasma membrane);GO:…	04151(PI3K-Akt signaling pathway);05132(Salmonella infection);05132(Salmonella infection)	NA	NA	protein kinase N2 [Source:HGNC Symbol;Acc:HGNC:9406]	12.8266	1.47643	8.68757	3.11895	4.46881e-05	0.00197933	up	yes
chr3	123897305	123961408	-	ENSG00000175455	CCDC14	ENST00000489746;ENST00000409697;ENST00000471054;ENST00000433542;ENST00000488653;ENST00000485727;ENST00000434954;ENST00000409657;ENST00000478956;ENST00000485949;ENST00000426152;ENST00000310351;ENST00000419247;ENST00000495381;ENST00000487498;ENST00000438440	GO:0005515(protein binding);GO:0005737(cytoplasm);GO:0005813(centrosome);GO:0005815(microtubule organizing center);GO:0005856(cytoskeleton);GO:0021762(substantia nigra development);GO:0034451(centriolar satellite);GO:0071539(protein localization to centrosome);GO:0071539(protein localization to centrosome)	NA	K16541	NA	coiled-coil domain containing 14 [Source:HGNC Symbol;Acc:HGNC:25766]	4.173	0.481714	8.66282	3.11484	4.83909e-05	0.00207903	up	yes
chr5	139273752	139331671	+	ENSG00000280987	MATR3	ENST00000361059;ENST00000509644;ENST00000512107;ENST00000394800;ENST00000504203;ENST00000509990;ENST00000505016;ENST00000502394	GO:0003676(nucleic acid binding);GO:0003723(RNA binding);GO:0005634(nucleus);GO:0008270(zinc ion binding);GO:0008270(zinc ion binding)	NA	K13213	NA	matrin 3 [Source:NCBI gene;Acc:9782]	51.7736	6.013	8.61028	3.10606	4.56491e-05	0.00200809	up	yes
chr14	49782083	49852821	-	ENSG00000165525	NEMF	ENST00000298310;ENST00000553696;ENST00000557193;ENST00000554275;ENST00000556691;ENST00000556882;ENST00000556925;ENST00000555863;ENST00000556074;ENST00000557380;ENST00000556672	GO:0000049(tRNA binding);GO:0005634(nucleus);GO:0043023(ribosomal large subunit binding);GO:0051168(nuclear export);GO:0072344(rescue of stalled ribosome);GO:1990112(RQC complex);GO:1990116(ribosome-associated ubiquitin-dependent protein catabolic process);GO:1990116(ribosome-associated ubiquitin-dependent protein catabolic process)	NA	NA	NA	nuclear export mediator factor [Source:HGNC Symbol;Acc:HGNC:10663]	9.06827	1.05399	8.60376	3.10497	4.9444e-05	0.00210325	up	yes
chr5	181254417	181261139	-	ENSG00000183718	TRIM52	ENST00000612671;ENST00000611618;ENST00000513146	GO:0008270(zinc ion binding);GO:0016604(nuclear body);GO:0046872(metal ion binding);GO:0051092(positive regulation of NF-kappaB transcription factor activity);GO:0051092(positive regulation of NF-kappaB transcription factor activity)	NA	K12025	NA	tripartite motif containing 52 [Source:HGNC Symbol;Acc:HGNC:19024]	4.5432	0.528296	8.59971	3.10429	5.2098e-05	0.00218016	up	yes
chr11	11841423	11959323	+	ENSG00000170242	USP47	ENST00000399455;ENST00000529813;ENST00000527733;ENST00000531513;ENST00000525078;ENST00000525367;ENST00000305481;ENST00000339865	GO:0004197(cysteine-type endopeptidase activity);GO:0004843(thiol-dependent ubiquitin-specific protease activity);GO:0005515(protein binding);GO:0005654(nucleoplasm);GO:0005737(cytoplasm);GO:0005829(cytosol);GO:0006281(DNA repair);GO:0006284(base-excision repair);GO:0006508(proteolysis);GO:0006511(ubiquitin-dependent protein catabolic process);GO:0006974(cellular response to DNA damage stimulus);…	NA	K11857	EC:3.4.19.12	ubiquitin specific peptidase 47 [Source:HGNC Symbol;Acc:HGNC:20076]	11.3785	1.32358	8.59676	3.10379	4.71355e-05	0.00205247	up	yes
chr19	37411155	37469275	-	ENSG00000196437	ZNF569	ENST00000392149;ENST00000592490;ENST00000448051;ENST00000316950;ENST00000591710;ENST00000591073;ENST00000392150;ENST00000589833	GO:0000976(transcription regulatory region sequence-specific DNA binding);GO:0000981(DNA-binding transcription factor activity, RNA polymerase II-specific);GO:0003676(nucleic acid binding);GO:0003677(DNA binding);GO:0005515(protein binding);GO:0005622(intracellular);GO:0005634(nucleus);GO:0006355(regulation of transcription, DNA-templated);GO:0006357(regulation of transcription by RNA polymerase …	05168(Herpes simplex virus 1 infection);05168(Herpes simplex virus 1 infection)	K09228	NA	zinc finger protein 569 [Source:HGNC Symbol;Acc:HGNC:24737]	2.48912	0.290014	8.58277	3.10144	7.88635e-05	0.00300731	up	yes
chr12	76344474	76348442	-	ENSG00000179941	BBS10	ENST00000393262;ENST00000650064	GO:0000166(nucleotide binding);GO:0001103(RNA polymerase II repressing transcription factor binding);GO:0001895(retina homeostasis);GO:0005515(protein binding);GO:0005524(ATP binding);GO:0005929(cilium);GO:0007601(visual perception);GO:0042995(cell projection);GO:0043254(regulation of protein complex assembly);GO:0045494(photoreceptor cell maintenance);GO:0050896(response to stimulus);GO:0051131(…	NA	K19401	NA	Bardet-Biedl syndrome 10 [Source:HGNC Symbol;Acc:HGNC:26291]	4.47292	0.521408	8.57854	3.10073	5.79472e-05	0.00236355	up	yes
chr10	58191517	58267894	-	ENSG00000151151	IPMK	ENST00000373935	GO:0000166(nucleotide binding);GO:0000823(inositol-1,4,5-trisphosphate 6-kinase activity);GO:0000824(inositol tetrakisphosphate 3-kinase activity);GO:0000825(inositol tetrakisphosphate 6-kinase activity);GO:0005524(ATP binding);GO:0005634(nucleus);GO:0005654(nucleoplasm);GO:0005730(nucleolus);GO:0008440(inositol-1,4,5-trisphosphate 3-kinase activity);GO:0016301(kinase activity);GO:0016310(phospho…	00562(Inositol phosphate metabolism);04070(Phosphatidylinositol signaling system)	K00915	2.7.1.151;EC:2.7.1.140	inositol polyphosphate multikinase [Source:HGNC Symbol;Acc:HGNC:20739]	4.32353	0.504408	8.57148	3.09954	5.38666e-05	0.00221817	up	yes
chr3	25597905	25664907	-	ENSG00000077097	TOP2B	ENST00000435706;ENST00000475717;ENST00000470132;ENST00000491510;ENST00000264331;ENST00000413971	GO:0000166(nucleotide binding);GO:0000712(resolution of meiotic recombination intermediates);GO:0000792(heterochromatin);GO:0000819(sister chromatid segregation);GO:0001764(neuron migration);GO:0003677(DNA binding);GO:0003682(chromatin binding);GO:0003916(DNA topoisomerase activity);GO:0003918(DNA topoisomerase type II (ATP-hydrolyzing) activity);GO:0005080(protein kinase C binding);GO:0005524(AT…	01524(Platinum drug resistance);01524(Platinum drug resistance)	K03164	EC:5.6.2.2	DNA topoisomerase II beta [Source:HGNC Symbol;Acc:HGNC:11990]	48.6333	5.67423	8.57092	3.09945	4.73296e-05	0.00205398	up	yes
chr11	96389989	96507574	+	ENSG00000183340	JRKL	ENST00000332349	GO:0003676(nucleic acid binding);GO:0003677(DNA binding);GO:0005634(nucleus);GO:0007417(central nervous system development)	NA	NA	NA	JRK like [Source:HGNC Symbol;Acc:HGNC:6200]	3.08168	0.360889	8.53914	3.09409	6.70899e-05	0.00263635	up	yes
chr3	9986893	10006990	+	ENSG00000180385	EMC3-AS1	ENST00000440568;ENST00000438698;ENST00000366264;ENST00000326237;ENST00000424904	NA	NA	NA	NA	EMC3 antisense RNA 1 [Source:HGNC Symbol;Acc:HGNC:49223]	1.87533	0.219796	8.53217	3.09291	9.9957e-05	0.00355897	up	yes
chr14	55559072	55701526	+	ENSG00000126777	KTN1	ENST00000438792;ENST00000459737;ENST00000555573;ENST00000555172;ENST00000554507;ENST00000555506;ENST00000395314;ENST00000413890;ENST00000556631;ENST00000553360;ENST00000395309;ENST00000554306;ENST00000554294;ENST00000334975;ENST00000554570;ENST00000395308;ENST00000395311;ENST00000555164;ENST00000554831	GO:0003723(RNA binding);GO:0005515(protein binding);GO:0005783(endoplasmic reticulum);GO:0005788(endoplasmic reticulum lumen);GO:0005789(endoplasmic reticulum membrane);GO:0005887(integral component of plasma membrane);GO:0007018(microtubule-based movement);GO:0015031(protein transport);GO:0016020(membrane);GO:0016021(integral component of membrane);GO:0019894(kinesin binding);GO:0030176(integral…	NA	NA	NA	kinectin 1 [Source:HGNC Symbol;Acc:HGNC:6467]	14.1945	1.66514	8.52451	3.09162	5.07076e-05	0.00213585	up	yes
chr3	172750682	172821474	+	ENSG00000114346	ECT2	ENST00000437296;ENST00000392692;ENST00000232458;ENST00000428567;ENST00000444250;ENST00000486027;ENST00000438041;ENST00000415665;ENST00000441497;ENST00000487073;ENST00000460860;ENST00000417960;ENST00000540509	GO:0000281(mitotic cytokinesis);GO:0000902(cell morphogenesis);GO:0005085(guanyl-nucleotide exchange factor activity);GO:0005089(Rho guanyl-nucleotide exchange factor activity);GO:0005096(GTPase activator activity);GO:0005515(protein binding);GO:0005634(nucleus);GO:0005737(cytoplasm);GO:0005819(spindle);GO:0005829(cytosol);GO:0005856(cytoskeleton);GO:0005911(cell-cell junction);GO:0005923(bicellu…	NA	K20704	NA	epithelial cell transforming 2 [Source:HGNC Symbol;Acc:HGNC:3155]	24.3673	2.8665	8.5007	3.08758	5.18732e-05	0.00217783	up	yes
chr2	184598529	184939492	+	ENSG00000170396	ZNF804A	ENST00000302277;ENST00000613975	GO:0003674(molecular_function);GO:0003676(nucleic acid binding);GO:0005634(nucleus);GO:0005737(cytoplasm);GO:0005886(plasma membrane);GO:0010628(positive regulation of gene expression);GO:0010975(regulation of neuron projection development);GO:0010976(positive regulation of neuron projection development);GO:0030424(axon);GO:0030426(growth cone);GO:0043025(neuronal cell body);GO:0043197(dendritic …	NA	NA	NA	zinc finger protein 804A [Source:HGNC Symbol;Acc:HGNC:21711]	2.3925	0.281608	8.49584	3.08676	7.04473e-05	0.00272671	up	yes
chr15	48134632	48178353	-	ENSG00000104177	MYEF2	ENST00000324324;ENST00000558289;ENST00000620867;ENST00000561301;ENST00000557868;ENST00000560530;ENST00000560157;ENST00000560513;ENST00000610570;ENST00000561151;ENST00000559862;ENST00000558395;ENST00000559057	GO:0000978(RNA polymerase II proximal promoter sequence-specific DNA binding);GO:0000981(DNA-binding transcription factor activity, RNA polymerase II-specific);GO:0003676(nucleic acid binding);GO:0003677(DNA binding);GO:0003697(single-stranded DNA binding);GO:0003723(RNA binding);GO:0003729(mRNA binding);GO:0005634(nucleus);GO:0005737(cytoplasm);GO:0006357(regulation of transcription by RNA polym…	NA	NA	NA	myelin expression factor 2 [Source:HGNC Symbol;Acc:HGNC:17940]	3.46349	0.408296	8.48278	3.08454	5.96816e-05	0.00241898	up	yes
chr11	108008898	108107761	+	ENSG00000166266	CUL5	ENST00000393094;ENST00000526303;ENST00000531843;ENST00000532782	GO:0000082(G1/S transition of mitotic cell cycle);GO:0004842(ubiquitin-protein transferase activity);GO:0005262(calcium channel activity);GO:0005515(protein binding);GO:0005829(cytosol);GO:0006511(ubiquitin-dependent protein catabolic process);GO:0007050(cell cycle arrest);GO:0008283(cell population proliferation);GO:0008285(negative regulation of cell population proliferation);GO:0016032(viral p…	04120(Ubiquitin mediated proteolysis);05170(Human immunodeficiency virus 1 infection);05170(Human immunodeficiency virus 1 infection)	K10612	NA	cullin 5 [Source:HGNC Symbol;Acc:HGNC:2556]	11.1405	1.31434	8.47607	3.08339	5.36888e-05	0.00221817	up	yes
chr11	13668668	13732346	+	ENSG00000197601	FAR1	ENST00000532502;ENST00000354817;ENST00000532769;ENST00000524933;ENST00000532701;ENST00000527202	GO:0005777(peroxisome);GO:0005778(peroxisomal membrane);GO:0005779(integral component of peroxisomal membrane);GO:0005782(peroxisomal matrix);GO:0006629(lipid metabolic process);GO:0008611(ether lipid biosynthetic process);GO:0010025(wax biosynthetic process);GO:0016020(membrane);GO:0016021(integral component of membrane);GO:0016491(oxidoreductase activity);GO:0035336(long-chain fatty-acyl-CoA me…	04146(Peroxisome);04146(Peroxisome)	K13356	EC:1.2.1.84	fatty acyl-CoA reductase 1 [Source:HGNC Symbol;Acc:HGNC:26222]	13.3402	1.57611	8.46403	3.08134	5.37442e-05	0.00221817	up	yes
chr3	120324509	120349354	-	ENSG00000163428	LRRC58	ENST00000295628	GO:0005515(protein binding)	NA	NA	NA	leucine rich repeat containing 58 [Source:HGNC Symbol;Acc:HGNC:26968]	13.0861	1.54626	8.46309	3.08118	5.31291e-05	0.00220897	up	yes
chr11	74988279	75018893	+	ENSG00000162139	NEU3	ENST00000294064;ENST00000526068;ENST00000531619;ENST00000531509;ENST00000529024;ENST00000532963;ENST00000534628	GO:0004308(exo-alpha-sialidase activity);GO:0005737(cytoplasm);GO:0005886(plasma membrane);GO:0005975(carbohydrate metabolic process);GO:0006629(lipid metabolic process);GO:0006687(glycosphingolipid metabolic process);GO:0006689(ganglioside catabolic process);GO:0008152(metabolic process);GO:0009313(oligosaccharide catabolic process);GO:0016020(membrane);GO:0016042(lipid catabolic process);GO:001…	00511(Other glycan degradation);00600(Sphingolipid metabolism);00600(Sphingolipid metabolism)	K12357	EC:3.2.1.18	neuraminidase 3 [Source:HGNC Symbol;Acc:HGNC:7760]	4.00351	0.477045	8.3923	3.06907	6.64586e-05	0.00261953	up	yes
chr11	107326345	107457844	-	ENSG00000152404	CWF19L2	ENST00000282251;ENST00000462890	GO:0005515(protein binding);GO:0005515(protein binding)	NA	NA	NA	CWF19 like cell cycle control factor 2 [Source:HGNC Symbol;Acc:HGNC:26508]	4.96247	0.591733	8.38633	3.06804	7.14975e-05	0.00275631	up	yes
chr19	53389793	53430413	+	ENSG00000196417	ZNF765	ENST00000396408;ENST00000504235;ENST00000504146;ENST00000505866;ENST00000507045;ENST00000594030	GO:0000981(DNA-binding transcription factor activity, RNA polymerase II-specific);GO:0003676(nucleic acid binding);GO:0003677(DNA binding);GO:0005515(protein binding);GO:0005622(intracellular);GO:0005634(nucleus);GO:0006355(regulation of transcription, DNA-templated);GO:0006357(regulation of transcription by RNA polymerase II);GO:0046872(metal ion binding);GO:0046872(metal ion binding)	05168(Herpes simplex virus 1 infection);05168(Herpes simplex virus 1 infection)	K09228	NA	zinc finger protein 765 [Source:HGNC Symbol;Acc:HGNC:25092]	0.920066	0.109877	8.37361	3.06585	8.99811e-05	0.00328546	up	yes
chr21	28928144	28992956	-	ENSG00000198862	LTN1	ENST00000614971;ENST00000389194;ENST00000361371;ENST00000389195;ENST00000475344;ENST00000486427;ENST00000483326	GO:0004842(ubiquitin-protein transferase activity);GO:0005515(protein binding);GO:0005829(cytosol);GO:0008270(zinc ion binding);GO:0016567(protein ubiquitination);GO:0016740(transferase activity);GO:0043023(ribosomal large subunit binding);GO:0043161(proteasome-mediated ubiquitin-dependent protein catabolic process);GO:0046872(metal ion binding);GO:0051865(protein autoubiquitination);GO:0061630(u…	NA	K22377	EC:2.3.2.27	listerin E3 ubiquitin protein ligase 1 [Source:HGNC Symbol;Acc:HGNC:13082]	9.4106	1.12403	8.37219	3.0656	6.01146e-05	0.00242889	up	yes
chr5	66139971	66183615	+	ENSG00000153914	SREK1	ENST00000519259;ENST00000334121;ENST00000522912;ENST00000518110;ENST00000380918;ENST00000520580;ENST00000522214;ENST00000612404;ENST00000523655;ENST00000519205;ENST00000524111;ENST00000520058	GO:0000381(regulation of alternative mRNA splicing, via spliceosome);GO:0003676(nucleic acid binding);GO:0003723(RNA binding);GO:0005515(protein binding);GO:0005634(nucleus);GO:0005654(nucleoplasm);GO:0005681(spliceosomal complex);GO:0006397(mRNA processing);GO:0008380(RNA splicing);GO:0016607(nuclear speck);GO:0016607(nuclear speck)	NA	K13165	NA	splicing regulatory glutamic acid and lysine rich protein 1 [Source:HGNC Symbol;Acc:HGNC:17882]	3.39606	0.406125	8.36211	3.06387	6.45001e-05	0.00258181	up	yes
chr6	11537749	11583524	+	ENSG00000205269	TMEM170B	ENST00000379426	GO:0005515(protein binding);GO:0005886(plasma membrane);GO:0016020(membrane);GO:0016021(integral component of membrane);GO:0016055(Wnt signaling pathway);GO:0090090(negative regulation of canonical Wnt signaling pathway)	NA	NA	NA	transmembrane protein 170B [Source:HGNC Symbol;Acc:HGNC:34244]	3.18128	0.380837	8.35339	3.06236	6.59214e-05	0.00261411	up	yes
chrX	84058346	84188199	-	ENSG00000072133	RPS6KA6	ENST00000262752;ENST00000620340;ENST00000460730	GO:0000166(nucleotide binding);GO:0000287(magnesium ion binding);GO:0001650(fibrillar center);GO:0004672(protein kinase activity);GO:0004674(protein serine/threonine kinase activity);GO:0004711(ribosomal protein S6 kinase activity);GO:0005524(ATP binding);GO:0005634(nucleus);GO:0005730(nucleolus);GO:0005737(cytoplasm);GO:0005739(mitochondrion);GO:0005829(cytosol);GO:0006468(protein phosphorylatio…	04010(MAPK signaling pathway);04114(Oocyte meiosis);04150(mTOR signaling pathway);04714(Thermogenesis);04720(Long-term potentiation);04722(Neurotrophin signaling pathway);04914(Progesterone-mediated oocyte maturation);04931(Insulin resistance);04931(Insulin resistance)	K04373	EC:2.7.11.1	ribosomal protein S6 kinase A6 [Source:HGNC Symbol;Acc:HGNC:10435]	4.77	0.571306	8.34929	3.06165	6.37101e-05	0.00255813	up	yes
chr3	56620133	56683237	-	ENSG00000163946	TASOR	ENST00000431842;ENST00000493960;ENST00000487036;ENST00000614531;ENST00000459993;ENST00000477406;ENST00000355628;ENST00000478052;ENST00000461863	GO:0000792(heterochromatin);GO:0003682(chromatin binding);GO:0003723(RNA binding);GO:0005515(protein binding);GO:0005634(nucleus);GO:0005654(nucleoplasm);GO:0005694(chromosome);GO:0045814(negative regulation of gene expression, epigenetic);GO:0045869(negative regulation of single stranded viral RNA replication via double stranded DNA intermediate);GO:0090309(positive regulation of methylation-dep…	NA	K21873	NA	transcription activation suppressor [Source:HGNC Symbol;Acc:HGNC:30314]	12.3425	1.48331	8.32092	3.05674	6.07206e-05	0.00244571	up	yes
chr12	15620134	15882329	-	ENSG00000151491	EPS8	ENST00000646918;ENST00000535734;ENST00000508018;ENST00000545610;ENST00000642278;ENST00000540613;ENST00000281172;ENST00000541465;ENST00000644374	GO:0003779(actin binding);GO:0005070(SH3/SH2 adaptor activity);GO:0005515(protein binding);GO:0005737(cytoplasm);GO:0005886(plasma membrane);GO:0005903(brush border);GO:0005938(cell cortex);GO:0007165(signal transduction);GO:0007173(epidermal growth factor receptor signaling pathway);GO:0007266(Rho protein signal transduction);GO:0008283(cell population proliferation);GO:0008344(adult locomotory …	NA	K17277	NA	epidermal growth factor receptor pathway substrate 8 [Source:HGNC Symbol;Acc:HGNC:3420]	0.844178	0.101722	8.2989	3.05292	0.000119227	0.00400187	up	yes
chr15	30083053	30093499	+	ENSG00000179938	GOLGA8J	ENST00000567927;ENST00000568123	GO:0000137(Golgi cis cisterna);GO:0005794(Golgi apparatus);GO:0005801(cis-Golgi network);GO:0007030(Golgi organization);GO:0032580(Golgi cisterna membrane);GO:0032580(Golgi cisterna membrane)	NA	NA	NA	golgin A8 family member J [Source:HGNC Symbol;Acc:HGNC:38650]	3.4634	0.417701	8.29158	3.05165	9.70819e-05	0.00348548	up	yes
chr4	168356735	168537786	-	ENSG00000181381	DDX60L	ENST00000515088;ENST00000505890;ENST00000514748;ENST00000510590;ENST00000260184;ENST00000503190;ENST00000513103;ENST00000513901;ENST00000505863;ENST00000511577	GO:0000166(nucleotide binding);GO:0003676(nucleic acid binding);GO:0003723(RNA binding);GO:0004386(helicase activity);GO:0005524(ATP binding);GO:0016787(hydrolase activity);GO:0016787(hydrolase activity)	NA	K20103	EC:3.6.4.13	DExD/H-box 60 like [Source:HGNC Symbol;Acc:HGNC:26429]	1.90283	0.229507	8.29093	3.05153	7.78407e-05	0.00297712	up	yes
chr7	1815804	2242215	-	ENSG00000286192	AC069288	ENST00000651235	NA	NA	NA	NA	Novel protein	1.8096	0.218324	8.28861	3.05113	9.13982e-05	0.00332777	up	yes
chr2	188291669	188595931	+	ENSG00000144366	GULP1	ENST00000409609;ENST00000476422;ENST00000433052;ENST00000451191;ENST00000359135;ENST00000467422;ENST00000410051;ENST00000409927;ENST00000479019;ENST00000409843;ENST00000409637;ENST00000409830;ENST00000495745;ENST00000409580	GO:0005515(protein binding);GO:0005737(cytoplasm);GO:0006869(lipid transport);GO:0006909(phagocytosis);GO:0006911(phagocytosis, engulfment);GO:0006915(apoptotic process);GO:0006915(apoptotic process)	NA	K23285	NA	GULP PTB domain containing engulfment adaptor 1 [Source:HGNC Symbol;Acc:HGNC:18649]	3.64669	0.439978	8.28834	3.05108	7.0079e-05	0.00272671	up	yes
chr4	84583127	84651334	+	ENSG00000163624	CDS1	ENST00000295887	GO:0004142(diacylglycerol cholinephosphotransferase activity);GO:0004605(phosphatidate cytidylyltransferase activity);GO:0005783(endoplasmic reticulum);GO:0005789(endoplasmic reticulum membrane);GO:0006629(lipid metabolic process);GO:0006657(CDP-choline pathway);GO:0006661(phosphatidylinositol biosynthetic process);GO:0007165(signal transduction);GO:0007602(phototransduction);GO:0008654(phospholi…	00564(Glycerophospholipid metabolism);04070(Phosphatidylinositol signaling system)	NA	NA	CDP-diacylglycerol synthase 1 [Source:HGNC Symbol;Acc:HGNC:1800]	2.66684	0.321962	8.2831	3.05017	8.52342e-05	0.00316383	up	yes
chr9	88990863	89005155	+	ENSG00000213694	S1PR3	ENST00000375846;ENST00000358157;ENST00000375851	GO:0001816(cytokine production);GO:0003376(sphingosine-1-phosphate receptor signaling pathway);GO:0004930(G protein-coupled receptor activity);GO:0005178(integrin binding);GO:0005515(protein binding);GO:0005576(extracellular region);GO:0005886(plasma membrane);GO:0005887(integral component of plasma membrane);GO:0006954(inflammatory response);GO:0007165(signal transduction);GO:0007186(G protein-c…	04071(Sphingolipid signaling pathway);04080(Neuroactive ligand-receptor interaction);04080(Neuroactive ligand-receptor interaction)	K04290	NA	sphingosine-1-phosphate receptor 3 [Source:HGNC Symbol;Acc:HGNC:3167]	1.11759	0.135316	8.25914	3.04599	7.98063e-05	0.00302536	up	yes
chr17	65635537	66192133	-	ENSG00000154240	CEP112	ENST00000392769;ENST00000583358;ENST00000582760;ENST00000580624;ENST00000537949;ENST00000535342;ENST00000585168;ENST00000584627;ENST00000580482	GO:0005737(cytoplasm);GO:0005813(centrosome);GO:0005815(microtubule organizing center);GO:0005856(cytoskeleton);GO:0005886(plasma membrane);GO:0060077(inhibitory synapse);GO:0097120(receptor localization to synapse);GO:0097120(receptor localization to synapse)	NA	K16767	NA	centrosomal protein 112 [Source:HGNC Symbol;Acc:HGNC:28514]	1.88277	0.228059	8.25565	3.04538	8.54228e-05	0.00316383	up	yes
chr19	37007857	37130368	+	ENSG00000197050	ZNF420	ENST00000337995;ENST00000589461;ENST00000586540;ENST00000587082	GO:0000981(DNA-binding transcription factor activity, RNA polymerase II-specific);GO:0003676(nucleic acid binding);GO:0003677(DNA binding);GO:0005515(protein binding);GO:0005622(intracellular);GO:0005634(nucleus);GO:0005654(nucleoplasm);GO:0006355(regulation of transcription, DNA-templated);GO:0006357(regulation of transcription by RNA polymerase II);GO:0042981(regulation of apoptotic process);GO…	05168(Herpes simplex virus 1 infection);05168(Herpes simplex virus 1 infection)	K09228	NA	zinc finger protein 420 [Source:HGNC Symbol;Acc:HGNC:20649]	1.81479	0.219853	8.25455	3.04519	0.000100871	0.00357178	up	yes
chr14	63852983	64226433	+	ENSG00000054654	SYNE2	ENST00000358025;ENST00000557307;ENST00000555002;ENST00000554928;ENST00000555323;ENST00000441438;ENST00000639659;ENST00000357395;ENST00000554805;ENST00000554997;ENST00000553455;ENST00000344113;ENST00000553308;ENST00000555612;ENST00000557084;ENST00000458046;ENST00000557060;ENST00000557024	GO:0003779(actin binding);GO:0005515(protein binding);GO:0005634(nucleus);GO:0005635(nuclear envelope);GO:0005640(nuclear outer membrane);GO:0005654(nucleoplasm);GO:0005737(cytoplasm);GO:0005739(mitochondrion);GO:0005813(centrosome);GO:0005856(cytoskeleton);GO:0005886(plasma membrane);GO:0005925(focal adhesion);GO:0007097(nuclear migration);GO:0010457(centriole-centriole cohesion);GO:0016020(memb…	NA	K19346	NA	spectrin repeat containing nuclear envelope protein 2 [Source:HGNC Symbol;Acc:HGNC:17084]	3.83849	0.46552	8.24558	3.04362	6.57797e-05	0.00261411	up	yes
chr19	23739195	23758891	-	ENSG00000196172	ZNF681	ENST00000402377	GO:0000981(DNA-binding transcription factor activity, RNA polymerase II-specific);GO:0003676(nucleic acid binding);GO:0003677(DNA binding);GO:0005622(intracellular);GO:0005634(nucleus);GO:0006355(regulation of transcription, DNA-templated);GO:0006357(regulation of transcription by RNA polymerase II);GO:0046872(metal ion binding)	NA	NA	NA	zinc finger protein 681 [Source:HGNC Symbol;Acc:HGNC:26457]	1.44456	0.175561	8.22826	3.04059	9.33569e-05	0.00338951	up	yes
chr9	19053141	19102904	-	ENSG00000147874	HAUS6	ENST00000380502;ENST00000380496	GO:0000086(G2/M transition of mitotic cell cycle);GO:0003674(molecular_function);GO:0005515(protein binding);GO:0005737(cytoplasm);GO:0005813(centrosome);GO:0005815(microtubule organizing center);GO:0005819(spindle);GO:0005829(cytosol);GO:0005856(cytoskeleton);GO:0005874(microtubule);GO:0007049(cell cycle);GO:0007098(centrosome cycle);GO:0010389(regulation of G2/M transition of mitotic cell cycle…	NA	K16589	NA	HAUS augmin like complex subunit 6 [Source:HGNC Symbol;Acc:HGNC:25948]	9.08291	1.10674	8.20691	3.03684	6.92476e-05	0.00270464	up	yes
chr3	125225561	125375354	-	ENSG00000163848	ZNF148	ENST00000360647;ENST00000485866	GO:0000122(negative regulation of transcription by RNA polymerase II);GO:0000976(transcription regulatory region sequence-specific DNA binding);GO:0000978(RNA polymerase II proximal promoter sequence-specific DNA binding);GO:0000981(DNA-binding transcription factor activity, RNA polymerase II-specific);GO:0001227(DNA-binding transcription repressor activity, RNA polymerase II-specific);GO:0003676…	NA	NA	NA	zinc finger protein 148 [Source:HGNC Symbol;Acc:HGNC:12933]	4.7086	0.574197	8.20031	3.03568	7.04338e-05	0.00272671	up	yes
chr1	147175351	147243050	-	ENSG00000131781	FMO5	ENST00000369272;ENST00000533174;ENST00000441068;ENST00000578284;ENST00000527849;ENST00000254090;ENST00000619062;ENST00000478432	GO:0004497(monooxygenase activity);GO:0004499(N,N-dimethylaniline monooxygenase activity);GO:0005783(endoplasmic reticulum);GO:0005789(endoplasmic reticulum membrane);GO:0005829(cytosol);GO:0008150(biological_process);GO:0016020(membrane);GO:0016021(integral component of membrane);GO:0016491(oxidoreductase activity);GO:0031090(organelle membrane);GO:0043231(intracellular membrane-bounded organell…	00982(Drug metabolism - cytochrome P450);00982(Drug metabolism - cytochrome P450)	NA	NA	flavin containing monooxygenase 5 [Source:HGNC Symbol;Acc:HGNC:3773]	1.64791	0.201139	8.19287	3.03437	0.00012397	0.00413951	up	yes
chr8	81799581	81842866	-	ENSG00000104497	SNX16	ENST00000519212;ENST00000518183;ENST00000519119;ENST00000615066;ENST00000353788;ENST00000523757;ENST00000345957;ENST00000520618;ENST00000396330	GO:0005737(cytoplasm);GO:0005764(lysosome);GO:0005768(endosome);GO:0005769(early endosome);GO:0005770(late endosome);GO:0005829(cytosol);GO:0005886(plasma membrane);GO:0006622(protein targeting to lysosome);GO:0008289(lipid binding);GO:0008333(endosome to lysosome transport);GO:0015031(protein transport);GO:0016020(membrane);GO:0031313(extrinsic component of endosome membrane);GO:0031901(early en…	NA	K17928	NA	sorting nexin 16 [Source:HGNC Symbol;Acc:HGNC:14980]	2.23711	0.273153	8.18995	3.03386	0.000123643	0.00413931	up	yes
chr7	17790761	17940501	-	ENSG00000071189	SNX13	ENST00000428135;ENST00000496855;ENST00000409604;ENST00000482558;ENST00000409076;ENST00000475800;ENST00000492626;ENST00000474067;ENST00000471744;ENST00000611725	GO:0005768(endosome);GO:0005769(early endosome);GO:0006886(intracellular protein transport);GO:0008289(lipid binding);GO:0009968(negative regulation of signal transduction);GO:0015031(protein transport);GO:0016020(membrane);GO:0016021(integral component of membrane);GO:0031901(early endosome membrane);GO:0032266(phosphatidylinositol-3-phosphate binding);GO:0035091(phosphatidylinositol binding);GO…	NA	K17925	NA	sorting nexin 13 [Source:HGNC Symbol;Acc:HGNC:21335]	3.82587	0.467417	8.18512	3.033	7.16397e-05	0.00275631	up	yes
chr6	118959763	119149387	-	ENSG00000111879	FAM184A	ENST00000338891;ENST00000475529;ENST00000352896;ENST00000448815;ENST00000482219;ENST00000522284	GO:0003674(molecular_function);GO:0005515(protein binding);GO:0005615(extracellular space);GO:0008150(biological_process);GO:0008150(biological_process)	NA	NA	NA	family with sequence similarity 184 member A [Source:HGNC Symbol;Acc:HGNC:20991]	2.47442	0.302949	8.16776	3.02994	8.70511e-05	0.00320572	up	yes
chr21	29194071	29630751	+	ENSG00000156273	BACH1	ENST00000399921;ENST00000435072;ENST00000548467;ENST00000286800	GO:0000083(regulation of transcription involved in G1/S transition of mitotic cell cycle);GO:0000117(regulation of transcription involved in G2/M transition of mitotic cell cycle);GO:0000122(negative regulation of transcription by RNA polymerase II);GO:0000980(RNA polymerase II distal enhancer sequence-specific DNA binding);GO:0000981(DNA-binding transcription factor activity, RNA polymerase II-s…	NA	NA	NA	BTB domain and CNC homolog 1 [Source:HGNC Symbol;Acc:HGNC:935]	6.82946	0.836975	8.15969	3.02852	7.24229e-05	0.00277815	up	yes
chr2	171434217	171485052	+	ENSG00000115827	DCAF17	ENST00000468592;ENST00000493106;ENST00000539783;ENST00000498486;ENST00000436317;ENST00000480855;ENST00000431110;ENST00000490217;ENST00000375255;ENST00000339506;ENST00000611110	GO:0005515(protein binding);GO:0005634(nucleus);GO:0005654(nucleoplasm);GO:0005730(nucleolus);GO:0005829(cytosol);GO:0016020(membrane);GO:0016021(integral component of membrane);GO:0016567(protein ubiquitination);GO:0043687(post-translational protein modification);GO:0080008(Cul4-RING E3 ubiquitin ligase complex);GO:0080008(Cul4-RING E3 ubiquitin ligase complex)	NA	NA	NA	DDB1 and CUL4 associated factor 17 [Source:HGNC Symbol;Acc:HGNC:25784]	3.27751	0.401714	8.15883	3.02836	8.37834e-05	0.00315756	up	yes
chr15	60419609	60479160	-	ENSG00000128915	ICE2	ENST00000261520;ENST00000561114;ENST00000558121;ENST00000561328;ENST00000560406;ENST00000561144;ENST00000558654;ENST00000558512;ENST00000561446;ENST00000558451;ENST00000558181	GO:0005515(protein binding);GO:0005634(nucleus);GO:0005654(nucleoplasm);GO:0005829(cytosol);GO:0008023(transcription elongation factor complex);GO:0015030(Cajal body);GO:0016604(nuclear body);GO:0035327(transcriptionally active chromatin);GO:0035363(histone locus body);GO:0042795(snRNA transcription by RNA polymerase II);GO:0042796(snRNA transcription by RNA polymerase III);GO:0045945(positive re…	NA	NA	NA	interactor of little elongation complex ELL subunit 2 [Source:HGNC Symbol;Acc:HGNC:29885]	3.19195	0.391632	8.1504	3.02687	8.01721e-05	0.00303032	up	yes
chrX	150568619	150673322	+	ENSG00000171100	MTM1	ENST00000370396;ENST00000370393;ENST00000306167	GO:0001726(ruffle);GO:0004438(phosphatidylinositol-3-phosphatase activity);GO:0004721(phosphoprotein phosphatase activity);GO:0004725(protein tyrosine phosphatase activity);GO:0005515(protein binding);GO:0005623(cell);GO:0005737(cytoplasm);GO:0005768(endosome);GO:0005770(late endosome);GO:0005829(cytosol);GO:0005886(plasma membrane);GO:0006470(protein dephosphorylation);GO:0006629(lipid metabolic…	00562(Inositol phosphate metabolism);04070(Phosphatidylinositol signaling system);04070(Phosphatidylinositol signaling system)	K01108	3.1.3.95;EC:3.1.3.64	myotubularin 1 [Source:HGNC Symbol;Acc:HGNC:7448]	2.63923	0.325461	8.10922	3.01956	9.97109e-05	0.00355897	up	yes
chr13	102799119	102841533	+	ENSG00000134897	BIVM	ENST00000490317;ENST00000652643;ENST00000491929;ENST00000474443;ENST00000651228;ENST00000481069;ENST00000448849;ENST00000652084;ENST00000651855;ENST00000651808;ENST00000257336;ENST00000651048	GO:0005615(extracellular space);GO:0005634(nucleus);GO:0005737(cytoplasm);GO:0005737(cytoplasm)	NA	NA	NA	basic, immunoglobulin-like variable motif containing [Source:HGNC Symbol;Acc:HGNC:16034]	2.02437	0.250668	8.07589	3.01362	0.000106886	0.00370335	up	yes
chr19	36445119	36489902	-	ENSG00000186017	ZNF566	ENST00000424129;ENST00000392170;ENST00000494354;ENST00000452939;ENST00000472909;ENST00000480361;ENST00000460937;ENST00000427002;ENST00000493391;ENST00000434377	GO:0000981(DNA-binding transcription factor activity, RNA polymerase II-specific);GO:0003676(nucleic acid binding);GO:0003677(DNA binding);GO:0005622(intracellular);GO:0005634(nucleus);GO:0006355(regulation of transcription, DNA-templated);GO:0006357(regulation of transcription by RNA polymerase II);GO:0016020(membrane);GO:0016021(integral component of membrane);GO:0046872(metal ion binding);GO:0…	05168(Herpes simplex virus 1 infection);05168(Herpes simplex virus 1 infection)	K09228	NA	zinc finger protein 566 [Source:HGNC Symbol;Acc:HGNC:25919]	1.40094	0.173736	8.06363	3.01143	0.000142446	0.0045785	up	yes
chr17	29390464	29551904	+	ENSG00000160551	TAOK1	ENST00000261716;ENST00000578653;ENST00000577583;ENST00000583121;ENST00000587277	GO:0000166(nucleotide binding);GO:0000186(activation of MAPKK activity);GO:0000187(activation of MAPK activity);GO:0000226(microtubule cytoskeleton organization);GO:0004672(protein kinase activity);GO:0004674(protein serine/threonine kinase activity);GO:0004709(MAP kinase kinase kinase activity);GO:0005515(protein binding);GO:0005524(ATP binding);GO:0005634(nucleus);GO:0005737(cytoplasm);GO:00058…	04010(MAPK signaling pathway);04010(MAPK signaling pathway)	K04429	EC:2.7.11.1	TAO kinase 1 [Source:HGNC Symbol;Acc:HGNC:29259]	12.7078	1.58384	8.02342	3.00422	7.93459e-05	0.00301678	up	yes
chr15	34379068	34437466	-	ENSG00000175265	GOLGA8A	ENST00000473125;ENST00000565885;ENST00000359187;ENST00000569781	GO:0000137(Golgi cis cisterna);GO:0005794(Golgi apparatus);GO:0005801(cis-Golgi network);GO:0005829(cytosol);GO:0007030(Golgi organization);GO:0016020(membrane);GO:0032580(Golgi cisterna membrane);GO:0032580(Golgi cisterna membrane)	NA	NA	NA	golgin A8 family member A [Source:HGNC Symbol;Acc:HGNC:31972]	8.26964	1.03276	8.00733	3.00132	8.49583e-05	0.00316383	up	yes
chr3	44761721	44873376	+	ENSG00000163808	KIF15	ENST00000326047;ENST00000438321;ENST00000422209	GO:0000166(nucleotide binding);GO:0000278(mitotic cell cycle);GO:0003677(DNA binding);GO:0003774(motor activity);GO:0003777(microtubule motor activity);GO:0005515(protein binding);GO:0005524(ATP binding);GO:0005737(cytoplasm);GO:0005813(centrosome);GO:0005819(spindle);GO:0005829(cytosol);GO:0005856(cytoskeleton);GO:0005871(kinesin complex);GO:0005873(plus-end kinesin complex);GO:0005874(microtubu…	NA	K10400	NA	kinesin family member 15 [Source:HGNC Symbol;Acc:HGNC:17273]	12.9412	1.62032	7.98678	2.99761	8.5972e-05	0.00317505	up	yes
chr12	100028455	100142874	-	ENSG00000111647	UHRF1BP1L	ENST00000279907;ENST00000547504;ENST00000356828;ENST00000547428	GO:0005515(protein binding);GO:0005737(cytoplasm);GO:0005768(endosome);GO:0005769(early endosome);GO:0005829(cytosol);GO:0042803(protein homodimerization activity);GO:0062069(GARP complex binding);GO:0062069(GARP complex binding)	NA	NA	NA	UHRF1 binding protein 1 like [Source:HGNC Symbol;Acc:HGNC:29102]	12.8545	1.61241	7.97226	2.99499	8.44747e-05	0.00316383	up	yes
chr2	205993721	206086303	-	ENSG00000114933	INO80D	ENST00000403263;ENST00000414320	GO:0005634(nucleus);GO:0005654(nucleoplasm);GO:0006281(DNA repair);GO:0006310(DNA recombination);GO:0006974(cellular response to DNA damage stimulus);GO:0016579(protein deubiquitination);GO:0016579(protein deubiquitination)	NA	K11668	NA	INO80 complex subunit D [Source:HGNC Symbol;Acc:HGNC:25997]	2.20337	0.27663	7.96506	2.99369	9.36879e-05	0.00339198	up	yes
chr3	183253253	183298504	+	ENSG00000176597	B3GNT5	ENST00000326505;ENST00000462559;ENST00000493370;ENST00000496270;ENST00000460419	GO:0000139(Golgi membrane);GO:0005783(endoplasmic reticulum);GO:0005794(Golgi apparatus);GO:0006486(protein glycosylation);GO:0007275(multicellular organism development);GO:0007417(central nervous system development);GO:0007420(brain development);GO:0008376(acetylgalactosaminyltransferase activity);GO:0008378(galactosyltransferase activity);GO:0008457(beta-galactosyl-N-acetylglucosaminylgalactosy…	00601(Glycosphingolipid biosynthesis - lacto and neolacto series);00601(Glycosphingolipid biosynthesis - lacto and neolacto series)	K03766	EC:2.4.1.206	UDP-GlcNAc:betaGal beta-1,3-N-acetylglucosaminyltransferase 5 [Source:HGNC Symbol;Acc:HGNC:15684]	1.53726	0.193231	7.95554	2.99196	0.000109267	0.00375558	up	yes
chr13	39655627	39791665	+	ENSG00000133103	COG6	ENST00000455146;ENST00000416691;ENST00000465775;ENST00000537156;ENST00000460701	GO:0000139(Golgi membrane);GO:0005515(protein binding);GO:0005794(Golgi apparatus);GO:0006888(endoplasmic reticulum to Golgi vesicle-mediated transport);GO:0006891(intra-Golgi vesicle-mediated transport);GO:0015031(protein transport);GO:0016020(membrane);GO:0017119(Golgi transport complex);GO:0032588(trans-Golgi network membrane);GO:0070085(glycosylation);GO:0070085(glycosylation)	NA	K20293	NA	component of oligomeric golgi complex 6 [Source:HGNC Symbol;Acc:HGNC:18621]	2.96279	0.372987	7.94342	2.98976	0.000103001	0.00362728	up	yes
chr1	197504748	197775696	-	ENSG00000213047	DENND1B	ENST00000620048;ENST00000367396;ENST00000463124;ENST00000496935;ENST00000235453;ENST00000468589	GO:0005085(guanyl-nucleotide exchange factor activity);GO:0005737(cytoplasm);GO:0005829(cytosol);GO:0006897(endocytosis);GO:0015031(protein transport);GO:0016607(nuclear speck);GO:0017112(Rab guanyl-nucleotide exchange factor activity);GO:0017137(Rab GTPase binding);GO:0030136(clathrin-coated vesicle);GO:0031410(cytoplasmic vesicle);GO:0032456(endocytic recycling);GO:0035745(T-helper 2 cell cytok…	NA	K20160	NA	DENN domain containing 1B [Source:HGNC Symbol;Acc:HGNC:28404]	0.956921	0.120482	7.94243	2.98958	0.000116877	0.00396428	up	yes
chr7	87152361	87196337	+	ENSG00000135164	DMTF1	ENST00000488352;ENST00000331242;ENST00000454008;ENST00000394703;ENST00000582204;ENST00000580010;ENST00000425406;ENST00000425705;ENST00000579677;ENST00000447863;ENST00000578926;ENST00000583751;ENST00000580710;ENST00000413276;ENST00000473521;ENST00000449088;ENST00000582887;ENST00000547146;ENST00000412139;ENST00000580803;ENST00000480982;ENST00000582925	GO:0000978(RNA polymerase II proximal promoter sequence-specific DNA binding);GO:0000981(DNA-binding transcription factor activity, RNA polymerase II-specific);GO:0001228(DNA-binding transcription activator activity, RNA polymerase II-specific);GO:0003677(DNA binding);GO:0003700(DNA-binding transcription factor activity);GO:0005634(nucleus);GO:0005654(nucleoplasm);GO:0005829(cytosol);GO:0006355(r…	NA	K21625	NA	cyclin D binding myb like transcription factor 1 [Source:HGNC Symbol;Acc:HGNC:14603]	4.81598	0.606581	7.93954	2.98906	0.000100658	0.00357178	up	yes
chr3	195274745	195443044	-	ENSG00000114331	ACAP2	ENST00000326793;ENST00000471593;ENST00000480906;ENST00000475905;ENST00000481463;ENST00000490224;ENST00000484296;ENST00000472860;ENST00000466876;ENST00000635383	GO:0005096(GTPase activator activity);GO:0005515(protein binding);GO:0005768(endosome);GO:0010008(endosome membrane);GO:0016020(membrane);GO:0017137(Rab GTPase binding);GO:0032456(endocytic recycling);GO:0043547(positive regulation of GTPase activity);GO:0046872(metal ion binding);GO:0080025(phosphatidylinositol-3,5-bisphosphate binding);GO:1990090(cellular response to nerve growth factor stimulu…	04144(Endocytosis);04144(Endocytosis)	K12489	NA	ArfGAP with coiled-coil, ankyrin repeat and PH domains 2 [Source:HGNC Symbol;Acc:HGNC:16469]	10.6991	1.34996	7.92549	2.9865	8.79729e-05	0.00323043	up	yes
chr2	127298730	127388465	-	ENSG00000169967	MAP3K2	ENST00000409947;ENST00000344908;ENST00000409179	GO:0000165(MAPK cascade);GO:0000166(nucleotide binding);GO:0000186(activation of MAPKK activity);GO:0000187(activation of MAPK activity);GO:0004672(protein kinase activity);GO:0004674(protein serine/threonine kinase activity);GO:0004709(MAP kinase kinase kinase activity);GO:0005515(protein binding);GO:0005524(ATP binding);GO:0005634(nucleus);GO:0005654(nucleoplasm);GO:0005737(cytoplasm);GO:000582…	04010(MAPK signaling pathway);04540(Gap junction);04912(GnRH signaling pathway);04912(GnRH signaling pathway)	K04420	EC:2.7.11.25	mitogen-activated protein kinase kinase kinase 2 [Source:HGNC Symbol;Acc:HGNC:6854]	8.83428	1.11754	7.90509	2.98278	8.98042e-05	0.00328546	up	yes
chr5	43486709	43515148	-	ENSG00000172244	C5orf34	ENST00000306862;ENST00000509489;ENST00000506213;ENST00000514462	NA	NA	NA	NA	chromosome 5 open reading frame 34 [Source:HGNC Symbol;Acc:HGNC:24738]	5.61853	0.714863	7.85959	2.97445	0.000114043	0.00388861	up	yes
chr5	168548495	168579368	-	ENSG00000120137	PANK3	ENST00000239231;ENST00000520504;ENST00000522176	GO:0000166(nucleotide binding);GO:0004594(pantothenate kinase activity);GO:0005524(ATP binding);GO:0005737(cytoplasm);GO:0005829(cytosol);GO:0015937(coenzyme A biosynthetic process);GO:0016301(kinase activity);GO:0016310(phosphorylation);GO:0016740(transferase activity);GO:0019842(vitamin binding);GO:0042803(protein homodimerization activity);GO:1905502(acetyl-CoA binding);GO:1905502(acetyl-CoA b…	00770(Pantothenate and CoA biosynthesis);00770(Pantothenate and CoA biosynthesis)	K09680	EC:2.7.1.33	pantothenate kinase 3 [Source:HGNC Symbol;Acc:HGNC:19365]	11.8962	1.51482	7.8532	2.97328	9.4112e-05	0.00339779	up	yes
chr3	138494344	138594538	-	ENSG00000114107	CEP70	ENST00000481834;ENST00000264982;ENST00000468900;ENST00000484888;ENST00000459695;ENST00000478673;ENST00000464035;ENST00000489254;ENST00000462419	GO:0000086(G2/M transition of mitotic cell cycle);GO:0005515(protein binding);GO:0005654(nucleoplasm);GO:0005737(cytoplasm);GO:0005813(centrosome);GO:0005815(microtubule organizing center);GO:0005829(cytosol);GO:0005856(cytoskeleton);GO:0010389(regulation of G2/M transition of mitotic cell cycle);GO:0031965(nuclear membrane);GO:0042802(identical protein binding);GO:0043015(gamma-tubulin binding);…	NA	K16802	NA	centrosomal protein 70 [Source:HGNC Symbol;Acc:HGNC:29972]	9.44164	1.20232	7.85286	2.97322	0.00010411	0.00364641	up	yes
chr19	53124072	53159075	-	ENSG00000197937	ZNF347	ENST00000334197;ENST00000595710;ENST00000452676;ENST00000599096;ENST00000595967;ENST00000601804;ENST00000601469	GO:0000981(DNA-binding transcription factor activity, RNA polymerase II-specific);GO:0003676(nucleic acid binding);GO:0003677(DNA binding);GO:0005622(intracellular);GO:0005634(nucleus);GO:0006355(regulation of transcription, DNA-templated);GO:0006357(regulation of transcription by RNA polymerase II);GO:0046872(metal ion binding);GO:0046872(metal ion binding)	05168(Herpes simplex virus 1 infection);05168(Herpes simplex virus 1 infection)	K09228	NA	zinc finger protein 347 [Source:HGNC Symbol;Acc:HGNC:16447]	3.09273	0.394317	7.84325	2.97145	0.000110588	0.00379087	up	yes
chr18	21704957	21870957	+	ENSG00000101752	MIB1	ENST00000261537;ENST00000577749;ENST00000578260	GO:0001568(blood vessel development);GO:0001701(in utero embryonic development);GO:0001756(somitogenesis);GO:0001841(neural tube formation);GO:0001947(heart looping);GO:0004842(ubiquitin-protein transferase activity);GO:0005515(protein binding);GO:0005737(cytoplasm);GO:0005813(centrosome);GO:0005815(microtubule organizing center);GO:0005829(cytosol);GO:0005856(cytoskeleton);GO:0005886(plasma memb…	NA	K10645	EC:2.3.2.27	mindbomb E3 ubiquitin protein ligase 1 [Source:HGNC Symbol;Acc:HGNC:21086]	21.0123	2.68106	7.83732	2.97036	9.4431e-05	0.00339978	up	yes
chr1	16467436	16499257	-	ENSG00000080947	CROCCP3	ENST00000591348;ENST00000263511;ENST00000589964;ENST00000591316	NA	NA	NA	NA	ciliary rootlet coiled-coil, rootletin pseudogene 3 [Source:HGNC Symbol;Acc:HGNC:29405]	0.942519	0.120327	7.83298	2.96956	0.000163847	0.00496901	up	yes
chr12	106955719	106978778	+	ENSG00000151135	TMEM263	ENST00000280756;ENST00000547081;ENST00000551813;ENST00000550344;ENST00000551237;ENST00000547242;ENST00000551489;ENST00000548125	GO:0016020(membrane);GO:0016021(integral component of membrane);GO:0016021(integral component of membrane)	NA	NA	NA	transmembrane protein 263 [Source:HGNC Symbol;Acc:HGNC:28281]	15.3163	1.95764	7.82386	2.96788	0.000101457	0.0035827	up	yes
chr5	80556755	80570280	-	ENSG00000189127	ANKRD34B	ENST00000338682;ENST00000508916	GO:0005515(protein binding);GO:0005634(nucleus);GO:0005737(cytoplasm);GO:0005737(cytoplasm)	NA	NA	NA	ankyrin repeat domain 34B [Source:HGNC Symbol;Acc:HGNC:33736]	2.8186	0.36082	7.81167	2.96563	0.000130959	0.00432802	up	yes
chr6	139135080	139180802	+	ENSG00000112406	HECA	ENST00000367658	GO:0003674(molecular_function);GO:0005634(nucleus);GO:0005737(cytoplasm);GO:0007275(multicellular organism development);GO:0016020(membrane);GO:0030323(respiratory tube development);GO:0045930(negative regulation of mitotic cell cycle)	NA	K23049	NA	hdc homolog, cell cycle regulator [Source:HGNC Symbol;Acc:HGNC:21041]	4.58031	0.586838	7.80507	2.96441	0.000109122	0.00375558	up	yes
chr4	105145875	105279816	+	ENSG00000168769	TET2	ENST00000380013;ENST00000413648;ENST00000505801;ENST00000305737;ENST00000540549;ENST00000504042	GO:0003677(DNA binding);GO:0005506(iron ion binding);GO:0005515(protein binding);GO:0005634(nucleus);GO:0006211(5-methylcytosine catabolic process);GO:0006325(chromatin organization);GO:0006493(protein O-linked glycosylation);GO:0007049(cell cycle);GO:0008198(ferrous iron binding);GO:0008270(zinc ion binding);GO:0014070(response to organic cyclic compound);GO:0016491(oxidoreductase activity);GO:0…	NA	NA	NA	tet methylcytosine dioxygenase 2 [Source:HGNC Symbol;Acc:HGNC:25941]	3.94417	0.505475	7.80291	2.96401	0.000103939	0.00364641	up	yes
chr6	122443351	122471807	-	ENSG00000111897	SERINC1	ENST00000339697	GO:0005515(protein binding);GO:0005783(endoplasmic reticulum);GO:0005789(endoplasmic reticulum membrane);GO:0005886(plasma membrane);GO:0006629(lipid metabolic process);GO:0006658(phosphatidylserine metabolic process);GO:0006665(sphingolipid metabolic process);GO:0008654(phospholipid biosynthetic process);GO:0016020(membrane);GO:0016021(integral component of membrane);GO:0019899(enzyme binding);G…	NA	NA	NA	serine incorporator 1 [Source:HGNC Symbol;Acc:HGNC:13464]	42.6678	5.47098	7.79892	2.96327	9.82305e-05	0.00351693	up	yes
chr13	49444374	49495003	+	ENSG00000136169	SETDB2	ENST00000481439;ENST00000258672;ENST00000354234;ENST00000317257	GO:0000278(mitotic cell cycle);GO:0001947(heart looping);GO:0003677(DNA binding);GO:0005515(protein binding);GO:0005634(nucleus);GO:0005654(nucleoplasm);GO:0005694(chromosome);GO:0005829(cytosol);GO:0006325(chromatin organization);GO:0007049(cell cycle);GO:0007059(chromosome segregation);GO:0007275(multicellular organism development);GO:0008168(methyltransferase activity);GO:0008270(zinc ion bind…	00310(Lysine degradation);00310(Lysine degradation)	K18494	EC:2.1.1.43	SET domain bifurcated histone lysine methyltransferase 2 [Source:HGNC Symbol;Acc:HGNC:20263]	1.36199	0.175684	7.75249	2.95466	0.000152606	0.00474879	up	yes
chr10	110871795	110900006	+	ENSG00000150593	PDCD4	ENST00000280154;ENST00000492932;ENST00000444997;ENST00000481353;ENST00000483670;ENST00000489049;ENST00000393104	GO:0003723(RNA binding);GO:0005515(protein binding);GO:0005634(nucleus);GO:0005737(cytoplasm);GO:0005829(cytosol);GO:0006915(apoptotic process);GO:0007569(cell aging);GO:0030509(BMP signaling pathway);GO:0034393(positive regulation of smooth muscle cell apoptotic process);GO:0035722(interleukin-12-mediated signaling pathway);GO:0043066(negative regulation of apoptotic process);GO:0043508(negative…	05205(Proteoglycans in cancer);05206(MicroRNAs in cancer);05206(MicroRNAs in cancer)	K16865	NA	programmed cell death 4 [Source:HGNC Symbol;Acc:HGNC:8763]	11.7788	1.52292	7.7344	2.95129	0.000111843	0.00382372	up	yes
chr2	109792758	109857705	+	ENSG00000015568	RGPD5	ENST00000016946;ENST00000493394;ENST00000393283;ENST00000477523;ENST00000482778;ENST00000495473;ENST00000413468;ENST00000472794;ENST00000430736	GO:0005096(GTPase activator activity);GO:0005515(protein binding);GO:0005623(cell);GO:0005634(nucleus);GO:0005643(nuclear pore);GO:0005737(cytoplasm);GO:0006607(NLS-bearing protein import into nucleus);GO:0008536(Ran GTPase binding);GO:0043547(positive regulation of GTPase activity);GO:0046907(intracellular transport);GO:0046907(intracellular transport)	NA	NA	NA	RANBP2-like and GRIP domain containing 5 [Source:HGNC Symbol;Acc:HGNC:32418]	2.86183	0.370211	7.73026	2.95052	0.000115584	0.00393076	up	yes
chr13	72782133	73016461	+	ENSG00000083535	PIBF1	ENST00000326291;ENST00000617689;ENST00000469712	GO:0002376(immune system process);GO:0005136(interleukin-4 receptor binding);GO:0005515(protein binding);GO:0005576(extracellular region);GO:0005615(extracellular space);GO:0005634(nucleus);GO:0005737(cytoplasm);GO:0005813(centrosome);GO:0005815(microtubule organizing center);GO:0005856(cytoskeleton);GO:0007080(mitotic metaphase plate congression);GO:0031393(negative regulation of prostaglandin b…	NA	K16538	NA	progesterone immunomodulatory binding factor 1 [Source:HGNC Symbol;Acc:HGNC:23352]	1.64529	0.21302	7.72365	2.94928	0.000160497	0.00491365	up	yes
chr6	116635618	116668794	-	ENSG00000153975	ZUP1	ENST00000368576;ENST00000368573;ENST00000485498;ENST00000471919	GO:0003676(nucleic acid binding);GO:0005515(protein binding);GO:0005634(nucleus);GO:0005737(cytoplasm);GO:0006508(proteolysis);GO:0016787(hydrolase activity);GO:0036459(thiol-dependent ubiquitinyl hydrolase activity);GO:0046872(metal ion binding);GO:0046872(metal ion binding)	NA	NA	NA	zinc finger containing ubiquitin peptidase 1 [Source:HGNC Symbol;Acc:HGNC:21224]	14.0899	1.82456	7.72236	2.94904	0.000119078	0.00400187	up	yes
chr15	45587123	45615999	+	ENSG00000104164	BLOC1S6	ENST00000220531;ENST00000566753;ENST00000564765;ENST00000565323;ENST00000568816;ENST00000567740;ENST00000563160;ENST00000567461;ENST00000566184;ENST00000564310;ENST00000567523;ENST00000568597	GO:0005515(protein binding);GO:0005737(cytoplasm);GO:0005768(endosome);GO:0005829(cytosol);GO:0007596(blood coagulation);GO:0008089(anterograde axonal transport);GO:0016020(membrane);GO:0016081(synaptic vesicle docking);GO:0019898(extrinsic component of membrane);GO:0019905(syntaxin binding);GO:0030133(transport vesicle);GO:0030318(melanocyte differentiation);GO:0031083(BLOC-1 complex);GO:0031175…	NA	K20188	NA	biogenesis of lysosomal organelles complex 1 subunit 6 [Source:HGNC Symbol;Acc:HGNC:8549]	7.43341	0.963073	7.71842	2.94831	0.000118237	0.00399249	up	yes
chr4	88257620	88284769	-	ENSG00000163644	PPM1K	ENST00000608933;ENST00000511506;ENST00000513546;ENST00000514204;ENST00000506423;ENST00000509340;ENST00000508256	GO:0003824(catalytic activity);GO:0004721(phosphoprotein phosphatase activity);GO:0004722(protein serine/threonine phosphatase activity);GO:0004724(magnesium-dependent protein serine/threonine phosphatase activity);GO:0005515(protein binding);GO:0005739(mitochondrion);GO:0005759(mitochondrial matrix);GO:0006470(protein dephosphorylation);GO:0009083(branched-chain amino acid catabolic process);GO:…	NA	K17505	EC:3.1.3.16	protein phosphatase, Mg2+/Mn2+ dependent 1K [Source:HGNC Symbol;Acc:HGNC:25415]	2.59071	0.335692	7.71754	2.94814	0.000118328	0.00399249	up	yes
chr12	65851340	65882167	-	ENSG00000197301	HMGA2-AS1	ENST00000356215;ENST00000504038;ENST00000439236	NA	NA	NA	NA	HMGA2 antisense RNA 1 [Source:HGNC Symbol;Acc:HGNC:53973]	1.69397	0.219929	7.70234	2.9453	0.000149996	0.00470387	up	yes
chr9	111525159	111577844	+	ENSG00000173258	ZNF483	ENST00000374374;ENST00000309235;ENST00000358151;ENST00000355824	GO:0000981(DNA-binding transcription factor activity, RNA polymerase II-specific);GO:0003676(nucleic acid binding);GO:0003677(DNA binding);GO:0003700(DNA-binding transcription factor activity);GO:0005515(protein binding);GO:0005622(intracellular);GO:0005634(nucleus);GO:0006355(regulation of transcription, DNA-templated);GO:0006357(regulation of transcription by RNA polymerase II);GO:0046872(metal…	NA	K09229	NA	zinc finger protein 483 [Source:HGNC Symbol;Acc:HGNC:23384]	1.4087	0.1829	7.70202	2.94524	0.0001666	0.00504062	up	yes
chr11	108157215	108222638	-	ENSG00000149308	NPAT	ENST00000278612;ENST00000530859;ENST00000527296	GO:0000083(regulation of transcription involved in G1/S transition of mitotic cell cycle);GO:0003713(transcription coactivator activity);GO:0003714(transcription corepressor activity);GO:0005515(protein binding);GO:0005634(nucleus);GO:0005654(nucleoplasm);GO:0005737(cytoplasm);GO:0007049(cell cycle);GO:0008022(protein C-terminus binding);GO:0010468(regulation of gene expression);GO:0015030(Cajal …	NA	NA	NA	nuclear protein, coactivator of histone transcription [Source:HGNC Symbol;Acc:HGNC:7896]	3.04593	0.397239	7.66773	2.9388	0.000126474	0.00420134	up	yes
chr6	47477789	47627263	+	ENSG00000198087	CD2AP	ENST00000359314;ENST00000477159;ENST00000463175;ENST00000479857;ENST00000486693	GO:0001726(ruffle);GO:0005172(vascular endothelial growth factor receptor binding);GO:0005200(structural constituent of cytoskeleton);GO:0005515(protein binding);GO:0005737(cytoplasm);GO:0005856(cytoskeleton);GO:0005886(plasma membrane);GO:0005911(cell-cell junction);GO:0006930(substrate-dependent cell migration, cell extension);GO:0007015(actin filament organization);GO:0007049(cell cycle);GO:00…	05100(Bacterial invasion of epithelial cells);05100(Bacterial invasion of epithelial cells)	K13738	NA	CD2 associated protein [Source:HGNC Symbol;Acc:HGNC:14258]	4.48323	0.588512	7.61791	2.92939	0.000133851	0.0043961	up	yes
chr12	26335352	26833194	-	ENSG00000123104	ITPR2	ENST00000381340;ENST00000540791;ENST00000543958;ENST00000536627;ENST00000538984;ENST00000540429;ENST00000451599	GO:0001666(response to hypoxia);GO:0005216(ion channel activity);GO:0005220(inositol 1,4,5-trisphosphate-sensitive calcium-release channel activity);GO:0005262(calcium channel activity);GO:0005509(calcium ion binding);GO:0005634(nucleus);GO:0005737(cytoplasm);GO:0005783(endoplasmic reticulum);GO:0005789(endoplasmic reticulum membrane);GO:0005886(plasma membrane);GO:0005938(cell cortex);GO:0006811…	04020(Calcium signaling pathway);04022(cGMP-PKG signaling pathway);04070(Phosphatidylinositol signaling system);04114(Oocyte meiosis);04210(Apoptosis);04218(Cellular senescence);04270(Vascular smooth muscle contraction);04371(Apelin signaling pathway);04540(Gap junction);04611(Platelet activation);04621(NOD-like receptor signaling pathway);04625(C-type lectin receptor signaling pathway);04720(Lon…	K04959	NA	inositol 1,4,5-trisphosphate receptor type 2 [Source:HGNC Symbol;Acc:HGNC:6181]	3.93478	0.516577	7.61704	2.92923	0.000125513	0.00418018	up	yes
chr4	56338287	56387508	-	ENSG00000157426	AASDH	ENST00000205214;ENST00000510012;ENST00000514796;ENST00000502617;ENST00000513376	GO:0000166(nucleotide binding);GO:0003824(catalytic activity);GO:0005515(protein binding);GO:0005524(ATP binding);GO:0006629(lipid metabolic process);GO:0006631(fatty acid metabolic process);GO:0016874(ligase activity);GO:0016878(acid-thiol ligase activity);GO:0019482(beta-alanine metabolic process);GO:0043041(amino acid activation for nonribosomal peptide biosynthetic process);GO:0043041(amino a…	NA	K00142	EC:6.2.1.-	aminoadipate-semialdehyde dehydrogenase [Source:HGNC Symbol;Acc:HGNC:23993]	3.13894	0.412596	7.60776	2.92747	0.00016193	0.00493155	up	yes
chr3	142724034	142807888	+	ENSG00000144935	TRPC1	ENST00000476941;ENST00000273482;ENST00000480101;ENST00000460401	GO:0005216(ion channel activity);GO:0005261(cation channel activity);GO:0005262(calcium channel activity);GO:0005515(protein binding);GO:0005886(plasma membrane);GO:0005887(integral component of plasma membrane);GO:0006811(ion transport);GO:0006816(calcium ion transport);GO:0006828(manganese ion transport);GO:0015279(store-operated calcium channel activity);GO:0016020(membrane);GO:0016021(integra…	04360(Axon guidance);04724(Glutamatergic synapse);04726(Serotonergic synapse);04972(Pancreatic secretion);04972(Pancreatic secretion)	K04964	NA	transient receptor potential cation channel subfamily C member 1 [Source:HGNC Symbol;Acc:HGNC:12333]	7.56816	0.99598	7.5987	2.92575	0.000132692	0.00437407	up	yes
chr11	62662817	62672255	-	ENSG00000162194	LBHD1	ENST00000431002;ENST00000526490;ENST00000377954;ENST00000415855;ENST00000354588;ENST00000527679	NA	NA	NA	NA	LBH domain containing 1 [Source:HGNC Symbol;Acc:HGNC:28351]	11.4288	1.51087	7.56439	2.91922	0.00013525	0.00440352	up	yes
chr7	5045821	5069487	+	ENSG00000146587	RBAK	ENST00000396912;ENST00000353796;ENST00000476992	GO:0000981(DNA-binding transcription factor activity, RNA polymerase II-specific);GO:0003676(nucleic acid binding);GO:0005622(intracellular);GO:0005634(nucleus);GO:0005654(nucleoplasm);GO:0006355(regulation of transcription, DNA-templated);GO:0006357(regulation of transcription by RNA polymerase II);GO:0008270(zinc ion binding);GO:0045892(negative regulation of transcription, DNA-templated);GO:00…	05168(Herpes simplex virus 1 infection);05168(Herpes simplex virus 1 infection)	K09228	NA	RB associated KRAB zinc finger [Source:HGNC Symbol;Acc:HGNC:17680]	3.2418	0.428757	7.56093	2.91856	0.000143401	0.00459775	up	yes
chr1	83865024	83999150	-	ENSG00000137941	TTLL7	ENST00000472688;ENST00000467670;ENST00000610996;ENST00000485638;ENST00000474957;ENST00000474702;ENST00000477524;ENST00000260505;ENST00000480174	GO:0000166(nucleotide binding);GO:0005524(ATP binding);GO:0005737(cytoplasm);GO:0005829(cytosol);GO:0005856(cytoskeleton);GO:0005874(microtubule);GO:0005929(cilium);GO:0006464(cellular protein modification process);GO:0007275(multicellular organism development);GO:0007399(nervous system development);GO:0016874(ligase activity);GO:0018095(protein polyglutamylation);GO:0030154(cell differentiation)…	NA	K16583	EC:6.-.-.-	tubulin tyrosine ligase like 7 [Source:HGNC Symbol;Acc:HGNC:26242]	3.62494	0.479698	7.55673	2.91776	0.000135054	0.00440352	up	yes
chr10	38094334	38150293	+	ENSG00000075407	ZNF37A	ENST00000638053;ENST00000361085;ENST00000479469;ENST00000351773;ENST00000477790	GO:0000981(DNA-binding transcription factor activity, RNA polymerase II-specific);GO:0003676(nucleic acid binding);GO:0003677(DNA binding);GO:0003700(DNA-binding transcription factor activity);GO:0005622(intracellular);GO:0005634(nucleus);GO:0006355(regulation of transcription, DNA-templated);GO:0006357(regulation of transcription by RNA polymerase II);GO:0046872(metal ion binding);GO:0046872(met…	05168(Herpes simplex virus 1 infection);05168(Herpes simplex virus 1 infection)	K09228	NA	zinc finger protein 37A [Source:HGNC Symbol;Acc:HGNC:13102]	4.11462	0.545575	7.54182	2.91491	0.000134042	0.0043961	up	yes
chr1	70144805	70205579	-	ENSG00000066557	LRRC40	ENST00000370952	GO:0005515(protein binding);GO:0005737(cytoplasm);GO:0016020(membrane)	NA	NA	NA	leucine rich repeat containing 40 [Source:HGNC Symbol;Acc:HGNC:26004]	7.77856	1.03166	7.53985	2.91454	0.000149523	0.0047005	up	yes
chr1	77979175	78017964	+	ENSG00000162616	DNAJB4	ENST00000370763;ENST00000484662;ENST00000476396;ENST00000487931;ENST00000477671;ENST00000426517	GO:0000122(negative regulation of transcription by RNA polymerase II);GO:0001671(ATPase activator activity);GO:0005515(protein binding);GO:0005654(nucleoplasm);GO:0005737(cytoplasm);GO:0005829(cytosol);GO:0005886(plasma membrane);GO:0006457(protein folding);GO:0006986(response to unfolded protein);GO:0009408(response to heat);GO:0016020(membrane);GO:0032781(positive regulation of ATPase activity)…	NA	K09510	NA	DnaJ heat shock protein family (Hsp40) member B4 [Source:HGNC Symbol;Acc:HGNC:14886]	7.61824	1.01048	7.53919	2.91441	0.000147157	0.0047005	up	yes
chr7	108470417	108569666	-	ENSG00000135241	PNPLA8	ENST00000257694;ENST00000462466;ENST00000483879;ENST00000426128;ENST00000453085;ENST00000436062;ENST00000453144	GO:0000139(Golgi membrane);GO:0001516(prostaglandin biosynthetic process);GO:0004622(lysophospholipase activity);GO:0005524(ATP binding);GO:0005737(cytoplasm);GO:0005777(peroxisome);GO:0005778(peroxisomal membrane);GO:0005783(endoplasmic reticulum);GO:0005789(endoplasmic reticulum membrane);GO:0005794(Golgi apparatus);GO:0006629(lipid metabolic process);GO:0006631(fatty acid metabolic process);GO…	NA	K16815	NA	patatin like phospholipase domain containing 8 [Source:HGNC Symbol;Acc:HGNC:28900]	3.47971	0.461607	7.53824	2.91423	0.000153333	0.00475074	up	yes
chr13	32432417	32538885	-	ENSG00000244754	N4BP2L2	ENST00000267068;ENST00000380121;ENST00000509076;ENST00000511143;ENST00000473025;ENST00000503814;ENST00000512755;ENST00000399396;ENST00000504114;ENST00000505213	GO:0000122(negative regulation of transcription by RNA polymerase II);GO:0003674(molecular_function);GO:0003714(transcription corepressor activity);GO:0005515(protein binding);GO:0005634(nucleus);GO:0017053(transcriptional repressor complex);GO:0019899(enzyme binding);GO:0070062(extracellular exosome);GO:1902035(positive regulation of hematopoietic stem cell proliferation);GO:1902037(negative reg…	NA	NA	NA	NEDD4 binding protein 2 like 2 [Source:HGNC Symbol;Acc:HGNC:26916]	1.42733	0.189349	7.53809	2.9142	0.000159365	0.0048906	up	yes
chr5	137937960	138051961	-	ENSG00000031003	FAM13B	ENST00000033079;ENST00000505281;ENST00000509596;ENST00000425075;ENST00000510804;ENST00000505961;ENST00000513640	GO:0005096(GTPase activator activity);GO:0005829(cytosol);GO:0007165(signal transduction);GO:0043547(positive regulation of GTPase activity);GO:0051056(regulation of small GTPase mediated signal transduction);GO:0051056(regulation of small GTPase mediated signal transduction)	NA	NA	NA	family with sequence similarity 13 member B [Source:HGNC Symbol;Acc:HGNC:1335]	3.78757	0.502717	7.5342	2.91345	0.000149112	0.0047005	up	yes
chr15	65658046	65792293	-	ENSG00000174485	DENND4A	ENST00000443035;ENST00000635620;ENST00000562540;ENST00000562028;ENST00000561863;ENST00000568515;ENST00000567323;ENST00000564674	GO:0003677(DNA binding);GO:0005085(guanyl-nucleotide exchange factor activity);GO:0005515(protein binding);GO:0005634(nucleus);GO:0005829(cytosol);GO:0006355(regulation of transcription, DNA-templated);GO:0017112(Rab guanyl-nucleotide exchange factor activity);GO:0017112(Rab guanyl-nucleotide exchange factor activity)	NA	K20163	NA	DENN domain containing 4A [Source:HGNC Symbol;Acc:HGNC:24321]	3.8565	0.512679	7.52225	2.91116	0.000141419	0.00455687	up	yes
chr21	32733899	32771792	-	ENSG00000159086	PAXBP1	ENST00000466846;ENST00000464256;ENST00000290178;ENST00000497873;ENST00000443785;ENST00000331923	GO:0000122(negative regulation of transcription by RNA polymerase II);GO:0000978(RNA polymerase II proximal promoter sequence-specific DNA binding);GO:0003677(DNA binding);GO:0003700(DNA-binding transcription factor activity);GO:0005634(nucleus);GO:0005829(cytosol);GO:0006355(regulation of transcription, DNA-templated);GO:0007517(muscle organ development);GO:0008134(transcription factor binding);…	NA	K13211	NA	PAX3 and PAX7 binding protein 1 [Source:HGNC Symbol;Acc:HGNC:13579]	9.64808	1.283	7.51991	2.91072	0.000135293	0.00440352	up	yes
chr13	42272152	42323261	+	ENSG00000023516	AKAP11	ENST00000025301	GO:0005515(protein binding);GO:0005730(nucleolus);GO:0005737(cytoplasm);GO:0005777(peroxisome);GO:0005815(microtubule organizing center);GO:0005829(cytosol);GO:0005856(cytoskeleton);GO:0005886(plasma membrane);GO:0008157(protein phosphatase 1 binding);GO:0035556(intracellular signal transduction);GO:0051018(protein kinase A binding)	NA	K16527	NA	A-kinase anchoring protein 11 [Source:HGNC Symbol;Acc:HGNC:369]	5.89125	0.785401	7.50095	2.90707	0.00013838	0.00449265	up	yes
chr5	131641714	131797063	-	ENSG00000217128	FNIP1	ENST00000510461;ENST00000623690;ENST00000307954;ENST00000307968;ENST00000511848	GO:0000122(negative regulation of transcription by RNA polymerase II);GO:0001932(regulation of protein phosphorylation);GO:0001934(positive regulation of protein phosphorylation);GO:0002327(immature B cell differentiation);GO:0002904(positive regulation of B cell apoptotic process);GO:0005085(guanyl-nucleotide exchange factor activity);GO:0005515(protein binding);GO:0005737(cytoplasm);GO:0007005(…	04150(mTOR signaling pathway);04150(mTOR signaling pathway)	K20400	NA	folliculin interacting protein 1 [Source:HGNC Symbol;Acc:HGNC:29418]	7.91942	1.05612	7.49859	2.90662	0.000139652	0.00452254	up	yes
chr19	56397966	56436035	+	ENSG00000198440	ZNF583	ENST00000391778;ENST00000333201;ENST00000539211;ENST00000585612;ENST00000436972	GO:0000981(DNA-binding transcription factor activity, RNA polymerase II-specific);GO:0003676(nucleic acid binding);GO:0003677(DNA binding);GO:0005622(intracellular);GO:0005634(nucleus);GO:0006355(regulation of transcription, DNA-templated);GO:0006357(regulation of transcription by RNA polymerase II);GO:0046872(metal ion binding);GO:0046872(metal ion binding)	05168(Herpes simplex virus 1 infection);05168(Herpes simplex virus 1 infection)	K09228	NA	zinc finger protein 583 [Source:HGNC Symbol;Acc:HGNC:26427]	0.85062	0.113463	7.49687	2.90629	0.000247198	0.00670765	up	yes
chr19	44072159	44089613	+	ENSG00000186026	ZNF284	ENST00000421176	GO:0000981(DNA-binding transcription factor activity, RNA polymerase II-specific);GO:0003676(nucleic acid binding);GO:0003677(DNA binding);GO:0003700(DNA-binding transcription factor activity);GO:0005622(intracellular);GO:0005634(nucleus);GO:0006355(regulation of transcription, DNA-templated);GO:0006357(regulation of transcription by RNA polymerase II);GO:0046872(metal ion binding)	05168(Herpes simplex virus 1 infection)	K09228	NA	zinc finger protein 284 [Source:HGNC Symbol;Acc:HGNC:13078]	2.03837	0.272104	7.49112	2.90518	0.000190974	0.00556893	up	yes
chr1	178725147	178921841	+	ENSG00000116191	RALGPS2	ENST00000495034;ENST00000367634;ENST00000478871;ENST00000415888;ENST00000480743;ENST00000367632;ENST00000477383;ENST00000367635	GO:0005085(guanyl-nucleotide exchange factor activity);GO:0005622(intracellular);GO:0005737(cytoplasm);GO:0005886(plasma membrane);GO:0007264(small GTPase mediated signal transduction);GO:0016020(membrane);GO:0032485(regulation of Ral protein signal transduction);GO:0032485(regulation of Ral protein signal transduction)	NA	NA	NA	Ral GEF with PH domain and SH3 binding motif 2 [Source:HGNC Symbol;Acc:HGNC:30279]	4.83946	0.647623	7.47265	2.90162	0.000148143	0.0047005	up	yes
chr11	59142748	59155039	+	ENSG00000166801	FAM111A	ENST00000528737;ENST00000361723;ENST00000531147;ENST00000529985;ENST00000531676;ENST00000531408;ENST00000527629;ENST00000420244;ENST00000529358;ENST00000533703;ENST00000532790	GO:0000785(chromatin);GO:0001650(fibrillar center);GO:0005515(protein binding);GO:0005634(nucleus);GO:0005737(cytoplasm);GO:0006260(DNA replication);GO:0016032(viral process);GO:0045071(negative regulation of viral genome replication);GO:0051607(defense response to virus);GO:0051607(defense response to virus)	NA	NA	NA	family with sequence similarity 111 member A [Source:HGNC Symbol;Acc:HGNC:24725]	8.38043	1.12627	7.44086	2.89547	0.000150864	0.00471962	up	yes
chr21	25734570	25772460	+	ENSG00000154727	GABPA	ENST00000354828;ENST00000400075;ENST00000487266	GO:0000122(negative regulation of transcription by RNA polymerase II);GO:0000790(nuclear chromatin);GO:0000978(RNA polymerase II proximal promoter sequence-specific DNA binding);GO:0000981(DNA-binding transcription factor activity, RNA polymerase II-specific);GO:0001228(DNA-binding transcription activator activity, RNA polymerase II-specific);GO:0001701(in utero embryonic development);GO:0001825(…	NA	NA	NA	GA binding protein transcription factor subunit alpha [Source:HGNC Symbol;Acc:HGNC:4071]	7.7213	1.04074	7.41906	2.89124	0.000152703	0.00474879	up	yes
chr17	67825503	67984378	+	ENSG00000171634	BPTF	ENST00000342579;ENST00000577837;ENST00000467104;ENST00000335221;ENST00000544778;ENST00000582467;ENST00000581258;ENST00000306378;ENST00000579173;ENST00000580465;ENST00000584931;ENST00000544491;ENST00000644067;ENST00000321892;ENST00000424123;ENST00000578307	GO:0000122(negative regulation of transcription by RNA polymerase II);GO:0000790(nuclear chromatin);GO:0001892(embryonic placenta development);GO:0005515(protein binding);GO:0005634(nucleus);GO:0005654(nucleoplasm);GO:0005737(cytoplasm);GO:0006325(chromatin organization);GO:0006338(chromatin remodeling);GO:0006357(regulation of transcription by RNA polymerase II);GO:0007420(brain development);GO:…	NA	K11728	NA	bromodomain PHD finger transcription factor [Source:HGNC Symbol;Acc:HGNC:3581]	8.60508	1.1609	7.41242	2.88994	0.000149177	0.0047005	up	yes
chr8	103298433	103332866	+	ENSG00000164930	FZD6	ENST00000358755;ENST00000522566;ENST00000522484;ENST00000523739	GO:0001736(establishment of planar polarity);GO:0001843(neural tube closure);GO:0001942(hair follicle development);GO:0004888(transmembrane signaling receptor activity);GO:0004930(G protein-coupled receptor activity);GO:0005515(protein binding);GO:0005886(plasma membrane);GO:0005887(integral component of plasma membrane);GO:0007165(signal transduction);GO:0007166(cell surface receptor signaling p…	04150(mTOR signaling pathway);04310(Wnt signaling pathway);04390(Hippo signaling pathway);04550(Signaling pathways regulating pluripotency of stem cells);04916(Melanogenesis);04934(Cushing syndrome);05165(Human papillomavirus infection);05200(Pathways in cancer);05205(Proteoglycans in cancer);05217(Basal cell carcinoma);05224(Breast cancer);05225(Hepatocellular carcinoma);05226(Gastric cancer);05…	K02376	NA	frizzled class receptor 6 [Source:HGNC Symbol;Acc:HGNC:4044]	6.43326	0.869447	7.39925	2.88738	0.000167833	0.00505422	up	yes
chr4	174283730	174333380	+	ENSG00000164118	CEP44	ENST00000503780;ENST00000457424;ENST00000515299;ENST00000396791;ENST00000426172;ENST00000296519;ENST00000508483;ENST00000505124;ENST00000514712	GO:0000922(spindle pole);GO:0005515(protein binding);GO:0005737(cytoplasm);GO:0005813(centrosome);GO:0005815(microtubule organizing center);GO:0005856(cytoskeleton);GO:0030496(midbody);GO:0030496(midbody)	NA	K16761	NA	centrosomal protein 44 [Source:HGNC Symbol;Acc:HGNC:29356]	3.73304	0.504652	7.39727	2.88699	0.000167433	0.00505397	up	yes
chr7	93232340	93361123	+	ENSG00000004766	VPS50	ENST00000471188;ENST00000305866;ENST00000443443;ENST00000480943;ENST00000485140;ENST00000485994;ENST00000477935;ENST00000476413;ENST00000544910;ENST00000458707;ENST00000495039;ENST00000484954;ENST00000251739	GO:0000149(SNARE binding);GO:0005515(protein binding);GO:0005768(endosome);GO:0005829(cytosol);GO:0015031(protein transport);GO:0016020(membrane);GO:0032456(endocytic recycling);GO:0042147(retrograde transport, endosome to Golgi);GO:0055037(recycling endosome);GO:0070062(extracellular exosome);GO:1990745(EARP complex);GO:1990745(EARP complex)	NA	K23288	NA	VPS50, EARP/GARPII complex subunit [Source:HGNC Symbol;Acc:HGNC:25956]	1.6746	0.22644	7.39536	2.88662	0.000178357	0.00527257	up	yes
chr1	163266576	163355764	+	ENSG00000143228	NUF2	ENST00000367900;ENST00000271452;ENST00000487578;ENST00000527439;ENST00000450453;ENST00000442820;ENST00000490881;ENST00000531529;ENST00000527120	GO:0000775(chromosome, centromeric region);GO:0000776(kinetochore);GO:0000777(condensed chromosome kinetochore);GO:0000778(condensed nuclear chromosome kinetochore);GO:0003674(molecular_function);GO:0005515(protein binding);GO:0005634(nucleus);GO:0005694(chromosome);GO:0005829(cytosol);GO:0007049(cell cycle);GO:0007052(mitotic spindle organization);GO:0007059(chromosome segregation);GO:0016020(me…	NA	K11548	NA	NDC80 kinetochore complex component NUF2 [Source:HGNC Symbol;Acc:HGNC:14621]	9.60804	1.29939	7.39426	2.88641	0.000175999	0.00526322	up	yes
chr4	134196333	134201789	-	ENSG00000254535	PABPC4L	ENST00000421491	GO:0003676(nucleic acid binding);GO:0003723(RNA binding);GO:0003730(mRNA 3'-UTR binding);GO:0005634(nucleus);GO:0005737(cytoplasm);GO:0005829(cytosol);GO:0008143(poly(A) binding);GO:0008266(poly(U) RNA binding);GO:0010494(cytoplasmic stress granule);GO:1990904(ribonucleoprotein complex)	03013(RNA transport);03015(mRNA surveillance pathway);03018(RNA degradation)	K13126	NA	poly(A) binding protein cytoplasmic 4 like [Source:HGNC Symbol;Acc:HGNC:31955]	6.37516	0.862709	7.38969	2.88551	0.000162128	0.00493155	up	yes
chr5	123512099	123617045	+	ENSG00000151292	CSNK1G3	ENST00000360683;ENST00000361991;ENST00000345990;ENST00000515322;ENST00000510842;ENST00000514131;ENST00000508708;ENST00000521364	GO:0000166(nucleotide binding);GO:0004672(protein kinase activity);GO:0004674(protein serine/threonine kinase activity);GO:0005524(ATP binding);GO:0005634(nucleus);GO:0005737(cytoplasm);GO:0005886(plasma membrane);GO:0006464(cellular protein modification process);GO:0006468(protein phosphorylation);GO:0006897(endocytosis);GO:0007165(signal transduction);GO:0016055(Wnt signaling pathway);GO:001630…	04340(Hedgehog signaling pathway);04340(Hedgehog signaling pathway)	K08958	EC:2.7.11.1	casein kinase 1 gamma 3 [Source:HGNC Symbol;Acc:HGNC:2456]	10.6229	1.43996	7.37722	2.88308	0.00016223	0.00493155	up	yes
chr6	99432379	99521728	-	ENSG00000123552	USP45	ENST00000513344;ENST00000500704;ENST00000506871;ENST00000369232;ENST00000329966;ENST00000327681;ENST00000508908;ENST00000496090	GO:0004843(thiol-dependent ubiquitin-specific protease activity);GO:0005634(nucleus);GO:0005654(nucleoplasm);GO:0005737(cytoplasm);GO:0006281(DNA repair);GO:0006508(proteolysis);GO:0006511(ubiquitin-dependent protein catabolic process);GO:0008233(peptidase activity);GO:0008234(cysteine-type peptidase activity);GO:0008270(zinc ion binding);GO:0016579(protein deubiquitination);GO:0016787(hydrolase …	NA	K11844	EC:3.4.19.12	ubiquitin specific peptidase 45 [Source:HGNC Symbol;Acc:HGNC:20080]	2.51988	0.341682	7.37495	2.88263	0.000180423	0.00532145	up	yes
chr13	95801580	96053482	-	ENSG00000102595	UGGT2	ENST00000376747;ENST00000476866;ENST00000376712;ENST00000376714;ENST00000397618;ENST00000463054;ENST00000461329;ENST00000467305;ENST00000462472	GO:0003980(UDP-glucose:glycoprotein glucosyltransferase activity);GO:0005515(protein binding);GO:0005783(endoplasmic reticulum);GO:0005788(endoplasmic reticulum lumen);GO:0005793(endoplasmic reticulum-Golgi intermediate compartment);GO:0006486(protein glycosylation);GO:0016740(transferase activity);GO:0016757(transferase activity, transferring glycosyl groups);GO:0018279(protein N-linked glycosyl…	04141(Protein processing in endoplasmic reticulum);04141(Protein processing in endoplasmic reticulum)	K11718	EC:2.4.1.-	UDP-glucose glycoprotein glucosyltransferase 2 [Source:HGNC Symbol;Acc:HGNC:15664]	1.84469	0.250207	7.37266	2.88218	0.000186243	0.00546808	up	yes
chr2	208266255	208358746	+	ENSG00000115020	PIKFYVE	ENST00000264380;ENST00000474721;ENST00000477200;ENST00000443896;ENST00000392202;ENST00000407449;ENST00000308862;ENST00000422495;ENST00000452564	GO:0000139(Golgi membrane);GO:0000166(nucleotide binding);GO:0000285(1-phosphatidylinositol-3-phosphate 5-kinase activity);GO:0005515(protein binding);GO:0005524(ATP binding);GO:0005768(endosome);GO:0005829(cytosol);GO:0005911(cell-cell junction);GO:0006661(phosphatidylinositol biosynthetic process);GO:0008270(zinc ion binding);GO:0010008(endosome membrane);GO:0012506(vesicle membrane);GO:0016020…	00562(Inositol phosphate metabolism);04070(Phosphatidylinositol signaling system);04145(Phagosome);04810(Regulation of actin cytoskeleton);04810(Regulation of actin cytoskeleton)	K00921	EC:2.7.1.150	phosphoinositide kinase, FYVE-type zinc finger containing [Source:HGNC Symbol;Acc:HGNC:23785]	10.4109	1.41377	7.36388	2.88047	0.000152901	0.00474879	up	yes
chr12	122527246	122626396	+	ENSG00000184445	KNTC1	ENST00000333479;ENST00000535186;ENST00000450485;ENST00000541466;ENST00000534995;ENST00000536625;ENST00000542727;ENST00000541427;ENST00000546125;ENST00000545065;ENST00000539013;ENST00000423927;ENST00000535410;ENST00000377192	GO:0000775(chromosome, centromeric region);GO:0000776(kinetochore);GO:0000777(condensed chromosome kinetochore);GO:0000922(spindle pole);GO:0005515(protein binding);GO:0005634(nucleus);GO:0005694(chromosome);GO:0005737(cytoplasm);GO:0005819(spindle);GO:0005828(kinetochore microtubule);GO:0005829(cytosol);GO:0005856(cytoskeleton);GO:0005886(plasma membrane);GO:0007049(cell cycle);GO:0007093(mitoti…	NA	K11577	NA	kinetochore associated 1 [Source:HGNC Symbol;Acc:HGNC:17255]	10.182	1.38594	7.34661	2.87708	0.000156594	0.00484015	up	yes
chr15	44288719	44415758	+	ENSG00000166734	CASC4	ENST00000299957;ENST00000345795;ENST00000559222;ENST00000559037;ENST00000558847;ENST00000558735;ENST00000429162;ENST00000559151	GO:0005794(Golgi apparatus);GO:0016020(membrane);GO:0016021(integral component of membrane);GO:0016021(integral component of membrane)	NA	NA	NA	cancer susceptibility 4 [Source:HGNC Symbol;Acc:HGNC:24892]	18.5277	2.52862	7.3272	2.87326	0.000157785	0.00485368	up	yes
chr19	52594060	52690496	-	ENSG00000167766	ZNF83	ENST00000594682;ENST00000600457;ENST00000601237;ENST00000597161;ENST00000598190;ENST00000598536;ENST00000301096;ENST00000536937;ENST00000601257;ENST00000541777;ENST00000597597;ENST00000545872	GO:0000981(DNA-binding transcription factor activity, RNA polymerase II-specific);GO:0003676(nucleic acid binding);GO:0003677(DNA binding);GO:0005515(protein binding);GO:0005622(intracellular);GO:0005634(nucleus);GO:0006355(regulation of transcription, DNA-templated);GO:0006357(regulation of transcription by RNA polymerase II);GO:0046872(metal ion binding);GO:0046872(metal ion binding)	05168(Herpes simplex virus 1 infection);05168(Herpes simplex virus 1 infection)	K09228	NA	zinc finger protein 83 [Source:HGNC Symbol;Acc:HGNC:13158]	5.12083	0.699992	7.31556	2.87097	0.000177709	0.00527257	up	yes
chr7	64990356	65006743	-	ENSG00000213462	ERV3-1	ENST00000528878;ENST00000535538;ENST00000394323	GO:0003674(molecular_function);GO:0008150(biological_process);GO:0008150(biological_process)	NA	NA	NA	endogenous retrovirus group 3 member 1, envelope [Source:HGNC Symbol;Acc:HGNC:3454]	1.75724	0.240286	7.31311	2.87048	0.000249015	0.00671454	up	yes
chr9	14611071	14693471	-	ENSG00000175893	ZDHHC21	ENST00000380916;ENST00000497966	GO:0000139(Golgi membrane);GO:0001942(hair follicle development);GO:0005783(endoplasmic reticulum);GO:0005794(Golgi apparatus);GO:0005886(plasma membrane);GO:0006612(protein targeting to membrane);GO:0016020(membrane);GO:0016021(integral component of membrane);GO:0016409(palmitoyltransferase activity);GO:0016740(transferase activity);GO:0016746(transferase activity, transferring acyl groups);GO:0…	NA	K18932	EC:2.3.1.225	zinc finger DHHC-type containing 21 [Source:HGNC Symbol;Acc:HGNC:20750]	3.1456	0.430313	7.31002	2.86988	0.000177952	0.00527257	up	yes
chr11	74330316	74398433	-	ENSG00000165434	PGM2L1	ENST00000298198;ENST00000622957	GO:0005829(cytosol);GO:0005975(carbohydrate metabolic process);GO:0005978(glycogen biosynthetic process);GO:0005980(glycogen catabolic process);GO:0006006(glucose metabolic process);GO:0016740(transferase activity);GO:0016853(isomerase activity);GO:0016868(intramolecular transferase activity, phosphotransferases);GO:0019388(galactose catabolic process);GO:0046872(metal ion binding);GO:0047933(glu…	00500(Starch and sucrose metabolism);00500(Starch and sucrose metabolism)	K11809	EC:2.7.1.106	phosphoglucomutase 2 like 1 [Source:HGNC Symbol;Acc:HGNC:20898]	1.02786	0.140618	7.30963	2.8698	0.000227358	0.00638435	up	yes
chr1	108560089	108644900	+	ENSG00000162636	FAM102B	ENST00000370035;ENST00000483371;ENST00000405454	NA	NA	NA	NA	family with sequence similarity 102 member B [Source:HGNC Symbol;Acc:HGNC:27637]	4.99712	0.686212	7.28217	2.86437	0.000172036	0.00516869	up	yes
chr5	79236131	79327211	+	ENSG00000152409	JMY	ENST00000396137	GO:0003713(transcription coactivator activity);GO:0003779(actin binding);GO:0005515(protein binding);GO:0005634(nucleus);GO:0005654(nucleoplasm);GO:0005737(cytoplasm);GO:0005856(cytoskeleton);GO:0006281(DNA repair);GO:0006357(regulation of transcription by RNA polymerase II);GO:0006974(cellular response to DNA damage stimulus);GO:0007050(cell cycle arrest);GO:0031252(cell leading edge);GO:0034314…	NA	NA	NA	junction mediating and regulatory protein, p53 cofactor [Source:HGNC Symbol;Acc:HGNC:28916]	4.50282	0.619528	7.26814	2.86159	0.000176771	0.00527257	up	yes
chr16	19523811	19553408	+	ENSG00000103540	CCP110	ENST00000381396;ENST00000562616;ENST00000396208;ENST00000569190;ENST00000566523;ENST00000396212;ENST00000565376;ENST00000567451;ENST00000562083	GO:0000086(G2/M transition of mitotic cell cycle);GO:0005515(protein binding);GO:0005737(cytoplasm);GO:0005813(centrosome);GO:0005814(centriole);GO:0005815(microtubule organizing center);GO:0005829(cytosol);GO:0005856(cytoskeleton);GO:0005929(cilium);GO:0007099(centriole replication);GO:0010389(regulation of G2/M transition of mitotic cell cycle);GO:0016579(protein deubiquitination);GO:0030030(ce…	NA	K16453	NA	centriolar coiled-coil protein 110 [Source:HGNC Symbol;Acc:HGNC:24342]	4.36741	0.601413	7.26191	2.86035	0.00018895	0.0055224	up	yes
chr2	37201612	37231596	-	ENSG00000115816	CEBPZ	ENST00000234170;ENST00000446769;ENST00000489306	GO:0000978(RNA polymerase II proximal promoter sequence-specific DNA binding);GO:0000981(DNA-binding transcription factor activity, RNA polymerase II-specific);GO:0001228(DNA-binding transcription activator activity, RNA polymerase II-specific);GO:0003677(DNA binding);GO:0003723(RNA binding);GO:0005634(nucleus);GO:0006366(transcription by RNA polymerase II);GO:0042254(ribosome biogenesis);GO:0045…	NA	K14832	NA	CCAAT enhancer binding protein zeta [Source:HGNC Symbol;Acc:HGNC:24218]	19.2396	2.65052	7.25881	2.85973	0.000177736	0.00527257	up	yes
chr2	37641882	37738468	-	ENSG00000163171	CDC42EP3	ENST00000295324;ENST00000494083;ENST00000422687;ENST00000611976	GO:0005515(protein binding);GO:0005519(cytoskeletal regulatory protein binding);GO:0005737(cytoplasm);GO:0005829(cytosol);GO:0005856(cytoskeleton);GO:0005886(plasma membrane);GO:0007165(signal transduction);GO:0007266(Rho protein signal transduction);GO:0008360(regulation of cell shape);GO:0012505(endomembrane system);GO:0015629(actin cytoskeleton);GO:0016020(membrane);GO:0017049(GTP-Rho binding)…	NA	NA	NA	CDC42 effector protein 3 [Source:HGNC Symbol;Acc:HGNC:16943]	3.47963	0.479909	7.25061	2.8581	0.000184394	0.00542615	up	yes
chr14	20684560	20701216	+	ENSG00000258818	RNASE4	ENST00000555835	GO:0003676(nucleic acid binding);GO:0004518(nuclease activity);GO:0004519(endonuclease activity);GO:0004522(ribonuclease A activity);GO:0004540(ribonuclease activity);GO:0005576(extracellular region);GO:0006379(mRNA cleavage);GO:0016787(hydrolase activity);GO:0090305(nucleic acid phosphodiester bond hydrolysis);GO:0090502(RNA phosphodiester bond hydrolysis, endonucleolytic)	NA	NA	NA	ribonuclease A family member 4 [Source:HGNC Symbol;Acc:HGNC:10047]	4.2761	0.590372	7.24305	2.8566	0.000241374	0.0066184	up	yes
chr18	31829180	31953136	-	ENSG00000153339	TRAPPC8	ENST00000283351;ENST00000577426;ENST00000582513;ENST00000578252;ENST00000584604;ENST00000582509;ENST00000578886;ENST00000577474	GO:0000045(autophagosome assembly);GO:0000407(phagophore assembly site);GO:0005515(protein binding);GO:0005794(Golgi apparatus);GO:0005829(cytosol);GO:0006888(endoplasmic reticulum to Golgi vesicle-mediated transport);GO:0007030(Golgi organization);GO:0016192(vesicle-mediated transport);GO:0030008(TRAPP complex);GO:0030242(autophagy of peroxisome);GO:0031410(cytoplasmic vesicle);GO:0032258(protei…	NA	K20305	NA	trafficking protein particle complex 8 [Source:HGNC Symbol;Acc:HGNC:29169]	3.42604	0.473355	7.23779	2.85555	0.000195917	0.00570016	up	yes
chr1	66924895	66988619	+	ENSG00000198160	MIER1	ENST00000355356;ENST00000401041;ENST00000355977;ENST00000371018;ENST00000371016;ENST00000479067;ENST00000357692;ENST00000493357;ENST00000371012;ENST00000371014;ENST00000401042	GO:0000122(negative regulation of transcription by RNA polymerase II);GO:0000981(DNA-binding transcription factor activity, RNA polymerase II-specific);GO:0001103(RNA polymerase II repressing transcription factor binding);GO:0003677(DNA binding);GO:0003714(transcription corepressor activity);GO:0004407(histone deacetylase activity);GO:0005515(protein binding);GO:0005634(nucleus);GO:0005654(nucleo…	NA	NA	NA	MIER1 transcriptional regulator [Source:HGNC Symbol;Acc:HGNC:29657]	6.60213	0.915103	7.21463	2.85093	0.000187793	0.00550105	up	yes
chr19	53445001	53458261	+	ENSG00000160336	ZNF761	ENST00000432094;ENST00000454407;ENST00000613950	GO:0003676(nucleic acid binding);GO:0003677(DNA binding);GO:0005622(intracellular);GO:0005634(nucleus);GO:0006355(regulation of transcription, DNA-templated);GO:0046872(metal ion binding);GO:0046872(metal ion binding)	05168(Herpes simplex virus 1 infection);05168(Herpes simplex virus 1 infection)	K09228	NA	zinc finger protein 761 [Source:HGNC Symbol;Acc:HGNC:23179]	4.24148	0.589602	7.1938	2.84675	0.000209723	0.00604725	up	yes
chr1	1702736	1737688	-	ENSG00000268575	AL031282	ENST00000598846	NA	NA	NA	NA	novel transcript, readthrough between SLC35E2 and CDK11A	2.3177	0.323456	7.16543	2.84105	0.000246565	0.0067046	up	yes
chr7	92198969	92246166	-	ENSG00000001631	KRIT1	ENST00000394505;ENST00000445516;ENST00000340022;ENST00000452773;ENST00000425919;ENST00000486261;ENST00000470309;ENST00000394503;ENST00000458493;ENST00000475770;ENST00000444960;ENST00000433016;ENST00000412043;ENST00000487168	GO:0001525(angiogenesis);GO:0001937(negative regulation of endothelial cell proliferation);GO:0005515(protein binding);GO:0005546(phosphatidylinositol-4,5-bisphosphate binding);GO:0005615(extracellular space);GO:0005737(cytoplasm);GO:0005856(cytoskeleton);GO:0005874(microtubule);GO:0005886(plasma membrane);GO:0005911(cell-cell junction);GO:0007264(small GTPase mediated signal transduction);GO:000…	04015(Rap1 signaling pathway);04015(Rap1 signaling pathway)	NA	NA	KRIT1, ankyrin repeat containing [Source:HGNC Symbol;Acc:HGNC:1573]	6.65863	0.931948	7.14485	2.8369	0.000217813	0.00619732	up	yes
chr7	108554543	108569750	-	ENSG00000177683	THAP5	ENST00000415914;ENST00000468884;ENST00000412935;ENST00000438865;ENST00000484452;ENST00000313516;ENST00000493722	GO:0000981(DNA-binding transcription factor activity, RNA polymerase II-specific);GO:0002020(protease binding);GO:0003676(nucleic acid binding);GO:0003677(DNA binding);GO:0005634(nucleus);GO:0006357(regulation of transcription by RNA polymerase II);GO:0007049(cell cycle);GO:0045786(negative regulation of cell cycle);GO:0046872(metal ion binding);GO:0046872(metal ion binding)	NA	K23206	NA	THAP domain containing 5 [Source:HGNC Symbol;Acc:HGNC:23188]	6.2454	0.874431	7.14224	2.83638	0.000212636	0.00609035	up	yes
chr8	127735434	127742950	+	ENSG00000136997	MYC	ENST00000613283;ENST00000259523;ENST00000652288;ENST00000524013;ENST00000641252;ENST00000652131;ENST00000641036;ENST00000377970;ENST00000621592;ENST00000520751	GO:0000082(G1/S transition of mitotic cell cycle);GO:0000122(negative regulation of transcription by RNA polymerase II);GO:0000165(MAPK cascade);GO:0000320(re-entry into mitotic cell cycle);GO:0000790(nuclear chromatin);GO:0000978(RNA polymerase II proximal promoter sequence-specific DNA binding);GO:0000981(DNA-binding transcription factor activity, RNA polymerase II-specific);GO:0001227(DNA-bind…	04010(MAPK signaling pathway);04012(ErbB signaling pathway);04110(Cell cycle);04151(PI3K-Akt signaling pathway);04218(Cellular senescence);04310(Wnt signaling pathway);04350(TGF-beta signaling pathway);04390(Hippo signaling pathway);04550(Signaling pathways regulating pluripotency of stem cells);04630(Jak-STAT signaling pathway);04919(Thyroid hormone signaling pathway);05160(Hepatitis C);05161(He…	K04377	NA	MYC proto-oncogene, bHLH transcription factor [Source:HGNC Symbol;Acc:HGNC:7553]	5.7837	0.809996	7.1404	2.83601	0.00023244	0.00647066	up	yes
chr10	11920022	12043170	-	ENSG00000151461	UPF2	ENST00000397053;ENST00000357604;ENST00000460569;ENST00000356352	GO:0000184(nuclear-transcribed mRNA catabolic process, nonsense-mediated decay);GO:0001889(liver development);GO:0003723(RNA binding);GO:0005515(protein binding);GO:0005634(nucleus);GO:0005737(cytoplasm);GO:0005829(cytosol);GO:0005844(polysome);GO:0006406(mRNA export from nucleus);GO:0031100(animal organ regeneration);GO:0035145(exon-exon junction complex);GO:0036464(cytoplasmic ribonucleoprotein…	03013(RNA transport);03015(mRNA surveillance pathway);03015(mRNA surveillance pathway)	K14327	NA	UPF2, regulator of nonsense mediated mRNA decay [Source:HGNC Symbol;Acc:HGNC:17854]	13.6091	1.90959	7.12672	2.83324	0.000197287	0.00572711	up	yes
chr7	154928485	154952188	+	ENSG00000214106	PAXIP1-AS2	ENST00000646803;ENST00000397551;ENST00000411526;ENST00000449486	NA	NA	NA	NA	PAXIP1 antisense RNA 2 [Source:HGNC Symbol;Acc:HGNC:48958]	2.8191	0.395578	7.12653	2.8332	0.000227299	0.00638435	up	yes
chr4	94207611	94291292	+	ENSG00000163104	SMARCAD1	ENST00000359052;ENST00000514232;ENST00000354268;ENST00000509418;ENST00000394961;ENST00000506089;ENST00000457823	GO:0000018(regulation of DNA recombination);GO:0000166(nucleotide binding);GO:0000729(DNA double-strand break processing);GO:0000792(heterochromatin);GO:0003676(nucleic acid binding);GO:0003677(DNA binding);GO:0004386(helicase activity);GO:0005515(protein binding);GO:0005524(ATP binding);GO:0005634(nucleus);GO:0005654(nucleoplasm);GO:0005694(chromosome);GO:0006281(DNA repair);GO:0006325(chromatin…	04550(Signaling pathways regulating pluripotency of stem cells);04550(Signaling pathways regulating pluripotency of stem cells)	K14439	EC:3.6.4.12	SWI/SNF-related, matrix-associated actin-dependent regulator of chromatin, subfamily a, containing DEAD/H box 1 [Source:HGNC Symbol;Acc:HGNC:18398]	4.37669	0.615492	7.11089	2.83003	0.000226469	0.00638435	up	yes
chr12	100032325	100034074	-	ENSG00000280088	AC126474	ENST00000623268	NA	NA	NA	NA	TEC	4.40207	0.619381	7.10721	2.82928	0.000299686	0.00766399	up	yes
chr15	22773063	22829789	+	ENSG00000170113	NIPA1	ENST00000337435;ENST00000437912;ENST00000560105;ENST00000559448;ENST00000560069;ENST00000561183;ENST00000557930	GO:0005768(endosome);GO:0005769(early endosome);GO:0005886(plasma membrane);GO:0006811(ion transport);GO:0015095(magnesium ion transmembrane transporter activity);GO:0015693(magnesium ion transport);GO:0016020(membrane);GO:0016021(integral component of membrane);GO:0055085(transmembrane transport);GO:1903830(magnesium ion transmembrane transport);GO:1903830(magnesium ion transmembrane transport)	NA	K19364	NA	NIPA magnesium transporter 1 [Source:HGNC Symbol;Acc:HGNC:17043]	20.2263	2.84604	7.1068	2.8292	0.000198409	0.00574673	up	yes
chr5	178711512	178730659	-	ENSG00000169131	ZNF354A	ENST00000335815;ENST00000518048;ENST00000520331	GO:0000981(DNA-binding transcription factor activity, RNA polymerase II-specific);GO:0003676(nucleic acid binding);GO:0003677(DNA binding);GO:0005622(intracellular);GO:0005634(nucleus);GO:0005730(nucleolus);GO:0005829(cytosol);GO:0006355(regulation of transcription, DNA-templated);GO:0006357(regulation of transcription by RNA polymerase II);GO:0007605(sensory perception of sound);GO:0046872(metal…	05168(Herpes simplex virus 1 infection);05168(Herpes simplex virus 1 infection)	K09228	NA	zinc finger protein 354A [Source:HGNC Symbol;Acc:HGNC:11628]	12.3526	1.73835	7.10591	2.82902	0.000213553	0.00610308	up	yes
chr4	99896248	99946618	-	ENSG00000164031	DNAJB14	ENST00000442697;ENST00000474664;ENST00000455208;ENST00000471738;ENST00000469942	GO:0005634(nucleus);GO:0005783(endoplasmic reticulum);GO:0005789(endoplasmic reticulum membrane);GO:0016020(membrane);GO:0016021(integral component of membrane);GO:0030433(ubiquitin-dependent ERAD pathway);GO:0030544(Hsp70 protein binding);GO:0031965(nuclear membrane);GO:0034622(cellular protein-containing complex assembly);GO:0051085(chaperone cofactor-dependent protein refolding);GO:0071218(cel…	NA	K09520	NA	DnaJ heat shock protein family (Hsp40) member B14 [Source:HGNC Symbol;Acc:HGNC:25881]	1.98692	0.279849	7.09997	2.82781	0.000220109	0.0062459	up	yes
chr6	145864245	145964423	-	ENSG00000146414	SHPRH	ENST00000275233;ENST00000367505;ENST00000417762;ENST00000520752;ENST00000519632;ENST00000521977;ENST00000433355;ENST00000523276	GO:0000166(nucleotide binding);GO:0000209(protein polyubiquitination);GO:0000786(nucleosome);GO:0003677(DNA binding);GO:0004386(helicase activity);GO:0004842(ubiquitin-protein transferase activity);GO:0005515(protein binding);GO:0005524(ATP binding);GO:0005634(nucleus);GO:0005654(nucleoplasm);GO:0006281(DNA repair);GO:0006334(nucleosome assembly);GO:0006974(cellular response to DNA damage stimulu…	NA	K15710	2.3.2.27;EC:3.6.4.-	SNF2 histone linker PHD RING helicase [Source:HGNC Symbol;Acc:HGNC:19336]	2.06267	0.291288	7.08119	2.82399	0.000221418	0.00625846	up	yes
chr9	132261356	132354986	-	ENSG00000107290	SETX	ENST00000224140;ENST00000436441;ENST00000474172;ENST00000477049;ENST00000464133	GO:0000165(MAPK cascade);GO:0000166(nucleotide binding);GO:0000228(nuclear chromosome);GO:0000781(chromosome, telomeric region);GO:0001147(transcription termination site sequence-specific DNA binding);GO:0003677(DNA binding);GO:0003678(DNA helicase activity);GO:0003723(RNA binding);GO:0004386(helicase activity);GO:0005515(protein binding);GO:0005524(ATP binding);GO:0005634(nucleus);GO:0005654(nuc…	NA	K10706	EC:3.6.4.-	senataxin [Source:HGNC Symbol;Acc:HGNC:445]	14.4425	2.04023	7.07889	2.82352	0.000203627	0.00588463	up	yes
chr6	80003887	80042527	+	ENSG00000112742	TTK	ENST00000369798;ENST00000509894;ENST00000504590;ENST00000515751;ENST00000504040;ENST00000511260;ENST00000430061	GO:0000166(nucleotide binding);GO:0000776(kinetochore);GO:0004672(protein kinase activity);GO:0004674(protein serine/threonine kinase activity);GO:0004712(protein serine/threonine/tyrosine kinase activity);GO:0004713(protein tyrosine kinase activity);GO:0005515(protein binding);GO:0005524(ATP binding);GO:0005737(cytoplasm);GO:0005819(spindle);GO:0006468(protein phosphorylation);GO:0007051(spindle…	04110(Cell cycle);04110(Cell cycle)	K08866	EC:2.7.12.1	TTK protein kinase [Source:HGNC Symbol;Acc:HGNC:12401]	8.46872	1.19794	7.06941	2.82159	0.000220489	0.0062459	up	yes
chr9	122908056	122913323	-	ENSG00000186130	ZBTB6	ENST00000373659	GO:0000981(DNA-binding transcription factor activity, RNA polymerase II-specific);GO:0003676(nucleic acid binding);GO:0003677(DNA binding);GO:0005515(protein binding);GO:0005634(nucleus);GO:0005739(mitochondrion);GO:0006357(regulation of transcription by RNA polymerase II);GO:0046872(metal ion binding)	NA	K10493	NA	zinc finger and BTB domain containing 6 [Source:HGNC Symbol;Acc:HGNC:16764]	3.47921	0.492558	7.06355	2.82039	0.000250311	0.00673542	up	yes
chr2	210021421	210171409	-	ENSG00000144445	KANSL1L	ENST00000281772;ENST00000428655;ENST00000460256;ENST00000415553;ENST00000452086;ENST00000457374;ENST00000438563;ENST00000453904;ENST00000634716	GO:0000123(histone acetyltransferase complex);GO:0035035(histone acetyltransferase binding);GO:0043981(histone H4-K5 acetylation);GO:0043982(histone H4-K8 acetylation);GO:0043984(histone H4-K16 acetylation);GO:0043995(histone acetyltransferase activity (H4-K5 specific));GO:0043996(histone acetyltransferase activity (H4-K8 specific));GO:0044545(NSL complex);GO:0046972(histone acetyltransferase act…	NA	NA	NA	KAT8 regulatory NSL complex subunit 1 like [Source:HGNC Symbol;Acc:HGNC:26310]	1.26278	0.178792	7.06283	2.82025	0.000277871	0.00722072	up	yes
chr7	64519878	64563075	-	ENSG00000173041	ZNF680	ENST00000309683;ENST00000447137;ENST00000473601;ENST00000470847;ENST00000476563	GO:0000981(DNA-binding transcription factor activity, RNA polymerase II-specific);GO:0003676(nucleic acid binding);GO:0003677(DNA binding);GO:0005622(intracellular);GO:0005634(nucleus);GO:0006355(regulation of transcription, DNA-templated);GO:0006357(regulation of transcription by RNA polymerase II);GO:0046872(metal ion binding);GO:0046872(metal ion binding)	05168(Herpes simplex virus 1 infection);05168(Herpes simplex virus 1 infection)	K09228	NA	zinc finger protein 680 [Source:HGNC Symbol;Acc:HGNC:26897]	1.75496	0.248573	7.06014	2.8197	0.000297145	0.0076224	up	yes
chr12	89588049	89709300	-	ENSG00000070961	ATP2B1	ENST00000428670;ENST00000261173;ENST00000552275;ENST00000551310;ENST00000551009;ENST00000549727;ENST00000393164;ENST00000549585	GO:0000166(nucleotide binding);GO:0001772(immunological synapse);GO:0001818(negative regulation of cytokine production);GO:0003056(regulation of vascular smooth muscle contraction);GO:0003407(neural retina development);GO:0005388(calcium-transporting ATPase activity);GO:0005515(protein binding);GO:0005516(calmodulin binding);GO:0005524(ATP binding);GO:0005634(nucleus);GO:0005886(plasma membrane);…	04020(Calcium signaling pathway);04022(cGMP-PKG signaling pathway);04024(cAMP signaling pathway);04261(Adrenergic signaling in cardiomyocytes);04925(Aldosterone synthesis and secretion);04961(Endocrine and other factor-regulated calcium reabsorption);04970(Salivary secretion);04972(Pancreatic secretion);04978(Mineral absorption);04978(Mineral absorption)	NA	NA	ATPase plasma membrane Ca2+ transporting 1 [Source:HGNC Symbol;Acc:HGNC:814]	4.50643	0.639204	7.05007	2.81764	0.000229588	0.00643297	up	yes
chr2	144364364	144524583	-	ENSG00000169554	ZEB2	ENST00000558170;ENST00000627532;ENST00000625161;ENST00000636732;ENST00000636820;ENST00000637304;ENST00000472146;ENST00000435831;ENST00000637267;ENST00000440875;ENST00000497268;ENST00000636471;ENST00000465070;ENST00000484313;ENST00000409211;ENST00000539609;ENST00000637873;ENST00000647488;ENST00000636026;ENST00000431672;ENST00000409487;ENST00000465308;ENST00000461784	GO:0000122(negative regulation of transcription by RNA polymerase II);GO:0000790(nuclear chromatin);GO:0000981(DNA-binding transcription factor activity, RNA polymerase II-specific);GO:0001227(DNA-binding transcription repressor activity, RNA polymerase II-specific);GO:0001228(DNA-binding transcription activator activity, RNA polymerase II-specific);GO:0001755(neural crest cell migration);GO:0001…	05206(MicroRNAs in cancer);05206(MicroRNAs in cancer)	K09299	NA	zinc finger E-box binding homeobox 2 [Source:HGNC Symbol;Acc:HGNC:14881]	2.44954	0.348331	7.03223	2.81398	0.000238006	0.00656886	up	yes
chr12	46764761	46832408	-	ENSG00000139209	SLC38A4	ENST00000266579;ENST00000447411;ENST00000547477	GO:0003333(amino acid transmembrane transport);GO:0005886(plasma membrane);GO:0005887(integral component of plasma membrane);GO:0006811(ion transport);GO:0006814(sodium ion transport);GO:0006865(amino acid transport);GO:0015171(amino acid transmembrane transporter activity);GO:0015293(symporter activity);GO:0016020(membrane);GO:0016021(integral component of membrane);GO:0016021(integral component…	NA	K14991	NA	solute carrier family 38 member 4 [Source:HGNC Symbol;Acc:HGNC:14679]	25.8836	3.68433	7.02533	2.81257	0.000216725	0.00618002	up	yes
chr4	127880893	127899224	+	ENSG00000142731	PLK4	ENST00000270861;ENST00000514379;ENST00000503914;ENST00000507249;ENST00000510605;ENST00000507454;ENST00000510192	GO:0000086(G2/M transition of mitotic cell cycle);GO:0000166(nucleotide binding);GO:0001741(XY body);GO:0004672(protein kinase activity);GO:0004674(protein serine/threonine kinase activity);GO:0005515(protein binding);GO:0005524(ATP binding);GO:0005634(nucleus);GO:0005730(nucleolus);GO:0005737(cytoplasm);GO:0005813(centrosome);GO:0005814(centriole);GO:0005829(cytosol);GO:0005856(cytoskeleton);GO:…	04068(FoxO signaling pathway);04068(FoxO signaling pathway)	K08863	EC:2.7.11.21	polo like kinase 4 [Source:HGNC Symbol;Acc:HGNC:11397]	12.2486	1.7447	7.02046	2.81157	0.000231176	0.00644942	up	yes
chr2	164653624	164843679	-	ENSG00000082438	COBLL1	ENST00000409184;ENST00000375458;ENST00000489955;ENST00000483743;ENST00000474975;ENST00000493868;ENST00000392717;ENST00000629362;ENST00000460238	GO:0003779(actin binding);GO:0003785(actin monomer binding);GO:0045296(cadherin binding);GO:0070062(extracellular exosome);GO:0070062(extracellular exosome)	NA	NA	NA	cordon-bleu WH2 repeat protein like 1 [Source:HGNC Symbol;Acc:HGNC:23571]	0.557514	0.0794142	7.02033	2.81154	0.000335553	0.00820671	up	yes
chr15	48988476	49046447	-	ENSG00000138593	SECISBP2L	ENST00000557940;ENST00000559198;ENST00000380927;ENST00000557923;ENST00000559424;ENST00000559471;ENST00000561203;ENST00000261847;ENST00000558461	GO:0001514(selenocysteine incorporation);GO:0003723(RNA binding);GO:0003730(mRNA 3'-UTR binding);GO:0005515(protein binding);GO:0035368(selenocysteine insertion sequence binding);GO:0043021(ribonucleoprotein complex binding);GO:1990904(ribonucleoprotein complex);GO:1990904(ribonucleoprotein complex)	NA	NA	NA	SECIS binding protein 2 like [Source:HGNC Symbol;Acc:HGNC:28997]	6.11995	0.872088	7.01758	2.81097	0.000233646	0.00649022	up	yes
chr6	27374615	27403904	+	ENSG00000124613	ZNF391	ENST00000244576;ENST00000461521;ENST00000482767;ENST00000477999	GO:0000981(DNA-binding transcription factor activity, RNA polymerase II-specific);GO:0003676(nucleic acid binding);GO:0003677(DNA binding);GO:0005634(nucleus);GO:0006357(regulation of transcription by RNA polymerase II);GO:0046872(metal ion binding);GO:0046872(metal ion binding)	NA	NA	NA	zinc finger protein 391 [Source:HGNC Symbol;Acc:HGNC:18779]	4.93351	0.703615	7.01166	2.80976	0.000254732	0.00681171	up	yes
chr19	21496682	21556270	+	ENSG00000197013	ZNF429	ENST00000358491;ENST00000597556;ENST00000597078;ENST00000596237;ENST00000596126	GO:0000981(DNA-binding transcription factor activity, RNA polymerase II-specific);GO:0003676(nucleic acid binding);GO:0003677(DNA binding);GO:0005622(intracellular);GO:0005634(nucleus);GO:0006355(regulation of transcription, DNA-templated);GO:0006357(regulation of transcription by RNA polymerase II);GO:0046872(metal ion binding);GO:0046872(metal ion binding)	05168(Herpes simplex virus 1 infection);05168(Herpes simplex virus 1 infection)	K09228	NA	zinc finger protein 429 [Source:HGNC Symbol;Acc:HGNC:20817]	1.1974	0.170936	7.00499	2.80838	0.000301117	0.00768535	up	yes
chr13	26132115	26222314	-	ENSG00000127870	RNF6	ENST00000381588;ENST00000381570;ENST00000346166;ENST00000476347;ENST00000474280	GO:0003677(DNA binding);GO:0004842(ubiquitin-protein transferase activity);GO:0005515(protein binding);GO:0005634(nucleus);GO:0005654(nucleoplasm);GO:0005737(cytoplasm);GO:0006355(regulation of transcription, DNA-templated);GO:0006511(ubiquitin-dependent protein catabolic process);GO:0016567(protein ubiquitination);GO:0016605(PML body);GO:0016740(transferase activity);GO:0030424(axon);GO:0030517(…	NA	NA	NA	ring finger protein 6 [Source:HGNC Symbol;Acc:HGNC:10069]	6.48532	0.926144	7.0025	2.80787	0.000247869	0.00670811	up	yes
chr4	176065834	176182818	+	ENSG00000150627	WDR17	ENST00000280190;ENST00000443118;ENST00000508773;ENST00000508596	GO:0005515(protein binding);GO:0016020(membrane);GO:0016021(integral component of membrane);GO:0016021(integral component of membrane)	NA	NA	NA	WD repeat domain 17 [Source:HGNC Symbol;Acc:HGNC:16661]	2.61441	0.373381	7.002	2.80777	0.000252947	0.00677802	up	yes
chr1	77779624	77879539	+	ENSG00000180488	MIGA1	ENST00000443751;ENST00000370791;ENST00000642959;ENST00000645756;ENST00000476203	GO:0005515(protein binding);GO:0005739(mitochondrion);GO:0005741(mitochondrial outer membrane);GO:0005887(integral component of plasma membrane);GO:0008053(mitochondrial fusion);GO:0016020(membrane);GO:0016021(integral component of membrane);GO:0042803(protein homodimerization activity);GO:0046982(protein heterodimerization activity);GO:0046982(protein heterodimerization activity)	NA	NA	NA	mitoguardin 1 [Source:HGNC Symbol;Acc:HGNC:24741]	4.23072	0.605086	6.99194	2.80569	0.000242882	0.0066184	up	yes
chr13	19823482	19863649	-	ENSG00000132950	ZMYM5	ENST00000382909;ENST00000495534;ENST00000382907;ENST00000337963;ENST00000535942;ENST00000382905;ENST00000467542	GO:0000981(DNA-binding transcription factor activity, RNA polymerase II-specific);GO:0005515(protein binding);GO:0005634(nucleus);GO:0006357(regulation of transcription by RNA polymerase II);GO:0008270(zinc ion binding);GO:0022604(regulation of cell morphogenesis);GO:0046872(metal ion binding);GO:0046872(metal ion binding)	NA	NA	NA	zinc finger MYM-type containing 5 [Source:HGNC Symbol;Acc:HGNC:13029]	2.33783	0.334943	6.97976	2.80318	0.00032598	0.00806441	up	yes
chr1	207043849	207052980	-	ENSG00000180667	YOD1	ENST00000315927;ENST00000367084	GO:0003676(nucleic acid binding);GO:0004843(thiol-dependent ubiquitin-specific protease activity);GO:0005515(protein binding);GO:0005737(cytoplasm);GO:0005829(cytosol);GO:0006508(proteolysis);GO:0006986(response to unfolded protein);GO:0008233(peptidase activity);GO:0008234(cysteine-type peptidase activity);GO:0016236(macroautophagy);GO:0016579(protein deubiquitination);GO:0016787(hydrolase activ…	04141(Protein processing in endoplasmic reticulum);04141(Protein processing in endoplasmic reticulum)	K13719	EC:3.1.2.-	YOD1 deubiquitinase [Source:HGNC Symbol;Acc:HGNC:25035]	7.69635	1.10395	6.97165	2.8015	0.000237395	0.00656607	up	yes
chrX	129446501	129523500	-	ENSG00000102038	SMARCA1	ENST00000371121;ENST00000371123;ENST00000371122	GO:0000166(nucleotide binding);GO:0000733(DNA strand renaturation);GO:0000790(nuclear chromatin);GO:0000981(DNA-binding transcription factor activity, RNA polymerase II-specific);GO:0003676(nucleic acid binding);GO:0003677(DNA binding);GO:0004386(helicase activity);GO:0005515(protein binding);GO:0005524(ATP binding);GO:0005634(nucleus);GO:0005654(nucleoplasm);GO:0006325(chromatin organization);GO…	NA	K11727	EC:3.6.4.-	SWI/SNF related, matrix associated, actin dependent regulator of chromatin, subfamily a, member 1 [Source:HGNC Symbol;Acc:HGNC:11097]	25.1168	3.60321	6.97067	2.8013	0.000230577	0.00644666	up	yes
chr2	196833004	196927796	-	ENSG00000197121	PGAP1	ENST00000354764;ENST00000482051;ENST00000476250;ENST00000422444;ENST00000423035;ENST00000470179	GO:0004518(nuclease activity);GO:0005783(endoplasmic reticulum);GO:0005789(endoplasmic reticulum membrane);GO:0006505(GPI anchor metabolic process);GO:0006506(GPI anchor biosynthetic process);GO:0006888(endoplasmic reticulum to Golgi vesicle-mediated transport);GO:0007605(sensory perception of sound);GO:0009880(embryonic pattern specification);GO:0009948(anterior/posterior axis specification);GO:…	00563(Glycosylphosphatidylinositol (GPI)-anchor biosynthesis);00563(Glycosylphosphatidylinositol (GPI)-anchor biosynthesis)	K05294	EC:3.-.-.-	post-GPI attachment to proteins 1 [Source:HGNC Symbol;Acc:HGNC:25712]	2.1675	0.31109	6.96743	2.80063	0.000256793	0.00682543	up	yes
chr19	43827321	43852017	+	ENSG00000167637	ZNF283	ENST00000651683;ENST00000590950;ENST00000650832;ENST00000618787;ENST00000588797;ENST00000593164;ENST00000591203;ENST00000586976;ENST00000593268;ENST00000324461	GO:0000981(DNA-binding transcription factor activity, RNA polymerase II-specific);GO:0003676(nucleic acid binding);GO:0003677(DNA binding);GO:0005622(intracellular);GO:0005634(nucleus);GO:0006355(regulation of transcription, DNA-templated);GO:0006357(regulation of transcription by RNA polymerase II);GO:0046872(metal ion binding);GO:0046872(metal ion binding)	05168(Herpes simplex virus 1 infection);05168(Herpes simplex virus 1 infection)	K09228	NA	zinc finger protein 283 [Source:HGNC Symbol;Acc:HGNC:13077]	1.27745	0.183354	6.96711	2.80056	0.000317159	0.00793784	up	yes
chr7	81946444	82443777	-	ENSG00000153956	CACNA2D1	ENST00000356860;ENST00000423588;ENST00000475237;ENST00000356253;ENST00000469297;ENST00000492734;ENST00000466806	GO:0005244(voltage-gated ion channel activity);GO:0005245(voltage-gated calcium channel activity);GO:0005262(calcium channel activity);GO:0005886(plasma membrane);GO:0005891(voltage-gated calcium channel complex);GO:0006811(ion transport);GO:0006816(calcium ion transport);GO:0016020(membrane);GO:0016021(integral component of membrane);GO:0016529(sarcoplasmic reticulum);GO:0030315(T-tubule);GO:003…	04010(MAPK signaling pathway);04260(Cardiac muscle contraction);04261(Adrenergic signaling in cardiomyocytes);04921(Oxytocin signaling pathway);05410(Hypertrophic cardiomyopathy (HCM));05412(Arrhythmogenic right ventricular cardiomyopathy (ARVC));05414(Dilated cardiomyopathy (DCM));05414(Dilated cardiomyopathy (DCM))	NA	NA	calcium voltage-gated channel auxiliary subunit alpha2delta 1 [Source:HGNC Symbol;Acc:HGNC:1399]	6.97022	1.00079	6.96472	2.80007	0.000239916	0.00660743	up	yes
chr3	142449235	142578733	-	ENSG00000175054	ATR	ENST00000350721;ENST00000504521;ENST00000515863;ENST00000507620;ENST00000511016;ENST00000513291	GO:0000077(DNA damage checkpoint);GO:0000166(nucleotide binding);GO:0000723(telomere maintenance);GO:0000784(nuclear chromosome, telomeric region);GO:0003677(DNA binding);GO:0004672(protein kinase activity);GO:0004674(protein serine/threonine kinase activity);GO:0005515(protein binding);GO:0005524(ATP binding);GO:0005634(nucleus);GO:0005654(nucleoplasm);GO:0005694(chromosome);GO:0005794(Golgi app…	03460(Fanconi anemia pathway);04110(Cell cycle);04115(p53 signaling pathway);04218(Cellular senescence);05165(Human papillomavirus infection);05166(Human T-cell leukemia virus 1 infection);05170(Human immunodeficiency virus 1 infection);05170(Human immunodeficiency virus 1 infection)	NA	NA	ATR serine/threonine kinase [Source:HGNC Symbol;Acc:HGNC:882]	4.80191	0.690226	6.95702	2.79847	0.00024248	0.0066184	up	yes
chr12	21437615	21471250	+	ENSG00000121350	PYROXD1	ENST00000538582;ENST00000536851;ENST00000538615;ENST00000544187;ENST00000538072;ENST00000543476;ENST00000544970;ENST00000240651	GO:0005515(protein binding);GO:0005634(nucleus);GO:0005737(cytoplasm);GO:0016491(oxidoreductase activity);GO:0030017(sarcomere);GO:0034599(cellular response to oxidative stress);GO:0055114(oxidation-reduction process);GO:0055114(oxidation-reduction process)	NA	NA	NA	pyridine nucleotide-disulphide oxidoreductase domain 1 [Source:HGNC Symbol;Acc:HGNC:26162]	2.12271	0.305859	6.94016	2.79497	0.000305704	0.00777163	up	yes
chr7	7156934	7248651	+	ENSG00000106392	C1GALT1	ENST00000436587;ENST00000223122;ENST00000402468;ENST00000476068;ENST00000467716;ENST00000419721	GO:0000139(Golgi membrane);GO:0001525(angiogenesis);GO:0001822(kidney development);GO:0005515(protein binding);GO:0006486(protein glycosylation);GO:0006493(protein O-linked glycosylation);GO:0007275(multicellular organism development);GO:0016020(membrane);GO:0016021(integral component of membrane);GO:0016263(glycoprotein-N-acetylgalactosamine 3-beta-galactosyltransferase activity);GO:0016266(O-gl…	00512(Mucin type O-glycan biosynthesis);00512(Mucin type O-glycan biosynthesis)	K00731	EC:2.4.1.122	core 1 synthase, glycoprotein-N-acetylgalactosamine 3-beta-galactosyltransferase 1 [Source:HGNC Symbol;Acc:HGNC:24337]	3.03195	0.437098	6.93656	2.79422	0.000276648	0.00720347	up	yes
chr2	119759922	119984899	+	ENSG00000088179	PTPN4	ENST00000263708;ENST00000431283;ENST00000488896;ENST00000488279;ENST00000469511;ENST00000430976	GO:0004721(phosphoprotein phosphatase activity);GO:0004725(protein tyrosine phosphatase activity);GO:0004726(non-membrane spanning protein tyrosine phosphatase activity);GO:0005515(protein binding);GO:0005654(nucleoplasm);GO:0005737(cytoplasm);GO:0005829(cytosol);GO:0005856(cytoskeleton);GO:0005886(plasma membrane);GO:0006470(protein dephosphorylation);GO:0008092(cytoskeletal protein binding);GO:…	NA	K18037	EC:3.1.3.48	protein tyrosine phosphatase, non-receptor type 4 [Source:HGNC Symbol;Acc:HGNC:9656]	3.43317	0.495717	6.92567	2.79195	0.000259223	0.00687475	up	yes
chr9	27546545	27573866	-	ENSG00000147894	C9orf72	ENST00000644136;ENST00000379997;ENST00000647196;ENST00000619707;ENST00000380003;ENST00000488117	GO:0000932(P-body);GO:0001933(negative regulation of protein phosphorylation);GO:0005085(guanyl-nucleotide exchange factor activity);GO:0005515(protein binding);GO:0005576(extracellular region);GO:0005615(extracellular space);GO:0005634(nucleus);GO:0005737(cytoplasm);GO:0005764(lysosome);GO:0005768(endosome);GO:0005776(autophagosome);GO:0006897(endocytosis);GO:0006914(autophagy);GO:0010494(cytopl…	NA	NA	NA	chromosome 9 open reading frame 72 [Source:HGNC Symbol;Acc:HGNC:28337]	4.17744	0.603487	6.92218	2.79123	0.000265067	0.00697235	up	yes
chr1	117367449	117528872	+	ENSG00000198162	MAN1A2	ENST00000356554;ENST00000449370;ENST00000421535	GO:0000139(Golgi membrane);GO:0003824(catalytic activity);GO:0004571(mannosyl-oligosaccharide 1,2-alpha-mannosidase activity);GO:0005509(calcium ion binding);GO:0005783(endoplasmic reticulum);GO:0005794(Golgi apparatus);GO:0006486(protein glycosylation);GO:0006491(N-glycan processing);GO:0007585(respiratory gaseous exchange);GO:0008152(metabolic process);GO:0009100(glycoprotein metabolic process)…	00510(N-Glycan biosynthesis);04141(Protein processing in endoplasmic reticulum);04141(Protein processing in endoplasmic reticulum)	K01230	EC:3.2.1.113	mannosidase alpha class 1A member 2 [Source:HGNC Symbol;Acc:HGNC:6822]	9.68723	1.39991	6.91989	2.79075	0.000241611	0.0066184	up	yes
chr3	88059255	88144664	+	ENSG00000175105	ZNF654	ENST00000309495;ENST00000473136;ENST00000636215;ENST00000623596	GO:0000981(DNA-binding transcription factor activity, RNA polymerase II-specific);GO:0003676(nucleic acid binding);GO:0003677(DNA binding);GO:0005634(nucleus);GO:0006357(regulation of transcription by RNA polymerase II);GO:0046872(metal ion binding);GO:0046872(metal ion binding)	NA	NA	NA	zinc finger protein 654 [Source:HGNC Symbol;Acc:HGNC:25612]	2.65415	0.383743	6.91649	2.79004	0.000297468	0.0076224	up	yes
chr2	178525989	178830802	-	ENSG00000155657	TTN	ENST00000589042	GO:0000166(nucleotide binding);GO:0000794(condensed nuclear chromosome);GO:0002020(protease binding);GO:0002576(platelet degranulation);GO:0003300(cardiac muscle hypertrophy);GO:0004672(protein kinase activity);GO:0004674(protein serine/threonine kinase activity);GO:0004713(protein tyrosine kinase activity);GO:0005509(calcium ion binding);GO:0005515(protein binding);GO:0005516(calmodulin binding)…	05410(Hypertrophic cardiomyopathy (HCM));05414(Dilated cardiomyopathy (DCM))	K12567	EC:2.7.11.1	titin [Source:HGNC Symbol;Acc:HGNC:12403]	0.171747	0.0248383	6.91458	2.78964	0.000275021	0.00717559	up	yes
chr9	70384597	70414624	-	ENSG00000119138	KLF9	ENST00000377126	GO:0000981(DNA-binding transcription factor activity, RNA polymerase II-specific);GO:0003676(nucleic acid binding);GO:0003677(DNA binding);GO:0003700(DNA-binding transcription factor activity);GO:0005634(nucleus);GO:0005654(nucleoplasm);GO:0005829(cytosol);GO:0005886(plasma membrane);GO:0006357(regulation of transcription by RNA polymerase II);GO:0007623(circadian rhythm);GO:0010839(negative regu…	NA	NA	NA	Kruppel like factor 9 [Source:HGNC Symbol;Acc:HGNC:1123]	5.69036	0.823318	6.9115	2.789	0.000269054	0.00706281	up	yes
chr9	86287733	86354454	-	ENSG00000083223	TUT7	ENST00000375963;ENST00000375960;ENST00000469004;ENST00000375947;ENST00000277141;ENST00000375948	GO:0000289(nuclear-transcribed mRNA poly(A) tail shortening);GO:0001556(oocyte maturation);GO:0003676(nucleic acid binding);GO:0003723(RNA binding);GO:0005515(protein binding);GO:0005654(nucleoplasm);GO:0005737(cytoplasm);GO:0005829(cytosol);GO:0008270(zinc ion binding);GO:0010526(negative regulation of transposition, RNA-mediated);GO:0010586(miRNA metabolic process);GO:0016740(transferase activi…	NA	K13291	EC:2.7.7.52	terminal uridylyl transferase 7 [Source:HGNC Symbol;Acc:HGNC:25817]	7.71437	1.11837	6.89787	2.78615	0.000256834	0.00682543	up	yes
chr7	124822386	124929983	-	ENSG00000128513	POT1	ENST00000446993;ENST00000393329;ENST00000608057;ENST00000608261;ENST00000608200;ENST00000466483;ENST00000608126;ENST00000610141;ENST00000487564;ENST00000429326;ENST00000607932;ENST00000357628;ENST00000608437	GO:0000723(telomere maintenance);GO:0000781(chromosome, telomeric region);GO:0000783(nuclear telomere cap complex);GO:0000784(nuclear chromosome, telomeric region);GO:0003677(DNA binding);GO:0005515(protein binding);GO:0005634(nucleus);GO:0005654(nucleoplasm);GO:0005694(chromosome);GO:0007004(telomere maintenance via telomerase);GO:0010521(telomerase inhibitor activity);GO:0016233(telomere cappin…	NA	K11109	NA	protection of telomeres 1 [Source:HGNC Symbol;Acc:HGNC:17284]	3.18298	0.461643	6.89489	2.78553	0.000314517	0.0079266	up	yes
chr1	235661041	235883640	-	ENSG00000143669	LYST	ENST00000389793;ENST00000462376;ENST00000468107;ENST00000487530;ENST00000473037;ENST00000492844;ENST00000468626	GO:0005515(protein binding);GO:0005737(cytoplasm);GO:0007040(lysosome organization);GO:0015031(protein transport);GO:0015630(microtubule cytoskeleton);GO:0030595(leukocyte chemotaxis);GO:0032438(melanosome organization);GO:0032510(endosome to lysosome transport via multivesicular body sorting pathway);GO:0033364(mast cell secretory granule organization);GO:0042267(natural killer cell mediated cyt…	NA	NA	NA	lysosomal trafficking regulator [Source:HGNC Symbol;Acc:HGNC:1968]	0.733542	0.106533	6.88562	2.78359	0.000315371	0.0079266	up	yes
chr4	155924118	155953866	-	ENSG00000256043	CTSO	ENST00000433477	GO:0004197(cysteine-type endopeptidase activity);GO:0005615(extracellular space);GO:0005764(lysosome);GO:0006508(proteolysis);GO:0008233(peptidase activity);GO:0008234(cysteine-type peptidase activity);GO:0016787(hydrolase activity);GO:0051603(proteolysis involved in cellular protein catabolic process)	04142(Lysosome);04210(Apoptosis)	NA	NA	cathepsin O [Source:HGNC Symbol;Acc:HGNC:2542]	3.83298	0.556874	6.88304	2.78305	0.00032218	0.00800648	up	yes
chr14	55027230	55049489	+	ENSG00000180008	SOCS4	ENST00000395472;ENST00000555846;ENST00000339298	GO:0005515(protein binding);GO:0007175(negative regulation of epidermal growth factor-activated receptor activity);GO:0009968(negative regulation of signal transduction);GO:0016567(protein ubiquitination);GO:0032436(positive regulation of proteasomal ubiquitin-dependent protein catabolic process);GO:0035556(intracellular signal transduction);GO:0040008(regulation of growth);GO:0040008(regulation …	04630(Jak-STAT signaling pathway);04910(Insulin signaling pathway);04917(Prolactin signaling pathway);04930(Type II diabetes mellitus);04930(Type II diabetes mellitus)	K04697	NA	suppressor of cytokine signaling 4 [Source:HGNC Symbol;Acc:HGNC:19392]	7.24598	1.05282	6.88245	2.78292	0.000263285	0.00694427	up	yes
chrX	19360056	19515261	-	ENSG00000180815	MAP3K15	ENST00000518578;ENST00000359173;ENST00000470101;ENST00000338883	GO:0000165(MAPK cascade);GO:0000166(nucleotide binding);GO:0000186(activation of MAPKK activity);GO:0004672(protein kinase activity);GO:0004674(protein serine/threonine kinase activity);GO:0004709(MAP kinase kinase kinase activity);GO:0005524(ATP binding);GO:0006468(protein phosphorylation);GO:0016301(kinase activity);GO:0016310(phosphorylation);GO:0016740(transferase activity);GO:0046872(metal i…	NA	K13986	EC:2.7.11.25	mitogen-activated protein kinase kinase kinase 15 [Source:HGNC Symbol;Acc:HGNC:31689]	3.4195	0.496904	6.88161	2.78275	0.000287842	0.00743486	up	yes
chr2	71276561	71435069	+	ENSG00000075292	ZNF638	ENST00000264447;ENST00000410075;ENST00000492262;ENST00000417778;ENST00000409407;ENST00000409544;ENST00000486494;ENST00000437658;ENST00000483421;ENST00000460310;ENST00000601581;ENST00000454278;ENST00000494241;ENST00000491843;ENST00000488126;ENST00000466330;ENST00000472758;ENST00000464375;ENST00000475743;ENST00000454122;ENST00000487638	GO:0003676(nucleic acid binding);GO:0003677(DNA binding);GO:0003690(double-stranded DNA binding);GO:0003723(RNA binding);GO:0005634(nucleus);GO:0005654(nucleoplasm);GO:0005737(cytoplasm);GO:0008270(zinc ion binding);GO:0008380(RNA splicing);GO:0016607(nuclear speck);GO:0043231(intracellular membrane-bounded organelle);GO:0046872(metal ion binding);GO:0046872(metal ion binding)	NA	NA	NA	zinc finger protein 638 [Source:HGNC Symbol;Acc:HGNC:17894]	7.78813	1.13174	6.88155	2.78273	0.000256753	0.00682543	up	yes
chr14	35538352	35809304	-	ENSG00000174373	RALGAPA1	ENST00000637992;ENST00000389698;ENST00000553917;ENST00000382366;ENST00000557104;ENST00000557638;ENST00000556106;ENST00000307138;ENST00000553892;ENST00000556837;ENST00000557069;ENST00000554355;ENST00000556839;ENST00000554704	GO:0005096(GTPase activator activity);GO:0005634(nucleus);GO:0005737(cytoplasm);GO:0006355(regulation of transcription, DNA-templated);GO:0043547(positive regulation of GTPase activity);GO:0046982(protein heterodimerization activity);GO:0051056(regulation of small GTPase mediated signal transduction);GO:0090630(activation of GTPase activity);GO:0090630(activation of GTPase activity)	NA	NA	NA	Ral GTPase activating protein catalytic alpha subunit 1 [Source:HGNC Symbol;Acc:HGNC:17770]	5.11894	0.746685	6.85555	2.77727	0.000261477	0.00692027	up	yes
chrX	118974614	119018355	+	ENSG00000175556	LONRF3	ENST00000371628;ENST00000304778;ENST00000439603;ENST00000422289;ENST00000481285;ENST00000472173	GO:0005515(protein binding);GO:0046872(metal ion binding);GO:0046872(metal ion binding)	NA	NA	NA	LON peptidase N-terminal domain and ring finger 3 [Source:HGNC Symbol;Acc:HGNC:21152]	1.64051	0.23946	6.85085	2.77628	0.00043585	0.00992047	up	yes
chr1	26111165	26125555	+	ENSG00000175087	PDIK1L	ENST00000374269;ENST00000374271	GO:0000166(nucleotide binding);GO:0004672(protein kinase activity);GO:0004674(protein serine/threonine kinase activity);GO:0005515(protein binding);GO:0005524(ATP binding);GO:0005634(nucleus);GO:0005654(nucleoplasm);GO:0006468(protein phosphorylation);GO:0016301(kinase activity);GO:0016310(phosphorylation);GO:0016740(transferase activity);GO:0051321(meiotic cell cycle);GO:0051321(meiotic cell cyc…	NA	K17539	EC:2.7.11.1	PDLIM1 interacting kinase 1 like [Source:HGNC Symbol;Acc:HGNC:18981]	2.64296	0.386007	6.84692	2.77546	0.000331549	0.00813968	up	yes
chr5	87267888	87391931	+	ENSG00000145715	RASA1	ENST00000515800;ENST00000456692;ENST00000509953;ENST00000512763	GO:0000165(MAPK cascade);GO:0000281(mitotic cytokinesis);GO:0001570(vasculogenesis);GO:0001726(ruffle);GO:0001784(phosphotyrosine residue binding);GO:0001953(negative regulation of cell-matrix adhesion);GO:0003924(GTPase activity);GO:0005096(GTPase activator activity);GO:0005102(signaling receptor binding);GO:0005515(protein binding);GO:0005737(cytoplasm);GO:0005829(cytosol);GO:0005886(plasma mem…	04010(MAPK signaling pathway);04014(Ras signaling pathway);04360(Axon guidance);04360(Axon guidance)	K04352	NA	RAS p21 protein activator 1 [Source:HGNC Symbol;Acc:HGNC:9871]	16.9716	2.48637	6.82585	2.77101	0.000271827	0.0071211	up	yes
chr6	32934629	32941028	-	ENSG00000242574	HLA-DMB	ENST00000487996;ENST00000498020;ENST00000477537;ENST00000438510;ENST00000418107	GO:0002376(immune system process);GO:0002399(MHC class II protein complex assembly);GO:0002503(peptide antigen assembly with MHC class II protein complex);GO:0002504(antigen processing and presentation of peptide or polysaccharide antigen via MHC class II);GO:0005515(protein binding);GO:0005764(lysosome);GO:0005765(lysosomal membrane);GO:0005768(endosome);GO:0006955(immune response);GO:0016020(me…	04145(Phagosome);04514(Cell adhesion molecules (CAMs));04612(Antigen processing and presentation);04640(Hematopoietic cell lineage);04658(Th1 and Th2 cell differentiation);04659(Th17 cell differentiation);04672(Intestinal immune network for IgA production);04940(Type I diabetes mellitus);05140(Leishmaniasis);05145(Toxoplasmosis);05150(Staphylococcus aureus infection);05152(Tuberculosis);05164(Inf…	K06752	NA	major histocompatibility complex, class II, DM beta [Source:HGNC Symbol;Acc:HGNC:4935]	1.65224	0.242071	6.82543	2.77092	0.000394597	0.00929558	up	yes
chr14	76151916	76254342	+	ENSG00000089916	GPATCH2L	ENST00000261530;ENST00000554125;ENST00000553588;ENST00000554799;ENST00000554375;ENST00000621494;ENST00000556663;ENST00000312858;ENST00000557207	GO:0005515(protein binding);GO:0005515(protein binding)	NA	K17569	NA	G-patch domain containing 2 like [Source:HGNC Symbol;Acc:HGNC:20210]	3.62817	0.53218	6.81755	2.76925	0.00027456	0.00717559	up	yes
chrX	19912860	19970298	-	ENSG00000173681	BCLAF3	ENST00000379687;ENST00000472158;ENST00000379682;ENST00000340625;ENST00000456553;ENST00000451208;ENST00000471203	GO:0005739(mitochondrion);GO:0005739(mitochondrion)	NA	NA	NA	BCLAF1 and THRAP3 family member 3 [Source:HGNC Symbol;Acc:HGNC:27413]	1.33177	0.19564	6.80726	2.76707	0.000347855	0.00845484	up	yes
chr6	57086844	57170305	+	ENSG00000112200	ZNF451	ENST00000357489;ENST00000491832;ENST00000370706;ENST00000370708;ENST00000508548;ENST00000510483;ENST00000509071;ENST00000510989;ENST00000504364;ENST00000444273;ENST00000370710;ENST00000508603	GO:0000979(RNA polymerase II core promoter sequence-specific DNA binding);GO:0000981(DNA-binding transcription factor activity, RNA polymerase II-specific);GO:0003676(nucleic acid binding);GO:0003714(transcription corepressor activity);GO:0005515(protein binding);GO:0005634(nucleus);GO:0005654(nucleoplasm);GO:0010468(regulation of gene expression);GO:0016020(membrane);GO:0016021(integral componen…	NA	NA	NA	zinc finger protein 451 [Source:HGNC Symbol;Acc:HGNC:21091]	3.34334	0.491719	6.79928	2.76538	0.000293276	0.00756007	up	yes
chr3	27372721	27484420	-	ENSG00000033867	SLC4A7	ENST00000455077;ENST00000295736;ENST00000454389;ENST00000425128;ENST00000428179;ENST00000491211;ENST00000465487;ENST00000419036;ENST00000475120;ENST00000428005	GO:0005452(inorganic anion exchanger activity);GO:0005886(plasma membrane);GO:0005887(integral component of plasma membrane);GO:0006811(ion transport);GO:0006814(sodium ion transport);GO:0006820(anion transport);GO:0008509(anion transmembrane transporter activity);GO:0008510(sodium:bicarbonate symporter activity);GO:0015293(symporter activity);GO:0015698(inorganic anion transport);GO:0015701(bica…	NA	K13858	NA	solute carrier family 4 member 7 [Source:HGNC Symbol;Acc:HGNC:11033]	9.35291	1.37661	6.79417	2.7643	0.000281053	0.00728873	up	yes
chr8	17643795	17800917	-	ENSG00000129422	MTUS1	ENST00000517413;ENST00000523471;ENST00000519263;ENST00000297488;ENST00000262102;ENST00000518889;ENST00000381869;ENST00000517721	GO:0005615(extracellular space);GO:0005634(nucleus);GO:0005730(nucleolus);GO:0005737(cytoplasm);GO:0005739(mitochondrion);GO:0005794(Golgi apparatus);GO:0005815(microtubule organizing center);GO:0005819(spindle);GO:0005856(cytoskeleton);GO:0005874(microtubule);GO:0005886(plasma membrane);GO:0008017(microtubule binding);GO:0010758(regulation of macrophage chemotaxis);GO:0015630(microtubule cytoske…	NA	NA	NA	microtubule associated scaffold protein 1 [Source:HGNC Symbol;Acc:HGNC:29789]	1.37397	0.202275	6.79257	2.76396	0.000329237	0.00809836	up	yes
chrX	47974851	48003978	-	ENSG00000147118	ZNF182	ENST00000396965;ENST00000376943	GO:0000981(DNA-binding transcription factor activity, RNA polymerase II-specific);GO:0003676(nucleic acid binding);GO:0003677(DNA binding);GO:0005622(intracellular);GO:0005634(nucleus);GO:0006355(regulation of transcription, DNA-templated);GO:0006357(regulation of transcription by RNA polymerase II);GO:0046872(metal ion binding);GO:0046872(metal ion binding)	05168(Herpes simplex virus 1 infection);05168(Herpes simplex virus 1 infection)	K09228	NA	zinc finger protein 182 [Source:HGNC Symbol;Acc:HGNC:13001]	2.59158	0.381752	6.78865	2.76312	0.000402024	0.00938712	up	yes
chr3	19947097	19985175	+	ENSG00000144566	RAB5A	ENST00000273047;ENST00000476544;ENST00000446547;ENST00000473608;ENST00000412966;ENST00000469122	GO:0000166(nucleotide binding);GO:0001726(ruffle);GO:0003924(GTPase activity);GO:0005515(protein binding);GO:0005525(GTP binding);GO:0005737(cytoplasm);GO:0005768(endosome);GO:0005769(early endosome);GO:0005829(cytosol);GO:0005886(plasma membrane);GO:0006661(phosphatidylinositol biosynthetic process);GO:0006886(intracellular protein transport);GO:0006897(endocytosis);GO:0006909(phagocytosis);GO:0…	04014(Ras signaling pathway);04144(Endocytosis);04145(Phagosome);04962(Vasopressin-regulated water reabsorption);05014(Amyotrophic lateral sclerosis (ALS));05146(Amoebiasis);05152(Tuberculosis);05152(Tuberculosis)	K07887	NA	RAB5A, member RAS oncogene family [Source:HGNC Symbol;Acc:HGNC:9783]	18.5171	2.72932	6.78451	2.76224	0.000285384	0.00738616	up	yes
chr5	179060415	179083537	+	ENSG00000177932	ZNF354C	ENST00000315475	GO:0000981(DNA-binding transcription factor activity, RNA polymerase II-specific);GO:0003676(nucleic acid binding);GO:0003677(DNA binding);GO:0005622(intracellular);GO:0005634(nucleus);GO:0005829(cytosol);GO:0006355(regulation of transcription, DNA-templated);GO:0006357(regulation of transcription by RNA polymerase II);GO:0031965(nuclear membrane);GO:0046872(metal ion binding)	05168(Herpes simplex virus 1 infection)	K09228	NA	zinc finger protein 354C [Source:HGNC Symbol;Acc:HGNC:16736]	7.3059	1.07748	6.78057	2.76141	0.000294009	0.00756383	up	yes
chrX	75740831	75746911	-	ENSG00000215105	TTC3P1	ENST00000399586	NA	NA	NA	NA	tetratricopeptide repeat domain 3 pseudogene 1 [Source:HGNC Symbol;Acc:HGNC:23318]	1.23466	0.182657	6.75943	2.7569	0.000413177	0.00950972	up	yes
chr2	179944876	180007297	-	ENSG00000163510	CWC22	ENST00000410053;ENST00000404136	GO:0000398(mRNA splicing, via spliceosome);GO:0003723(RNA binding);GO:0005515(protein binding);GO:0005634(nucleus);GO:0005654(nucleoplasm);GO:0005681(spliceosomal complex);GO:0005829(cytosol);GO:0006397(mRNA processing);GO:0008380(RNA splicing);GO:0016607(nuclear speck);GO:0048024(regulation of mRNA splicing, via spliceosome);GO:0071005(U2-type precatalytic spliceosome);GO:0071006(U2-type catalyt…	NA	K13100	NA	CWC22 spliceosome associated protein homolog [Source:HGNC Symbol;Acc:HGNC:29322]	11.9505	1.76821	6.75854	2.75671	0.000303355	0.00772716	up	yes
chr2	202773150	202871985	-	ENSG00000163596	ICA1L	ENST00000432273;ENST00000617388;ENST00000476602;ENST00000484561;ENST00000494560;ENST00000421334;ENST00000438804;ENST00000457524;ENST00000358299;ENST00000425178;ENST00000441547;ENST00000412210;ENST00000454326;ENST00000392237	GO:0001669(acrosomal vesicle);GO:0005515(protein binding);GO:0007286(spermatid development);GO:0019904(protein domain specific binding);GO:0019904(protein domain specific binding)	NA	K19864	NA	islet cell autoantigen 1 like [Source:HGNC Symbol;Acc:HGNC:14442]	1.64621	0.243617	6.7574	2.75647	0.000348978	0.00845484	up	yes
chr19	23221599	23250390	-	ENSG00000196081	ZNF724	ENST00000418100;ENST00000597537;ENST00000597037	GO:0000981(DNA-binding transcription factor activity, RNA polymerase II-specific);GO:0003676(nucleic acid binding);GO:0003677(DNA binding);GO:0005622(intracellular);GO:0005634(nucleus);GO:0006355(regulation of transcription, DNA-templated);GO:0006357(regulation of transcription by RNA polymerase II);GO:0046872(metal ion binding);GO:0046872(metal ion binding)	NA	NA	NA	zinc finger protein 724 [Source:HGNC Symbol;Acc:HGNC:32460]	5.77399	0.854475	6.75735	2.75646	0.000326964	0.00807325	up	yes
chr15	22606022	22617854	-	ENSG00000277561	GOLGA8IP	ENST00000611635;ENST00000647991	NA	NA	NA	NA	golgin A8 family member I, pseudogene [Source:HGNC Symbol;Acc:HGNC:26660]	2.00259	0.297007	6.74256	2.7533	0.000412751	0.00950972	up	yes
chr1	84078062	84238498	+	ENSG00000142875	PRKACB	ENST00000370689;ENST00000370680;ENST00000370688;ENST00000370685;ENST00000467507	GO:0000166(nucleotide binding);GO:0000287(magnesium ion binding);GO:0001843(neural tube closure);GO:0002223(stimulatory C-type lectin receptor signaling pathway);GO:0003091(renal water homeostasis);GO:0004672(protein kinase activity);GO:0004674(protein serine/threonine kinase activity);GO:0004691(cAMP-dependent protein kinase activity);GO:0005515(protein binding);GO:0005524(ATP binding);GO:000563…	01522(Endocrine resistance);04010(MAPK signaling pathway);04014(Ras signaling pathway);04020(Calcium signaling pathway);04024(cAMP signaling pathway);04062(Chemokine signaling pathway);04114(Oocyte meiosis);04140(Autophagy - animal);04211(Longevity regulating pathway);04213(Longevity regulating pathway - multiple species);04261(Adrenergic signaling in cardiomyocytes);04270(Vascular smooth muscle …	NA	NA	protein kinase cAMP-activated catalytic subunit beta [Source:HGNC Symbol;Acc:HGNC:9381]	6.07196	0.900922	6.73972	2.75269	0.000312476	0.00789707	up	yes
chr20	13714322	13784886	-	ENSG00000089048	ESF1	ENST00000202816;ENST00000617257	GO:0003723(RNA binding);GO:0005615(extracellular space);GO:0005634(nucleus);GO:0005654(nucleoplasm);GO:0005730(nucleolus);GO:0006364(rRNA processing);GO:0006364(rRNA processing)	NA	NA	NA	ESF1 nucleolar pre-rRNA processing protein homolog [Source:HGNC Symbol;Acc:HGNC:15898]	9.78632	1.45272	6.73655	2.75201	0.000315489	0.0079266	up	yes
chr16	70219574	70246610	-	ENSG00000261556	SMG1P7	ENST00000581050;ENST00000568855;ENST00000573141;ENST00000565246	NA	NA	NA	NA	SMG1 pseudogene 7 [Source:HGNC Symbol;Acc:HGNC:49864]	1.36523	0.202932	6.72751	2.75007	0.000516761	0.0112319	up	yes
chr12	47661249	47706030	-	ENSG00000005175	RPAP3	ENST00000005386;ENST00000380650;ENST00000547706;ENST00000548211;ENST00000551293;ENST00000548296	GO:0005515(protein binding);GO:0005829(cytosol);GO:0097255(R2TP complex);GO:0097255(R2TP complex)	NA	K23002	NA	RNA polymerase II associated protein 3 [Source:HGNC Symbol;Acc:HGNC:26151]	9.41379	1.39942	6.72691	2.74994	0.000320749	0.00799639	up	yes
chr1	92508696	92792404	-	ENSG00000067208	EVI5	ENST00000540033;ENST00000491940;ENST00000370331;ENST00000492513;ENST00000474806;ENST00000492613;ENST00000468580	GO:0005096(GTPase activator activity);GO:0005515(protein binding);GO:0005634(nucleus);GO:0005737(cytoplasm);GO:0005794(Golgi apparatus);GO:0005815(microtubule organizing center);GO:0005819(spindle);GO:0005829(cytosol);GO:0005856(cytoskeleton);GO:0006886(intracellular protein transport);GO:0007049(cell cycle);GO:0017137(Rab GTPase binding);GO:0042147(retrograde transport, endosome to Golgi);GO:004…	NA	K20242	NA	ecotropic viral integration site 5 [Source:HGNC Symbol;Acc:HGNC:3501]	6.73372	1.00163	6.72275	2.74905	0.000317169	0.00793784	up	yes
chr9	19230435	19373545	+	ENSG00000137145	DENND4C	ENST00000361024;ENST00000434457;ENST00000602925;ENST00000380427;ENST00000380437;ENST00000380424;ENST00000602708;ENST00000602442	GO:0005085(guanyl-nucleotide exchange factor activity);GO:0005515(protein binding);GO:0005737(cytoplasm);GO:0005794(Golgi apparatus);GO:0005829(cytosol);GO:0005886(plasma membrane);GO:0015031(protein transport);GO:0016020(membrane);GO:0017112(Rab guanyl-nucleotide exchange factor activity);GO:0030659(cytoplasmic vesicle membrane);GO:0030904(retromer complex);GO:0031410(cytoplasmic vesicle);GO:003…	NA	K20163	NA	DENN domain containing 4C [Source:HGNC Symbol;Acc:HGNC:26079]	11.3644	1.69239	6.71497	2.74738	0.00030753	0.00780267	up	yes
chr14	44924319	45042322	-	ENSG00000179454	KLHL28	ENST00000396128;ENST00000556500;ENST00000355081	GO:0005515(protein binding);GO:0005515(protein binding)	NA	K10464	NA	kelch like family member 28 [Source:HGNC Symbol;Acc:HGNC:19741]	2.01815	0.301742	6.68834	2.74165	0.000362293	0.00867954	up	yes
chr18	721588	812546	-	ENSG00000176105	YES1	ENST00000314574;ENST00000577611;ENST00000584307;ENST00000581960	GO:0000166(nucleotide binding);GO:0001784(phosphotyrosine residue binding);GO:0004672(protein kinase activity);GO:0004713(protein tyrosine kinase activity);GO:0004715(non-membrane spanning protein tyrosine kinase activity);GO:0005102(signaling receptor binding);GO:0005154(epidermal growth factor receptor binding);GO:0005515(protein binding);GO:0005524(ATP binding);GO:0005737(cytoplasm);GO:0005794…	04520(Adherens junction);04520(Adherens junction)	K05705	EC:2.7.10.2	YES proto-oncogene 1, Src family tyrosine kinase [Source:HGNC Symbol;Acc:HGNC:12841]	33.0826	4.94787	6.68624	2.74119	0.000310386	0.00785966	up	yes
chr6	83067666	83171350	+	ENSG00000083097	DOP1A	ENST00000349129;ENST00000604380;ENST00000493541;ENST00000237163;ENST00000481979;ENST00000484282	GO:0000139(Golgi membrane);GO:0005768(endosome);GO:0005794(Golgi apparatus);GO:0005802(trans-Golgi network);GO:0005829(cytosol);GO:0006895(Golgi to endosome transport);GO:0007029(endoplasmic reticulum organization);GO:0015031(protein transport);GO:0016020(membrane);GO:0016020(membrane)	NA	NA	NA	DOP1 leucine zipper like protein A [Source:HGNC Symbol;Acc:HGNC:21194]	1.55887	0.233278	6.68246	2.74038	0.000395318	0.00929558	up	yes
chr16	24537693	24572863	+	ENSG00000122257	RBBP6	ENST00000319715;ENST00000348022;ENST00000564726;ENST00000562683;ENST00000613729;ENST00000452655;ENST00000646282;ENST00000562430;ENST00000570185;ENST00000568015	GO:0000209(protein polyubiquitination);GO:0001701(in utero embryonic development);GO:0003676(nucleic acid binding);GO:0003723(RNA binding);GO:0004842(ubiquitin-protein transferase activity);GO:0005515(protein binding);GO:0005634(nucleus);GO:0005694(chromosome);GO:0005730(nucleolus);GO:0005737(cytoplasm);GO:0005813(centrosome);GO:0005815(microtubule organizing center);GO:0005829(cytosol);GO:000585…	NA	NA	NA	RB binding protein 6, ubiquitin ligase [Source:HGNC Symbol;Acc:HGNC:9889]	11.7018	1.75354	6.67323	2.73838	0.000319588	0.00798289	up	yes
chr22	36253010	36267530	+	ENSG00000100342	APOL1	ENST00000397278;ENST00000422706;ENST00000426053;ENST00000475519;ENST00000427990	GO:0005254(chloride channel activity);GO:0005515(protein binding);GO:0005576(extracellular region);GO:0005615(extracellular space);GO:0005788(endoplasmic reticulum lumen);GO:0006629(lipid metabolic process);GO:0006869(lipid transport);GO:0006898(receptor-mediated endocytosis);GO:0008202(steroid metabolic process);GO:0008203(cholesterol metabolic process);GO:0008289(lipid binding);GO:0019835(cytol…	05143(African trypanosomiasis);05143(African trypanosomiasis)	K14480	NA	apolipoprotein L1 [Source:HGNC Symbol;Acc:HGNC:618]	2.50088	0.37481	6.67239	2.7382	0.000443276	0.0100588	up	yes
chr1	108746674	108809523	+	ENSG00000116266	STXBP3	ENST00000370008;ENST00000495245;ENST00000469338;ENST00000472099;ENST00000483586;ENST00000485167	GO:0001678(cellular glucose homeostasis);GO:0005515(protein binding);GO:0005737(cytoplasm);GO:0005829(cytosol);GO:0005886(plasma membrane);GO:0006887(exocytosis);GO:0006904(vesicle docking involved in exocytosis);GO:0007420(brain development);GO:0015031(protein transport);GO:0016020(membrane);GO:0016192(vesicle-mediated transport);GO:0016323(basolateral plasma membrane);GO:0016324(apical plasma m…	NA	K15301	NA	syntaxin binding protein 3 [Source:HGNC Symbol;Acc:HGNC:11446]	5.31877	0.798102	6.66427	2.73645	0.000351833	0.00850803	up	yes
chr4	140524168	140553770	+	ENSG00000179387	ELMOD2	ENST00000323570;ENST00000513606;ENST00000502290;ENST00000512057;ENST00000511887;ENST00000503541	GO:0005096(GTPase activator activity);GO:0016020(membrane);GO:0043547(positive regulation of GTPase activity);GO:0050688(regulation of defense response to virus);GO:0051607(defense response to virus);GO:0051607(defense response to virus)	NA	NA	NA	ELMO domain containing 2 [Source:HGNC Symbol;Acc:HGNC:28111]	4.67107	0.701873	6.65515	2.73447	0.000355704	0.00858552	up	yes
chr1	40161387	40240921	+	ENSG00000117000	RLF	ENST00000372771	GO:0000981(DNA-binding transcription factor activity, RNA polymerase II-specific);GO:0003676(nucleic acid binding);GO:0003677(DNA binding);GO:0005515(protein binding);GO:0005634(nucleus);GO:0006355(regulation of transcription, DNA-templated);GO:0008270(zinc ion binding);GO:0015074(DNA integration);GO:0044030(regulation of DNA methylation);GO:0045893(positive regulation of transcription, DNA-templ…	NA	NA	NA	rearranged L-myc fusion [Source:HGNC Symbol;Acc:HGNC:10025]	6.37653	0.958289	6.65407	2.73424	0.000334867	0.00820552	up	yes
chrX	139726346	139945276	-	ENSG00000101974	ATP11C	ENST00000327569;ENST00000370557;ENST00000433868;ENST00000471746;ENST00000422228;ENST00000460773;ENST00000361648	GO:0000166(nucleotide binding);GO:0000287(magnesium ion binding);GO:0002329(pre-B cell differentiation);GO:0004012(phospholipid-translocating ATPase activity);GO:0005515(protein binding);GO:0005524(ATP binding);GO:0005765(lysosomal membrane);GO:0005783(endoplasmic reticulum);GO:0005789(endoplasmic reticulum membrane);GO:0005802(trans-Golgi network);GO:0005886(plasma membrane);GO:0006869(lipid tra…	NA	K01530	EC:7.6.2.1	ATPase phospholipid transporting 11C [Source:HGNC Symbol;Acc:HGNC:13554]	8.452	1.27113	6.64922	2.73319	0.000336771	0.00822091	up	yes
chr2	112736349	112764664	-	ENSG00000169607	CKAP2L	ENST00000302450;ENST00000461876;ENST00000481732;ENST00000474331;ENST00000435431	GO:0000922(spindle pole);GO:0005737(cytoplasm);GO:0005813(centrosome);GO:0005829(cytosol);GO:0005856(cytoskeleton);GO:0072686(mitotic spindle);GO:0072686(mitotic spindle)	NA	K16769	NA	cytoskeleton associated protein 2 like [Source:HGNC Symbol;Acc:HGNC:26877]	9.1296	1.3733	6.64794	2.73291	0.000343617	0.00837218	up	yes
chr17	16620734	16653856	-	ENSG00000197566	ZNF624	ENST00000579528;ENST00000423860;ENST00000311331	GO:0000981(DNA-binding transcription factor activity, RNA polymerase II-specific);GO:0003676(nucleic acid binding);GO:0003677(DNA binding);GO:0005515(protein binding);GO:0005622(intracellular);GO:0005634(nucleus);GO:0006355(regulation of transcription, DNA-templated);GO:0006357(regulation of transcription by RNA polymerase II);GO:0046872(metal ion binding);GO:0046872(metal ion binding)	05168(Herpes simplex virus 1 infection);05168(Herpes simplex virus 1 infection)	K09228	NA	zinc finger protein 624 [Source:HGNC Symbol;Acc:HGNC:29254]	1.29895	0.195401	6.64759	2.73283	0.000522842	0.0113069	up	yes
chr2	38981396	39124345	-	ENSG00000115904	SOS1	ENST00000395038;ENST00000461545;ENST00000469581;ENST00000474390;ENST00000426016;ENST00000402219	GO:0000165(MAPK cascade);GO:0000786(nucleosome);GO:0001782(B cell homeostasis);GO:0001942(hair follicle development);GO:0002260(lymphocyte homeostasis);GO:0003007(heart morphogenesis);GO:0003209(cardiac atrium morphogenesis);GO:0003344(pericardium morphogenesis);GO:0003677(DNA binding);GO:0005085(guanyl-nucleotide exchange factor activity);GO:0005088(Ras guanyl-nucleotide exchange factor activity…	01521(EGFR tyrosine kinase inhibitor resistance);01522(Endocrine resistance);04010(MAPK signaling pathway);04012(ErbB signaling pathway);04014(Ras signaling pathway);04062(Chemokine signaling pathway);04068(FoxO signaling pathway);04072(Phospholipase D signaling pathway);04150(mTOR signaling pathway);04151(PI3K-Akt signaling pathway);04510(Focal adhesion);04540(Gap junction);04630(Jak-STAT signal…	K03099	NA	SOS Ras/Rac guanine nucleotide exchange factor 1 [Source:HGNC Symbol;Acc:HGNC:11187]	9.35122	1.40796	6.64167	2.73155	0.000329061	0.00809836	up	yes
chr11	65497688	65506516	+	ENSG00000251562	MALAT1	ENST00000534336;ENST00000619449;ENST00000618132;ENST00000616691;ENST00000613376	NA	NA	NA	NA	metastasis associated lung adenocarcinoma transcript 1 [Source:HGNC Symbol;Acc:HGNC:29665]	32.0031	4.8195	6.64035	2.73126	0.000323248	0.00801219	up	yes
chr3	173396284	174286644	+	ENSG00000169760	NLGN1	ENST00000457714;ENST00000401917;ENST00000423427;ENST00000361589;ENST00000415045;ENST00000482120;ENST00000413821	GO:0001540(amyloid-beta binding);GO:0002087(regulation of respiratory gaseous exchange by neurological system process);GO:0005794(Golgi apparatus);GO:0005886(plasma membrane);GO:0005887(integral component of plasma membrane);GO:0006605(protein targeting);GO:0007155(cell adhesion);GO:0007157(heterophilic cell-cell adhesion via plasma membrane cell adhesion molecules);GO:0007158(neuron cell-cell ad…	04514(Cell adhesion molecules (CAMs));04514(Cell adhesion molecules (CAMs))	K07378	NA	neuroligin 1 [Source:HGNC Symbol;Acc:HGNC:14291]	4.68225	0.705963	6.63242	2.72954	0.000348738	0.00845484	up	yes
chr1	169367970	169396540	+	ENSG00000117475	BLZF1	ENST00000367808;ENST00000329281;ENST00000367807	GO:0000139(Golgi membrane);GO:0001558(regulation of cell growth);GO:0003677(DNA binding);GO:0003700(DNA-binding transcription factor activity);GO:0005515(protein binding);GO:0005634(nucleus);GO:0005737(cytoplasm);GO:0005794(Golgi apparatus);GO:0006357(regulation of transcription by RNA polymerase II);GO:0007030(Golgi organization);GO:0008283(cell population proliferation);GO:0015031(protein trans…	NA	NA	NA	basic leucine zipper nuclear factor 1 [Source:HGNC Symbol;Acc:HGNC:1065]	7.80969	1.18073	6.6143	2.72559	0.000360378	0.00864974	up	yes
chr18	35581117	35711834	+	ENSG00000141429	GALNT1	ENST00000269195;ENST00000589189;ENST00000591081;ENST00000591924;ENST00000590654	GO:0000139(Golgi membrane);GO:0004653(polypeptide N-acetylgalactosaminyltransferase activity);GO:0005576(extracellular region);GO:0005789(endoplasmic reticulum membrane);GO:0005794(Golgi apparatus);GO:0006486(protein glycosylation);GO:0006493(protein O-linked glycosylation);GO:0016020(membrane);GO:0016021(integral component of membrane);GO:0016266(O-glycan processing);GO:0016740(transferase activ…	00512(Mucin type O-glycan biosynthesis);00512(Mucin type O-glycan biosynthesis)	NA	NA	polypeptide N-acetylgalactosaminyltransferase 1 [Source:HGNC Symbol;Acc:HGNC:4123]	11.9192	1.80828	6.59144	2.72059	0.000358477	0.00863627	up	yes
chr18	13726660	13764558	+	ENSG00000101654	RNMT	ENST00000589866;ENST00000383314;ENST00000262173;ENST00000588457;ENST00000592764;ENST00000591746;ENST00000593007;ENST00000543302;ENST00000588417	GO:0001650(fibrillar center);GO:0003723(RNA binding);GO:0004482(mRNA (guanine-N7-)-methyltransferase activity);GO:0005515(protein binding);GO:0005634(nucleus);GO:0005654(nucleoplasm);GO:0005845(mRNA cap binding complex);GO:0006366(transcription by RNA polymerase II);GO:0006370(7-methylguanosine mRNA capping);GO:0006397(mRNA processing);GO:0008168(methyltransferase activity);GO:0016740(transferase…	03015(mRNA surveillance pathway);03015(mRNA surveillance pathway)	K00565	EC:2.1.1.56	RNA guanine-7 methyltransferase [Source:HGNC Symbol;Acc:HGNC:10075]	5.93715	0.900921	6.59009	2.7203	0.000364037	0.00870513	up	yes
chr2	195575977	195737702	+	ENSG00000196950	SLC39A10	ENST00000359634;ENST00000465851;ENST00000418005;ENST00000412905;ENST00000430412;ENST00000464301	GO:0002903(negative regulation of B cell apoptotic process);GO:0005385(zinc ion transmembrane transporter activity);GO:0005886(plasma membrane);GO:0005887(integral component of plasma membrane);GO:0006811(ion transport);GO:0006829(zinc ion transport);GO:0006882(cellular zinc ion homeostasis);GO:0016020(membrane);GO:0016021(integral component of membrane);GO:0030001(metal ion transport);GO:0030890…	NA	K14716	NA	solute carrier family 39 member 10 [Source:HGNC Symbol;Acc:HGNC:20861]	9.32537	1.41559	6.58762	2.71976	0.000360021	0.00864974	up	yes
chr2	187464230	187565760	-	ENSG00000003436	TFPI	ENST00000233156;ENST00000392365;ENST00000339091;ENST00000481389;ENST00000435414;ENST00000409676;ENST00000417013;ENST00000481132;ENST00000420747;ENST00000453013;ENST00000437725	GO:0004866(endopeptidase inhibitor activity);GO:0004867(serine-type endopeptidase inhibitor activity);GO:0005576(extracellular region);GO:0005615(extracellular space);GO:0005783(endoplasmic reticulum);GO:0005886(plasma membrane);GO:0005901(caveola);GO:0007596(blood coagulation);GO:0007598(blood coagulation, extrinsic pathway);GO:0007599(hemostasis);GO:0009986(cell surface);GO:0010466(negative reg…	04610(Complement and coagulation cascades);04610(Complement and coagulation cascades)	K03909	NA	tissue factor pathway inhibitor [Source:HGNC Symbol;Acc:HGNC:11760]	4.78921	0.728767	6.57166	2.71626	0.000370403	0.00884097	up	yes
chr12	62260338	62417431	+	ENSG00000135655	USP15	ENST00000280377;ENST00000353364;ENST00000312635;ENST00000549268;ENST00000551206;ENST00000546718;ENST00000537297;ENST00000549101;ENST00000552346;ENST00000546694;ENST00000547317;ENST00000548524	GO:0003824(catalytic activity);GO:0004197(cysteine-type endopeptidase activity);GO:0004843(thiol-dependent ubiquitin-specific protease activity);GO:0005160(transforming growth factor beta receptor binding);GO:0005515(protein binding);GO:0005634(nucleus);GO:0005737(cytoplasm);GO:0005739(mitochondrion);GO:0005829(cytosol);GO:0006508(proteolysis);GO:0006511(ubiquitin-dependent protein catabolic proc…	04137(Mitophagy - animal);04137(Mitophagy - animal)	K21343	EC:3.4.19.12	ubiquitin specific peptidase 15 [Source:HGNC Symbol;Acc:HGNC:12613]	1.5233	0.232199	6.56034	2.71377	0.000405443	0.00942863	up	yes
chr14	37197913	37552361	+	ENSG00000151338	MIPOL1	ENST00000556615;ENST00000556940;ENST00000539174;ENST00000553349;ENST00000555870;ENST00000554114;ENST00000556753;ENST00000624539;ENST00000396294;ENST00000556451;ENST00000327441;ENST00000537471;ENST00000539062	GO:0005515(protein binding);GO:0005634(nucleus);GO:0042802(identical protein binding);GO:0042802(identical protein binding)	NA	NA	NA	mirror-image polydactyly 1 [Source:HGNC Symbol;Acc:HGNC:21460]	1.63781	0.249683	6.55958	2.7136	0.00038966	0.00924923	up	yes
chr2	61177418	61191203	+	ENSG00000173209	AHSA2P	ENST00000394457;ENST00000484217;ENST00000489653;ENST00000471542;ENST00000642505;ENST00000487904;ENST00000643913;ENST00000491217;ENST00000493628;ENST00000642732;ENST00000357022;ENST00000493310	NA	NA	NA	NA	activator of HSP90 ATPase homolog 2, pseudogene [Source:HGNC Symbol;Acc:HGNC:20437]	4.42021	0.673982	6.55835	2.71333	0.00039594	0.00929558	up	yes
chr4	106041599	106321495	-	ENSG00000145348	TBCK	ENST00000273980;ENST00000514689;ENST00000506384;ENST00000503832;ENST00000394708;ENST00000509862;ENST00000506280;ENST00000510927;ENST00000467183;ENST00000508666	GO:0004672(protein kinase activity);GO:0005096(GTPase activator activity);GO:0005524(ATP binding);GO:0005737(cytoplasm);GO:0005819(spindle);GO:0005856(cytoskeleton);GO:0006468(protein phosphorylation);GO:0006886(intracellular protein transport);GO:0008283(cell population proliferation);GO:0017137(Rab GTPase binding);GO:0030036(actin cytoskeleton organization);GO:0030496(midbody);GO:0032006(regula…	NA	K17544	NA	TBC1 domain containing kinase [Source:HGNC Symbol;Acc:HGNC:28261]	1.40855	0.215096	6.54849	2.71116	0.00043167	0.00985514	up	yes
chr1	108134043	108200849	-	ENSG00000085491	SLC25A24	ENST00000648874;ENST00000569674;ENST00000565488	GO:0005347(ATP transmembrane transporter activity);GO:0005509(calcium ion binding);GO:0005739(mitochondrion);GO:0005743(mitochondrial inner membrane);GO:0006839(mitochondrial transport);GO:0010941(regulation of cell death);GO:0015867(ATP transport);GO:0016020(membrane);GO:0016021(integral component of membrane);GO:0022857(transmembrane transporter activity);GO:0034599(cellular response to oxidati…	NA	K14684	NA	solute carrier family 25 member 24 [Source:HGNC Symbol;Acc:HGNC:20662]	0.791937	0.120982	6.54591	2.71059	0.000639981	0.0131769	up	yes
chr19	52297169	52325922	+	ENSG00000198464	ZNF480	ENST00000595962;ENST00000335090;ENST00000490272;ENST00000598016	GO:0000981(DNA-binding transcription factor activity, RNA polymerase II-specific);GO:0003676(nucleic acid binding);GO:0005622(intracellular);GO:0005634(nucleus);GO:0005654(nucleoplasm);GO:0005829(cytosol);GO:0006355(regulation of transcription, DNA-templated);GO:0006357(regulation of transcription by RNA polymerase II);GO:0046872(metal ion binding);GO:0046872(metal ion binding)	05168(Herpes simplex virus 1 infection);05168(Herpes simplex virus 1 infection)	K09228	NA	zinc finger protein 480 [Source:HGNC Symbol;Acc:HGNC:23305]	4.68888	0.71759	6.53421	2.70801	0.00040909	0.00948326	up	yes
chr5	69369293	69414801	+	ENSG00000152942	RAD17	ENST00000305138;ENST00000282891;ENST00000506564;ENST00000358030;ENST00000354868;ENST00000521422;ENST00000354312;ENST00000616683;ENST00000509734	GO:0000076(DNA replication checkpoint);GO:0000077(DNA damage checkpoint);GO:0000166(nucleotide binding);GO:0000781(chromosome, telomeric region);GO:0000790(nuclear chromatin);GO:0003682(chromatin binding);GO:0003689(DNA clamp loader activity);GO:0005515(protein binding);GO:0005524(ATP binding);GO:0005634(nucleus);GO:0005654(nucleoplasm);GO:0005730(nucleolus);GO:0006260(DNA replication);GO:0006281…	NA	K06662	NA	RAD17 checkpoint clamp loader component [Source:HGNC Symbol;Acc:HGNC:9807]	8.57181	1.314	6.52344	2.70563	0.000405518	0.00942863	up	yes
chr4	39182504	39285810	+	ENSG00000157796	WDR19	ENST00000512448;ENST00000503697;ENST00000502389;ENST00000512588;ENST00000502718;ENST00000506503;ENST00000506869;ENST00000512095;ENST00000399820;ENST00000510315;ENST00000503733;ENST00000515631;ENST00000512534	GO:0000902(cell morphogenesis);GO:0001701(in utero embryonic development);GO:0001750(photoreceptor outer segment);GO:0005515(protein binding);GO:0005654(nucleoplasm);GO:0005737(cytoplasm);GO:0005856(cytoskeleton);GO:0005929(cilium);GO:0007224(smoothened signaling pathway);GO:0008406(gonad development);GO:0016604(nuclear body);GO:0030030(cell projection organization);GO:0030326(embryonic limb morp…	NA	K19671	NA	WD repeat domain 19 [Source:HGNC Symbol;Acc:HGNC:18340]	3.80399	0.583197	6.52265	2.70546	0.000422036	0.00968487	up	yes
chr1	86346824	86396342	-	ENSG00000122417	ODF2L	ENST00000359242;ENST00000370566;ENST00000317336;ENST00000473792;ENST00000496592;ENST00000534092;ENST00000479890;ENST00000488879;ENST00000486557;ENST00000480440;ENST00000478286;ENST00000294678;ENST00000486215;ENST00000462648;ENST00000463933;ENST00000476054;ENST00000472368;ENST00000472144;ENST00000460698;ENST00000531412	GO:0005737(cytoplasm);GO:0005813(centrosome);GO:0005814(centriole);GO:0005815(microtubule organizing center);GO:0005856(cytoskeleton);GO:0030030(cell projection organization);GO:0034451(centriolar satellite);GO:0036064(ciliary basal body);GO:0042995(cell projection);GO:1902018(negative regulation of cilium assembly);GO:1902018(negative regulation of cilium assembly)	NA	NA	NA	outer dense fiber of sperm tails 2 like [Source:HGNC Symbol;Acc:HGNC:29225]	2.59968	0.398625	6.52161	2.70523	0.00045657	0.01027	up	yes
chr4	42110853	42152878	-	ENSG00000188848	BEND4	ENST00000504360;ENST00000502486	NA	NA	NA	NA	BEN domain containing 4 [Source:HGNC Symbol;Acc:HGNC:23815]	1.02707	0.157675	6.51387	2.70351	0.000503081	0.0110464	up	yes
chr2	200973718	201071671	-	ENSG00000155744	FAM126B	ENST00000418596;ENST00000498780;ENST00000485144;ENST00000494881;ENST00000286181;ENST00000490725	GO:0005515(protein binding);GO:0005622(intracellular);GO:0005737(cytoplasm);GO:0005829(cytosol);GO:0005886(plasma membrane);GO:0016020(membrane);GO:0046854(phosphatidylinositol phosphorylation);GO:0072659(protein localization to plasma membrane);GO:0072659(protein localization to plasma membrane)	NA	K21844	NA	family with sequence similarity 126 member B [Source:HGNC Symbol;Acc:HGNC:28593]	1.14055	0.175135	6.51243	2.7032	0.000475598	0.0105872	up	yes
chr15	42738730	42920809	-	ENSG00000128881	TTBK2	ENST00000267890;ENST00000567485;ENST00000567840	GO:0000166(nucleotide binding);GO:0000226(microtubule cytoskeleton organization);GO:0004672(protein kinase activity);GO:0004674(protein serine/threonine kinase activity);GO:0005198(structural molecule activity);GO:0005515(protein binding);GO:0005524(ATP binding);GO:0005615(extracellular space);GO:0005634(nucleus);GO:0005737(cytoplasm);GO:0005814(centriole);GO:0005829(cytosol);GO:0005856(cytoskele…	NA	K08815	EC:2.7.11.26	tau tubulin kinase 2 [Source:HGNC Symbol;Acc:HGNC:19141]	4.21271	0.647342	6.50771	2.70215	0.000393691	0.00929356	up	yes
chrX	135344796	135363152	+	ENSG00000173275	ZNF449	ENST00000339249;ENST00000370761	GO:0000981(DNA-binding transcription factor activity, RNA polymerase II-specific);GO:0003676(nucleic acid binding);GO:0003677(DNA binding);GO:0003700(DNA-binding transcription factor activity);GO:0005515(protein binding);GO:0005634(nucleus);GO:0006355(regulation of transcription, DNA-templated);GO:0006357(regulation of transcription by RNA polymerase II);GO:0007284(spermatogonial cell division);G…	NA	K09230	NA	zinc finger protein 449 [Source:HGNC Symbol;Acc:HGNC:21039]	2.46223	0.378357	6.50769	2.70215	0.000472163	0.0105655	up	yes
chr2	165194993	165392310	+	ENSG00000136531	SCN2A	ENST00000480032;ENST00000636662;ENST00000636135;ENST00000636384;ENST00000486878	GO:0001518(voltage-gated sodium channel complex);GO:0005216(ion channel activity);GO:0005244(voltage-gated ion channel activity);GO:0005248(voltage-gated sodium channel activity);GO:0005272(sodium channel activity);GO:0005515(protein binding);GO:0005886(plasma membrane);GO:0005887(integral component of plasma membrane);GO:0006811(ion transport);GO:0006814(sodium ion transport);GO:0007399(nervous …	04742(Taste transduction);04742(Taste transduction)	K04834	NA	sodium voltage-gated channel alpha subunit 2 [Source:HGNC Symbol;Acc:HGNC:10588]	0.265759	0.0408579	6.50447	2.70143	0.000583755	0.0122734	up	yes
chr7	139230356	139308236	+	ENSG00000157741	UBN2	ENST00000473989;ENST00000609762;ENST00000483726	GO:0005615(extracellular space);GO:0005634(nucleus);GO:0005654(nucleoplasm);GO:0005654(nucleoplasm)	NA	K17492	NA	ubinuclein 2 [Source:HGNC Symbol;Acc:HGNC:21931]	2.49383	0.383867	6.49661	2.69969	0.000410556	0.00948326	up	yes
chr3	193593144	193697823	+	ENSG00000198836	OPA1	ENST00000646277;ENST00000361908;ENST00000495476;ENST00000434811;ENST00000392438;ENST00000361828;ENST00000644841;ENST00000497189;ENST00000392437;ENST00000643329;ENST00000646085;ENST00000361510;ENST00000482865;ENST00000483516;ENST00000429164;ENST00000646793;ENST00000495261;ENST00000475899;ENST00000644959;ENST00000392436;ENST00000445863;ENST00000642593;ENST00000419435;ENST00000361150	GO:0000002(mitochondrial genome maintenance);GO:0000166(nucleotide binding);GO:0000266(mitochondrial fission);GO:0000287(magnesium ion binding);GO:0003374(dynamin family protein polymerization involved in mitochondrial fission);GO:0003924(GTPase activity);GO:0005515(protein binding);GO:0005525(GTP binding);GO:0005654(nucleoplasm);GO:0005737(cytoplasm);GO:0005739(mitochondrion);GO:0005741(mitochon…	NA	K17079	EC:3.6.5.5	OPA1, mitochondrial dynamin like GTPase [Source:HGNC Symbol;Acc:HGNC:8140]	14.6539	2.25567	6.49647	2.69966	0.000391982	0.00928722	up	yes
chr3	132417502	132539032	+	ENSG00000138246	DNAJC13	ENST00000260818;ENST00000471925;ENST00000486798;ENST00000509279;ENST00000463038;ENST00000464766;ENST00000506813;ENST00000513822;ENST00000650455	GO:0001649(osteoblast differentiation);GO:0005515(protein binding);GO:0005765(lysosomal membrane);GO:0005768(endosome);GO:0005769(early endosome);GO:0005829(cytosol);GO:0005886(plasma membrane);GO:0006898(receptor-mediated endocytosis);GO:0007032(endosome organization);GO:0010008(endosome membrane);GO:0015031(protein transport);GO:0016020(membrane);GO:0016021(integral component of membrane);GO:00…	NA	K09533	NA	DnaJ heat shock protein family (Hsp40) member C13 [Source:HGNC Symbol;Acc:HGNC:30343]	12.2726	1.88964	6.49469	2.69926	0.000385052	0.0091567	up	yes
chr1	120489860	120701289	-	ENSG00000275131	AC241952	ENST00000612480;ENST00000647832;ENST00000637601	NA	NA	NA	NA	phosphodiesterase 4D interacting protein (PDE4DIP) pseudogene	0.801724	0.123461	6.49377	2.69906	0.000536443	0.0114474	up	yes
chr13	75620434	75859870	+	ENSG00000136153	LMO7	ENST00000377534;ENST00000485987;ENST00000605961;ENST00000532785;ENST00000467686;ENST00000533809;ENST00000465261;ENST00000525914;ENST00000525373;ENST00000532377;ENST00000482116;ENST00000377499;ENST00000321797;ENST00000533299;ENST00000489941;ENST00000524651	GO:0000151(ubiquitin ligase complex);GO:0000209(protein polyubiquitination);GO:0004842(ubiquitin-protein transferase activity);GO:0005515(protein binding);GO:0005634(nucleus);GO:0005635(nuclear envelope);GO:0005654(nucleoplasm);GO:0005737(cytoplasm);GO:0005829(cytosol);GO:0005886(plasma membrane);GO:0005913(cell-cell adherens junction);GO:0005925(focal adhesion);GO:0008022(protein C-terminus bind…	04520(Adherens junction);04520(Adherens junction)	K06084	NA	LIM domain 7 [Source:HGNC Symbol;Acc:HGNC:6646]	2.06565	0.318419	6.48722	2.6976	0.000446744	0.0101051	up	yes
chr12	100267140	100341724	+	ENSG00000136021	SCYL2	ENST00000360820;ENST00000549687;ENST00000635101;ENST00000547202;ENST00000550251;ENST00000549486;ENST00000547735;ENST00000550067;ENST00000553148	GO:0002092(positive regulation of receptor internalization);GO:0004672(protein kinase activity);GO:0005102(signaling receptor binding);GO:0005515(protein binding);GO:0005524(ATP binding);GO:0005737(cytoplasm);GO:0005768(endosome);GO:0005794(Golgi apparatus);GO:0006468(protein phosphorylation);GO:0008333(endosome to lysosome transport);GO:0010008(endosome membrane);GO:0016020(membrane);GO:0030136(…	NA	K17541	NA	SCY1 like pseudokinase 2 [Source:HGNC Symbol;Acc:HGNC:19286]	19.8221	3.0618	6.47401	2.69466	0.000393	0.00929356	up	yes
chr15	58588809	58749791	-	ENSG00000137845	ADAM10	ENST00000260408;ENST00000461408;ENST00000482945;ENST00000470269;ENST00000560608;ENST00000558733;ENST00000559053;ENST00000481164;ENST00000462061;ENST00000402627	GO:0000139(Golgi membrane);GO:0001701(in utero embryonic development);GO:0004175(endopeptidase activity);GO:0004222(metalloendopeptidase activity);GO:0005102(signaling receptor binding);GO:0005178(integrin binding);GO:0005515(protein binding);GO:0005634(nucleus);GO:0005737(cytoplasm);GO:0005788(endoplasmic reticulum lumen);GO:0005794(Golgi apparatus);GO:0005798(Golgi-associated vesicle);GO:000580…	05010(Alzheimer disease);05120(Epithelial cell signaling in Helicobacter pylori infection);05120(Epithelial cell signaling in Helicobacter pylori infection)	NA	NA	ADAM metallopeptidase domain 10 [Source:HGNC Symbol;Acc:HGNC:188]	8.8197	1.3658	6.45752	2.69098	0.000405997	0.00942863	up	yes
chr15	76347904	76905444	-	ENSG00000140386	SCAPER	ENST00000563290;ENST00000324767;ENST00000563688;ENST00000303521;ENST00000562948;ENST00000565372;ENST00000538941;ENST00000568549;ENST00000564590	GO:0003676(nucleic acid binding);GO:0005634(nucleus);GO:0005783(endoplasmic reticulum);GO:0005829(cytosol);GO:0008270(zinc ion binding);GO:0046872(metal ion binding);GO:0046872(metal ion binding)	NA	NA	NA	S-phase cyclin A associated protein in the ER [Source:HGNC Symbol;Acc:HGNC:13081]	2.63877	0.408958	6.45243	2.68984	0.000436411	0.00992047	up	yes
chr4	185159665	185209504	-	ENSG00000164323	CFAP97	ENST00000296775;ENST00000458385;ENST00000514798;ENST00000502992;ENST00000647728;ENST00000503223	NA	NA	NA	NA	cilia and flagella associated protein 97 [Source:HGNC Symbol;Acc:HGNC:29276]	23.5021	3.64357	6.45029	2.68936	0.000401985	0.00938712	up	yes
chr2	162267074	162318703	-	ENSG00000115267	IFIH1	ENST00000263642;ENST00000464129;ENST00000421365;ENST00000649426	GO:0000166(nucleotide binding);GO:0002376(immune system process);GO:0003677(DNA binding);GO:0003723(RNA binding);GO:0003725(double-stranded RNA binding);GO:0003727(single-stranded RNA binding);GO:0004386(helicase activity);GO:0005515(protein binding);GO:0005524(ATP binding);GO:0005634(nucleus);GO:0005737(cytoplasm);GO:0005829(cytosol);GO:0008270(zinc ion binding);GO:0009597(detection of virus);GO…	04622(RIG-I-like receptor signaling pathway);05161(Hepatitis B);05162(Measles);05164(Influenza A);05168(Herpes simplex virus 1 infection);05168(Herpes simplex virus 1 infection)	K12647	EC:3.6.4.13	interferon induced with helicase C domain 1 [Source:HGNC Symbol;Acc:HGNC:18873]	2.29544	0.356174	6.44471	2.68812	0.000525267	0.011307	up	yes
chr12	110124335	110218793	+	ENSG00000122970	IFT81	ENST00000552912;ENST00000242591;ENST00000546374;ENST00000550748;ENST00000551055;ENST00000361948	GO:0005515(protein binding);GO:0005813(centrosome);GO:0005929(cilium);GO:0007283(spermatogenesis);GO:0008589(regulation of smoothened signaling pathway);GO:0015631(tubulin binding);GO:0030030(cell projection organization);GO:0030992(intraciliary transport particle B);GO:0031514(motile cilium);GO:0035735(intraciliary transport involved in cilium assembly);GO:0036064(ciliary basal body);GO:0042073(…	NA	K19677	NA	intraflagellar transport 81 [Source:HGNC Symbol;Acc:HGNC:14313]	5.84204	0.907316	6.43882	2.6868	0.000432008	0.00985514	up	yes
chr2	152651593	152717997	-	ENSG00000196504	PRPF40A	ENST00000410080;ENST00000493468;ENST00000545856;ENST00000467114;ENST00000486100;ENST00000489741;ENST00000648940;ENST00000354363;ENST00000471167;ENST00000450303;ENST00000472760;ENST00000471701	GO:0000398(mRNA splicing, via spliceosome);GO:0003723(RNA binding);GO:0005515(protein binding);GO:0005634(nucleus);GO:0005654(nucleoplasm);GO:0005685(U1 snRNP);GO:0005829(cytosol);GO:0006397(mRNA processing);GO:0007010(cytoskeleton organization);GO:0007049(cell cycle);GO:0008360(regulation of cell shape);GO:0008380(RNA splicing);GO:0016020(membrane);GO:0016363(nuclear matrix);GO:0016477(cell migr…	03040(Spliceosome);03040(Spliceosome)	K12821	NA	pre-mRNA processing factor 40 homolog A [Source:HGNC Symbol;Acc:HGNC:16463]	19.2655	3.00207	6.41739	2.68199	0.00042229	0.00968487	up	yes
chr7	35800932	35907105	+	ENSG00000122545	SEPT7	ENST00000425198;ENST00000635175;ENST00000435235;ENST00000473201;ENST00000492940;ENST00000399034;ENST00000475109;ENST00000485569;ENST00000635669;ENST00000493626;ENST00000634600;ENST00000635047;ENST00000350320	GO:0000166(nucleotide binding);GO:0000775(chromosome, centromeric region);GO:0000776(kinetochore);GO:0000777(condensed chromosome kinetochore);GO:0001725(stress fiber);GO:0003924(GTPase activity);GO:0005198(structural molecule activity);GO:0005515(protein binding);GO:0005525(GTP binding);GO:0005634(nucleus);GO:0005694(chromosome);GO:0005737(cytoplasm);GO:0005819(spindle);GO:0005829(cytosol);GO:00…	NA	NA	NA	septin 7 [Source:HGNC Symbol;Acc:HGNC:1717]	16.2292	2.53278	6.40768	2.6798	0.000424568	0.00971982	up	yes
chr14	52430596	52552522	-	ENSG00000087301	TXNDC16	ENST00000281741;ENST00000555312;ENST00000554399	GO:0005515(protein binding);GO:0005576(extracellular region);GO:0005623(cell);GO:0005783(endoplasmic reticulum);GO:0005788(endoplasmic reticulum lumen);GO:0008150(biological_process);GO:0045454(cell redox homeostasis);GO:0070062(extracellular exosome);GO:0070062(extracellular exosome)	NA	NA	NA	thioredoxin domain containing 16 [Source:HGNC Symbol;Acc:HGNC:19965]	2.97362	0.46409	6.40742	2.67974	0.0004855	0.0107466	up	yes
chr5	121961961	122075570	+	ENSG00000151304	SRFBP1	ENST00000339397	GO:0003723(RNA binding);GO:0005634(nucleus);GO:0005737(cytoplasm);GO:0030490(maturation of SSU-rRNA);GO:0030686(90S preribosome);GO:0048471(perinuclear region of cytoplasm)	NA	NA	NA	serum response factor binding protein 1 [Source:HGNC Symbol;Acc:HGNC:26333]	4.70078	0.73472	6.39806	2.67763	0.000513182	0.011173	up	yes
chr5	75025346	75052770	-	ENSG00000176928	GCNT4	ENST00000322348;ENST00000652361	GO:0000139(Golgi membrane);GO:0002121(inter-male aggressive behavior);GO:0003829(beta-1,3-galactosyl-O-glycosyl-glycoprotein beta-1,6-N-acetylglucosaminyltransferase activity);GO:0005794(Golgi apparatus);GO:0005975(carbohydrate metabolic process);GO:0006486(protein glycosylation);GO:0006493(protein O-linked glycosylation);GO:0008109(N-acetyllactosaminide beta-1,6-N-acetylglucosaminyltransferase a…	00512(Mucin type O-glycan biosynthesis);00512(Mucin type O-glycan biosynthesis)	K09663	EC:2.4.1.-	glucosaminyl (N-acetyl) transferase 4 [Source:HGNC Symbol;Acc:HGNC:17973]	1.98363	0.310157	6.39556	2.67707	0.000543363	0.0115759	up	yes
chr1	183248237	183418380	-	ENSG00000157064	NMNAT2	ENST00000464047;ENST00000287713;ENST00000294868	GO:0000139(Golgi membrane);GO:0000166(nucleotide binding);GO:0000309(nicotinamide-nucleotide adenylyltransferase activity);GO:0003824(catalytic activity);GO:0004515(nicotinate-nucleotide adenylyltransferase activity);GO:0005524(ATP binding);GO:0005737(cytoplasm);GO:0005770(late endosome);GO:0005794(Golgi apparatus);GO:0005802(trans-Golgi network);GO:0009058(biosynthetic process);GO:0009435(NAD bi…	00760(Nicotinate and nicotinamide metabolism);00760(Nicotinate and nicotinamide metabolism)	K06210	2.7.7.18;EC:2.7.7.1	nicotinamide nucleotide adenylyltransferase 2 [Source:HGNC Symbol;Acc:HGNC:16789]	2.52527	0.394984	6.39336	2.67657	0.000511427	0.0111536	up	yes
chr1	173868082	173903549	+	ENSG00000185278	ZBTB37	ENST00000367701;ENST00000367704;ENST00000427304;ENST00000367702	GO:0000981(DNA-binding transcription factor activity, RNA polymerase II-specific);GO:0003676(nucleic acid binding);GO:0003677(DNA binding);GO:0005515(protein binding);GO:0005634(nucleus);GO:0006357(regulation of transcription by RNA polymerase II);GO:0046872(metal ion binding);GO:0046872(metal ion binding)	NA	K10509	NA	zinc finger and BTB domain containing 37 [Source:HGNC Symbol;Acc:HGNC:28365]	1.62231	0.253945	6.38845	2.67547	0.000466712	0.0104799	up	yes
chr8	102204502	102239118	-	ENSG00000048392	RRM2B	ENST00000251810;ENST00000519125;ENST00000523957;ENST00000517517;ENST00000395910;ENST00000522368	GO:0001822(kidney development);GO:0003014(renal system process);GO:0004748(ribonucleoside-diphosphate reductase activity, thioredoxin disulfide as acceptor);GO:0005515(protein binding);GO:0005634(nucleus);GO:0005654(nucleoplasm);GO:0005737(cytoplasm);GO:0005739(mitochondrion);GO:0005829(cytosol);GO:0006260(DNA replication);GO:0006264(mitochondrial DNA replication);GO:0006281(DNA repair);GO:000697…	00230(Purine metabolism);00240(Pyrimidine metabolism);00480(Glutathione metabolism);00983(Drug metabolism - other enzymes);04115(p53 signaling pathway);04115(p53 signaling pathway)	K10808	EC:1.17.4.1	ribonucleotide reductase regulatory TP53 inducible subunit M2B [Source:HGNC Symbol;Acc:HGNC:17296]	5.90203	0.925058	6.38017	2.67359	0.000487355	0.0107466	up	yes
chr19	52012765	52030240	-	ENSG00000142556	ZNF614	ENST00000270649;ENST00000595189;ENST00000356322	GO:0000981(DNA-binding transcription factor activity, RNA polymerase II-specific);GO:0003674(molecular_function);GO:0003676(nucleic acid binding);GO:0003677(DNA binding);GO:0005515(protein binding);GO:0005575(cellular_component);GO:0005622(intracellular);GO:0005634(nucleus);GO:0006355(regulation of transcription, DNA-templated);GO:0006357(regulation of transcription by RNA polymerase II);GO:00081…	05168(Herpes simplex virus 1 infection);05168(Herpes simplex virus 1 infection)	K09228	NA	zinc finger protein 614 [Source:HGNC Symbol;Acc:HGNC:24722]	2.34751	0.367944	6.38006	2.67357	0.000526997	0.0113208	up	yes
chr11	95768953	95790409	-	ENSG00000077458	FAM76B	ENST00000358780;ENST00000398187;ENST00000541418;ENST00000537749;ENST00000536839;ENST00000543641;ENST00000538047;ENST00000545654;ENST00000545813;ENST00000540054;ENST00000535919	GO:0005515(protein binding);GO:0005634(nucleus);GO:0016020(membrane);GO:0016021(integral component of membrane);GO:0016607(nuclear speck);GO:0016607(nuclear speck)	NA	NA	NA	family with sequence similarity 76 member B [Source:HGNC Symbol;Acc:HGNC:28492]	2.41854	0.379132	6.37914	2.67336	0.000557492	0.0117928	up	yes
chr2	174348022	174395712	-	ENSG00000138433	CIR1	ENST00000342016;ENST00000461454;ENST00000464393;ENST00000377973;ENST00000472169	GO:0003700(DNA-binding transcription factor activity);GO:0003714(transcription corepressor activity);GO:0005515(protein binding);GO:0005634(nucleus);GO:0005737(cytoplasm);GO:0005813(centrosome);GO:0005815(microtubule organizing center);GO:0005856(cytoskeleton);GO:0006397(mRNA processing);GO:0008380(RNA splicing);GO:0016607(nuclear speck);GO:0019901(protein kinase binding);GO:0032991(protein-conta…	04330(Notch signaling pathway);05169(Epstein-Barr virus infection);05169(Epstein-Barr virus infection)	K06066	NA	corepressor interacting with RBPJ, 1 [Source:HGNC Symbol;Acc:HGNC:24217]	8.72056	1.3673	6.37795	2.67309	0.000475253	0.0105872	up	yes
chr5	96935394	97037513	+	ENSG00000113441	LNPEP	ENST00000231368;ENST00000474122;ENST00000473914;ENST00000395784	GO:0000209(protein polyubiquitination);GO:0002480(antigen processing and presentation of exogenous peptide antigen via MHC class I, TAP-independent);GO:0004177(aminopeptidase activity);GO:0005515(protein binding);GO:0005576(extracellular region);GO:0005737(cytoplasm);GO:0005765(lysosomal membrane);GO:0005829(cytosol);GO:0005886(plasma membrane);GO:0005887(integral component of plasma membrane);GO…	04614(Renin-angiotensin system);04614(Renin-angiotensin system)	NA	NA	leucyl and cystinyl aminopeptidase [Source:HGNC Symbol;Acc:HGNC:6656]	5.15909	0.809175	6.37574	2.67259	0.000446977	0.0101051	up	yes
chr11	12674421	12944737	+	ENSG00000187079	TEAD1	ENST00000526600;ENST00000527636;ENST00000638666;ENST00000525312;ENST00000527575;ENST00000527376;ENST00000334310	GO:0000978(RNA polymerase II proximal promoter sequence-specific DNA binding);GO:0000981(DNA-binding transcription factor activity, RNA polymerase II-specific);GO:0000987(proximal promoter sequence-specific DNA binding);GO:0001085(RNA polymerase II transcription factor binding);GO:0001134(transcription regulator recruiting activity);GO:0001223(transcription coactivator binding);GO:0001228(DNA-bin…	04390(Hippo signaling pathway);04392(Hippo signaling pathway - multiple species);04392(Hippo signaling pathway - multiple species)	K09448	NA	TEA domain transcription factor 1 [Source:HGNC Symbol;Acc:HGNC:11714]	5.26943	0.828992	6.35643	2.66822	0.000468245	0.010496	up	yes
chr8	67173511	67343781	-	ENSG00000066777	ARFGEF1	ENST00000262215;ENST00000520381;ENST00000519436;ENST00000522878;ENST00000518230;ENST00000518290;ENST00000517955	GO:0000139(Golgi membrane);GO:0005085(guanyl-nucleotide exchange factor activity);GO:0005086(ARF guanyl-nucleotide exchange factor activity);GO:0005515(protein binding);GO:0005634(nucleus);GO:0005654(nucleoplasm);GO:0005730(nucleolus);GO:0005737(cytoplasm);GO:0005794(Golgi apparatus);GO:0005802(trans-Golgi network);GO:0005829(cytosol);GO:0006887(exocytosis);GO:0007030(Golgi organization);GO:00102…	04144(Endocytosis);04144(Endocytosis)	K18442	NA	ADP ribosylation factor guanine nucleotide exchange factor 1 [Source:HGNC Symbol;Acc:HGNC:15772]	8.42443	1.32798	6.34378	2.66534	0.000456002	0.01027	up	yes
chr4	77157207	77433388	+	ENSG00000138764	CCNG2	ENST00000316355;ENST00000509972;ENST00000395640	GO:0000079(regulation of cyclin-dependent protein serine/threonine kinase activity);GO:0000278(mitotic cell cycle);GO:0000307(cyclin-dependent protein kinase holoenzyme complex);GO:0004672(protein kinase activity);GO:0005634(nucleus);GO:0005737(cytoplasm);GO:0006468(protein phosphorylation);GO:0007049(cell cycle);GO:0007088(regulation of mitotic nuclear division);GO:0008284(positive regulation of…	04068(FoxO signaling pathway);04115(p53 signaling pathway);04115(p53 signaling pathway)	NA	NA	cyclin G2 [Source:HGNC Symbol;Acc:HGNC:1593]	4.9582	0.78185	6.34163	2.66485	0.00048179	0.0107065	up	yes
chrX	103356489	103358462	+	ENSG00000185222	TCEAL9	ENST00000372661;ENST00000372656;ENST00000646896	GO:0005634(nucleus);GO:0050699(WW domain binding);GO:0050699(WW domain binding)	NA	NA	NA	transcription elongation factor A like 9 [Source:HGNC Symbol;Acc:HGNC:30084]	25.1441	3.9673	6.33784	2.66399	0.000475149	0.0105872	up	yes
chr19	40069152	40090938	-	ENSG00000197782	ZNF780A	ENST00000450241;ENST00000340963;ENST00000601715;ENST00000595687;ENST00000601688;ENST00000414720;ENST00000599368;ENST00000455521;ENST00000594395;ENST00000599972	GO:0003676(nucleic acid binding);GO:0003677(DNA binding);GO:0005622(intracellular);GO:0005634(nucleus);GO:0006355(regulation of transcription, DNA-templated);GO:0046872(metal ion binding);GO:0046872(metal ion binding)	05168(Herpes simplex virus 1 infection);05168(Herpes simplex virus 1 infection)	K09228	NA	zinc finger protein 780A [Source:HGNC Symbol;Acc:HGNC:27603]	2.55139	0.404398	6.3091	2.65744	0.000595671	0.012477	up	yes
chr14	50418501	50561126	-	ENSG00000012983	MAP4K5	ENST00000013125;ENST00000554990;ENST00000557390;ENST00000554066;ENST00000557210;ENST00000554273	GO:0000166(nucleotide binding);GO:0000185(activation of MAPKKK activity);GO:0004672(protein kinase activity);GO:0004674(protein serine/threonine kinase activity);GO:0005515(protein binding);GO:0005524(ATP binding);GO:0005737(cytoplasm);GO:0006468(protein phosphorylation);GO:0007257(activation of JUN kinase activity);GO:0008349(MAP kinase kinase kinase kinase activity);GO:0016301(kinase activity);…	NA	K08833	EC:2.7.11.1	mitogen-activated protein kinase kinase kinase kinase 5 [Source:HGNC Symbol;Acc:HGNC:6867]	9.18531	1.45729	6.30299	2.65604	0.000486328	0.0107466	up	yes
chr7	65373799	65401135	+	ENSG00000146757	ZNF92	ENST00000328747;ENST00000488849;ENST00000357512	GO:0000981(DNA-binding transcription factor activity, RNA polymerase II-specific);GO:0003676(nucleic acid binding);GO:0003677(DNA binding);GO:0003700(DNA-binding transcription factor activity);GO:0005622(intracellular);GO:0005634(nucleus);GO:0006355(regulation of transcription, DNA-templated);GO:0006357(regulation of transcription by RNA polymerase II);GO:0008270(zinc ion binding);GO:0046872(meta…	NA	NA	NA	zinc finger protein 92 [Source:HGNC Symbol;Acc:HGNC:13168]	5.70995	0.905992	6.30243	2.65591	0.000530281	0.0113393	up	yes
chrX	135520643	135582510	+	ENSG00000165359	INTS6L	ENST00000639893;ENST00000494957;ENST00000493637;ENST00000370752	GO:0032039(integrator complex);GO:0034472(snRNA 3'-end processing);GO:0034472(snRNA 3'-end processing)	NA	K13180	EC:3.6.4.-	integrator complex subunit 6 like [Source:HGNC Symbol;Acc:HGNC:27334]	2.63868	0.418893	6.29918	2.65516	0.000547003	0.0116342	up	yes
chr3	142596393	142713664	+	ENSG00000120756	PLS1	ENST00000457734;ENST00000460104;ENST00000475296;ENST00000495744;ENST00000461644;ENST00000483507;ENST00000464320	GO:0001951(intestinal D-glucose absorption);GO:0003779(actin binding);GO:0005200(structural constituent of cytoskeleton);GO:0005509(calcium ion binding);GO:0005515(protein binding);GO:0005737(cytoplasm);GO:0005884(actin filament);GO:0005903(brush border);GO:0032432(actin filament bundle);GO:0032532(regulation of microvillus length);GO:0040018(positive regulation of multicellular organism growth);…	NA	K17275	NA	plastin 1 [Source:HGNC Symbol;Acc:HGNC:9090]	16.7588	2.66115	6.29757	2.6548	0.000485067	0.0107466	up	yes
chr15	56087280	56243266	-	ENSG00000181827	RFX7	ENST00000559447	GO:0000978(RNA polymerase II proximal promoter sequence-specific DNA binding);GO:0000981(DNA-binding transcription factor activity, RNA polymerase II-specific);GO:0003677(DNA binding);GO:0003700(DNA-binding transcription factor activity);GO:0005634(nucleus);GO:0006355(regulation of transcription, DNA-templated);GO:0006357(regulation of transcription by RNA polymerase II)	NA	NA	NA	regulatory factor X7 [Source:HGNC Symbol;Acc:HGNC:25777]	6.4434	1.02422	6.29103	2.6533	0.000487761	0.0107466	up	yes
chr6	116494989	116545610	-	ENSG00000173626	TRAPPC3L	ENST00000368602;ENST00000356128;ENST00000437098	GO:0005515(protein binding);GO:0005783(endoplasmic reticulum);GO:0005794(Golgi apparatus);GO:0005829(cytosol);GO:0006888(endoplasmic reticulum to Golgi vesicle-mediated transport);GO:0006891(intra-Golgi vesicle-mediated transport);GO:0008150(biological_process);GO:0016192(vesicle-mediated transport);GO:0017112(Rab guanyl-nucleotide exchange factor activity);GO:0030008(TRAPP complex);GO:0033106(ci…	NA	K20302	NA	trafficking protein particle complex 3 like [Source:HGNC Symbol;Acc:HGNC:21090]	13.3237	2.1187	6.28861	2.65274	0.000506224	0.0110776	up	yes
chr1	243124428	243255348	-	ENSG00000143702	CEP170	ENST00000336415;ENST00000366542;ENST00000468254;ENST00000523581;ENST00000439296;ENST00000413359;ENST00000522522;ENST00000481987;ENST00000521911;ENST00000522191;ENST00000522895;ENST00000366543;ENST00000490813;ENST00000522995;ENST00000476661;ENST00000469646;ENST00000468697;ENST00000464936	GO:0005515(protein binding);GO:0005737(cytoplasm);GO:0005813(centrosome);GO:0005814(centriole);GO:0005819(spindle);GO:0005829(cytosol);GO:0005856(cytoskeleton);GO:0005874(microtubule);GO:0005886(plasma membrane);GO:0016020(membrane);GO:0016021(integral component of membrane);GO:0120103(centriolar subdistal appendage);GO:0120103(centriolar subdistal appendage)	NA	K16463	NA	centrosomal protein 170 [Source:HGNC Symbol;Acc:HGNC:28920]	7.41744	1.18043	6.28369	2.65161	0.00050594	0.0110776	up	yes
chr2	110513812	110577185	-	ENSG00000183054	RGPD6	ENST00000329516;ENST00000446930;ENST00000459645;ENST00000484024;ENST00000463822;ENST00000473101;ENST00000480894	GO:0005096(GTPase activator activity);GO:0005515(protein binding);GO:0005623(cell);GO:0005634(nucleus);GO:0005643(nuclear pore);GO:0005737(cytoplasm);GO:0006607(NLS-bearing protein import into nucleus);GO:0008536(Ran GTPase binding);GO:0043547(positive regulation of GTPase activity);GO:0046907(intracellular transport);GO:0046907(intracellular transport)	NA	NA	NA	RANBP2-like and GRIP domain containing 6 [Source:HGNC Symbol;Acc:HGNC:32419]	3.33963	0.531663	6.28147	2.6511	0.000524881	0.011307	up	yes
chr7	64971776	65006684	-	ENSG00000152926	ZNF117	ENST00000282869;ENST00000487644;ENST00000620222	GO:0000981(DNA-binding transcription factor activity, RNA polymerase II-specific);GO:0003676(nucleic acid binding);GO:0003677(DNA binding);GO:0003700(DNA-binding transcription factor activity);GO:0005634(nucleus);GO:0006355(regulation of transcription, DNA-templated);GO:0006357(regulation of transcription by RNA polymerase II);GO:0008270(zinc ion binding);GO:0046872(metal ion binding);GO:0046872(…	NA	NA	NA	zinc finger protein 117 [Source:HGNC Symbol;Acc:HGNC:12897]	0.696743	0.110943	6.28019	2.65081	0.000658076	0.0133996	up	yes
chr4	127781821	127840733	+	ENSG00000164070	HSPA4L	ENST00000296464;ENST00000515262	GO:0000166(nucleotide binding);GO:0005524(ATP binding);GO:0005634(nucleus);GO:0005737(cytoplasm);GO:0005829(cytosol);GO:0006457(protein folding);GO:0006986(response to unfolded protein);GO:0006986(response to unfolded protein)	04141(Protein processing in endoplasmic reticulum);04141(Protein processing in endoplasmic reticulum)	K09485	NA	heat shock protein family A (Hsp70) member 4 like [Source:HGNC Symbol;Acc:HGNC:17041]	12.1836	1.94225	6.27292	2.64914	0.000489358	0.0107634	up	yes
chr7	149776042	149833979	+	ENSG00000197558	SSPO	ENST00000623373;ENST00000465639;ENST00000493502;ENST00000475488;ENST00000486824;ENST00000481772;ENST00000378016;ENST00000492965	GO:0005515(protein binding);GO:0005576(extracellular region);GO:0005615(extracellular space);GO:0007155(cell adhesion);GO:0007399(nervous system development);GO:0010466(negative regulation of peptidase activity);GO:0030154(cell differentiation);GO:0030414(peptidase inhibitor activity);GO:0030414(peptidase inhibitor activity)	NA	NA	NA	SCO-spondin [Source:HGNC Symbol;Acc:HGNC:21998]	0.502238	0.0801883	6.26324	2.64691	0.000630766	0.0130497	up	yes
chr11	10812074	10858796	-	ENSG00000236287	ZBED5	ENST00000413761;ENST00000530570;ENST00000533903;ENST00000534690;ENST00000525350;ENST00000526020;ENST00000432999;ENST00000533925	GO:0000981(DNA-binding transcription factor activity, RNA polymerase II-specific);GO:0003677(DNA binding);GO:0005654(nucleoplasm);GO:0006357(regulation of transcription by RNA polymerase II);GO:0046872(metal ion binding);GO:0046872(metal ion binding)	NA	NA	NA	zinc finger BED-type containing 5 [Source:HGNC Symbol;Acc:HGNC:30803]	4.72008	0.75437	6.25699	2.64547	0.000530501	0.0113393	up	yes
chr14	54938949	55027105	-	ENSG00000198554	WDHD1	ENST00000360586;ENST00000455555;ENST00000420358;ENST00000567693;ENST00000475379	GO:0000278(mitotic cell cycle);GO:0000981(DNA-binding transcription factor activity, RNA polymerase II-specific);GO:0003677(DNA binding);GO:0003682(chromatin binding);GO:0005515(protein binding);GO:0005634(nucleus);GO:0005654(nucleoplasm);GO:0005737(cytoplasm);GO:0006261(DNA-dependent DNA replication);GO:0006281(DNA repair);GO:0006357(regulation of transcription by RNA polymerase II);GO:0006974(c…	NA	K11274	NA	WD repeat and HMG-box DNA binding protein 1 [Source:HGNC Symbol;Acc:HGNC:23170]	10.7341	1.7162	6.25457	2.64491	0.000509829	0.0111376	up	yes
chr12	25959029	26079892	+	ENSG00000123094	RASSF8	ENST00000541490;ENST00000611440;ENST00000381352;ENST00000542315;ENST00000535907;ENST00000538365;ENST00000615708;ENST00000538081	GO:0007165(signal transduction);GO:0034334(adherens junction maintenance);GO:0034334(adherens junction maintenance)	NA	K09855	NA	Ras association domain family member 8 [Source:HGNC Symbol;Acc:HGNC:13232]	4.54256	0.729103	6.23034	2.63931	0.00055391	0.0117617	up	yes
chr6	18223860	18264548	-	ENSG00000124795	DEK	ENST00000651992;ENST00000507591;ENST00000652292;ENST00000652689;ENST00000515742;ENST00000512145;ENST00000515770;ENST00000397239;ENST00000652576	GO:0003677(DNA binding);GO:0003723(RNA binding);GO:0005634(nucleus);GO:0005654(nucleoplasm);GO:0006325(chromatin organization);GO:0006357(regulation of transcription by RNA polymerase II);GO:0006366(transcription by RNA polymerase II);GO:0007165(signal transduction);GO:0019079(viral genome replication);GO:0042393(histone binding);GO:0043292(contractile fiber);GO:0045815(positive regulation of gen…	NA	NA	NA	DEK proto-oncogene [Source:HGNC Symbol;Acc:HGNC:2768]	25.9973	4.1784	6.22182	2.63734	0.000521713	0.0113014	up	yes
chr21	39184176	39321559	-	ENSG00000185658	BRWD1	ENST00000341322;ENST00000333229;ENST00000380800;ENST00000496759;ENST00000484090;ENST00000342449;ENST00000491564	GO:0003674(molecular_function);GO:0005515(protein binding);GO:0005634(nucleus);GO:0005654(nucleoplasm);GO:0005730(nucleolus);GO:0005737(cytoplasm);GO:0005829(cytosol);GO:0006325(chromatin organization);GO:0006357(regulation of transcription by RNA polymerase II);GO:0007010(cytoskeleton organization);GO:0008360(regulation of cell shape);GO:0038111(interleukin-7-mediated signaling pathway);GO:00381…	NA	K11798	NA	bromodomain and WD repeat domain containing 1 [Source:HGNC Symbol;Acc:HGNC:12760]	3.9724	0.638588	6.2206	2.63705	0.000528958	0.0113393	up	yes
chr1	150282543	150287093	+	ENSG00000159208	CIART	ENST00000447007;ENST00000290363;ENST00000469255;ENST00000497211;ENST00000369095	GO:0000976(transcription regulatory region sequence-specific DNA binding);GO:0000980(RNA polymerase II distal enhancer sequence-specific DNA binding);GO:0005515(protein binding);GO:0005634(nucleus);GO:0016605(PML body);GO:0032922(circadian regulation of gene expression);GO:0045475(locomotor rhythm);GO:0045892(negative regulation of transcription, DNA-templated);GO:0048511(rhythmic process);GO:007…	NA	K21599	NA	circadian associated repressor of transcription [Source:HGNC Symbol;Acc:HGNC:25200]	2.22616	0.357998	6.21836	2.63653	0.000811393	0.015609	up	yes
chr5	178859953	178888122	+	ENSG00000178338	ZNF354B	ENST00000322434;ENST00000522714;ENST00000522624;ENST00000520377	GO:0000122(negative regulation of transcription by RNA polymerase II);GO:0000981(DNA-binding transcription factor activity, RNA polymerase II-specific);GO:0003676(nucleic acid binding);GO:0003677(DNA binding);GO:0003682(chromatin binding);GO:0005622(intracellular);GO:0005634(nucleus);GO:0006355(regulation of transcription, DNA-templated);GO:0046872(metal ion binding);GO:0046872(metal ion binding)	05168(Herpes simplex virus 1 infection);05168(Herpes simplex virus 1 infection)	K09228	NA	zinc finger protein 354B [Source:HGNC Symbol;Acc:HGNC:17197]	2.79596	0.449924	6.21429	2.63559	0.000683642	0.0137895	up	yes
chr5	79976731	79991265	-	ENSG00000177034	MTX3	ENST00000512528;ENST00000509852;ENST00000617335;ENST00000512560	GO:0001401(SAM complex);GO:0005739(mitochondrion);GO:0005741(mitochondrial outer membrane);GO:0015031(protein transport);GO:0016020(membrane);GO:0016020(membrane)	NA	K17776	NA	metaxin 3 [Source:HGNC Symbol;Acc:HGNC:24812]	5.46998	0.882046	6.20146	2.63261	0.000558089	0.0117928	up	yes
chr10	109996368	110135565	+	ENSG00000148700	ADD3	ENST00000277900;ENST00000356080;ENST00000488837;ENST00000360162;ENST00000473669;ENST00000497125;ENST00000487085;ENST00000472568;ENST00000488104;ENST00000486014;ENST00000488799;ENST00000479805	GO:0000794(condensed nuclear chromosome);GO:0003779(actin binding);GO:0005198(structural molecule activity);GO:0005200(structural constituent of cytoskeleton);GO:0005516(calmodulin binding);GO:0005654(nucleoplasm);GO:0005737(cytoplasm);GO:0005829(cytosol);GO:0005856(cytoskeleton);GO:0005886(plasma membrane);GO:0005903(brush border);GO:0005911(cell-cell junction);GO:0005938(cell cortex);GO:0014069…	NA	NA	NA	adducin 3 [Source:HGNC Symbol;Acc:HGNC:245]	8.73025	1.40933	6.1946	2.63101	0.000584674	0.0122734	up	yes
chr19	36334453	36379201	-	ENSG00000142065	ZFP14	ENST00000270001;ENST00000589280	GO:0000981(DNA-binding transcription factor activity, RNA polymerase II-specific);GO:0001835(blastocyst hatching);GO:0003676(nucleic acid binding);GO:0003677(DNA binding);GO:0005622(intracellular);GO:0005634(nucleus);GO:0006355(regulation of transcription, DNA-templated);GO:0006357(regulation of transcription by RNA polymerase II);GO:0046872(metal ion binding);GO:0046872(metal ion binding)	05168(Herpes simplex virus 1 infection);05168(Herpes simplex virus 1 infection)	K09228	NA	ZFP14 zinc finger protein [Source:HGNC Symbol;Acc:HGNC:29312]	1.39205	0.224894	6.18982	2.6299	0.000678471	0.0137281	up	yes
chr8	94925972	94949378	-	ENSG00000164938	TP53INP1	ENST00000448464;ENST00000342697	GO:0000045(autophagosome assembly);GO:0005515(protein binding);GO:0005634(nucleus);GO:0005654(nucleoplasm);GO:0005737(cytoplasm);GO:0005776(autophagosome);GO:0005829(cytosol);GO:0006355(regulation of transcription, DNA-templated);GO:0006914(autophagy);GO:0006915(apoptotic process);GO:0007050(cell cycle arrest);GO:0008285(negative regulation of cell population proliferation);GO:0009408(response to…	NA	K15310	NA	tumor protein p53 inducible nuclear protein 1 [Source:HGNC Symbol;Acc:HGNC:18022]	2.56432	0.415057	6.17824	2.6272	0.000628042	0.0130142	up	yes
chr1	96721665	96823738	+	ENSG00000117569	PTBP2	ENST00000609116;ENST00000370197;ENST00000462433;ENST00000459735;ENST00000492905;ENST00000426398;ENST00000460706;ENST00000476783;ENST00000370198;ENST00000476419	GO:0003676(nucleic acid binding);GO:0003723(RNA binding);GO:0003729(mRNA binding);GO:0005634(nucleus);GO:0005681(spliceosomal complex);GO:0006376(mRNA splice site selection);GO:0006397(mRNA processing);GO:0008380(RNA splicing);GO:0021510(spinal cord development);GO:0021549(cerebellum development);GO:0030426(growth cone);GO:0033119(negative regulation of RNA splicing);GO:0043025(neuronal cell body…	NA	K14948	NA	polypyrimidine tract binding protein 2 [Source:HGNC Symbol;Acc:HGNC:17662]	1.60583	0.260539	6.1635	2.62375	0.000644357	0.0132247	up	yes
chr17	75588058	75626849	+	ENSG00000266714	MYO15B	ENST00000645453;ENST00000578300;ENST00000577296;ENST00000583560;ENST00000582012;ENST00000581866;ENST00000633867;ENST00000582597;ENST00000580724;ENST00000578960;ENST00000584516;ENST00000581612;ENST00000580701;ENST00000577342;ENST00000583140;ENST00000610429;ENST00000584323;ENST00000579048;ENST00000584723;ENST00000619501;ENST00000579052;ENST00000610510;ENST00000577785;ENST00000582561;ENST00000578005…	GO:0000166(nucleotide binding);GO:0003674(molecular_function);GO:0003774(motor activity);GO:0003779(actin binding);GO:0005515(protein binding);GO:0005524(ATP binding);GO:0005575(cellular_component);GO:0005737(cytoplasm);GO:0005856(cytoskeleton);GO:0005903(brush border);GO:0008150(biological_process);GO:0016459(myosin complex);GO:0016459(myosin complex)	NA	K10361	NA	myosin XVB [Source:HGNC Symbol;Acc:HGNC:14083]	1.00765	0.16352	6.16226	2.62346	0.000707908	0.0141929	up	yes
chr6	75601509	75718281	+	ENSG00000112701	SENP6	ENST00000493959;ENST00000447266;ENST00000483859;ENST00000370010;ENST00000424947;ENST00000327284;ENST00000474906;ENST00000476060;ENST00000503501;ENST00000487548;ENST00000436928;ENST00000485497	GO:0005515(protein binding);GO:0005634(nucleus);GO:0005654(nucleoplasm);GO:0005737(cytoplasm);GO:0005829(cytosol);GO:0006508(proteolysis);GO:0008233(peptidase activity);GO:0008234(cysteine-type peptidase activity);GO:0016787(hydrolase activity);GO:0016925(protein sumoylation);GO:0016926(protein desumoylation);GO:0070139(SUMO-specific endopeptidase activity);GO:0070646(protein modification by smal…	NA	K08595	EC:3.4.22.68	SUMO specific peptidase 6 [Source:HGNC Symbol;Acc:HGNC:20944]	11.4517	1.85893	6.16038	2.62302	0.00056527	0.0119243	up	yes
chrX	119805311	119852998	-	ENSG00000125351	UPF3B	ENST00000345865;ENST00000276201;ENST00000478840;ENST00000636792	GO:0000184(nuclear-transcribed mRNA catabolic process, nonsense-mediated decay);GO:0000398(mRNA splicing, via spliceosome);GO:0003676(nucleic acid binding);GO:0003723(RNA binding);GO:0003729(mRNA binding);GO:0005515(protein binding);GO:0005634(nucleus);GO:0005654(nucleoplasm);GO:0005730(nucleolus);GO:0005737(cytoplasm);GO:0005815(microtubule organizing center);GO:0005829(cytosol);GO:0006405(RNA e…	03013(RNA transport);03015(mRNA surveillance pathway);03015(mRNA surveillance pathway)	K14328	NA	UPF3B, regulator of nonsense mediated mRNA decay [Source:HGNC Symbol;Acc:HGNC:20439]	10.207	1.65747	6.15815	2.6225	0.000610864	0.0127402	up	yes
chr19	21020634	21060050	+	ENSG00000118620	ZNF430	ENST00000261560;ENST00000595401;ENST00000599548;ENST00000594110;ENST00000595833	GO:0000981(DNA-binding transcription factor activity, RNA polymerase II-specific);GO:0003676(nucleic acid binding);GO:0003677(DNA binding);GO:0005622(intracellular);GO:0005634(nucleus);GO:0006355(regulation of transcription, DNA-templated);GO:0006357(regulation of transcription by RNA polymerase II);GO:0021762(substantia nigra development);GO:0046872(metal ion binding);GO:0046872(metal ion bindin…	05168(Herpes simplex virus 1 infection);05168(Herpes simplex virus 1 infection)	K09228	NA	zinc finger protein 430 [Source:HGNC Symbol;Acc:HGNC:20808]	2.10917	0.342572	6.15686	2.62219	0.000662346	0.0134441	up	yes
chr2	165857475	165953816	-	ENSG00000123607	TTC21B	ENST00000243344;ENST00000464374;ENST00000476227;ENST00000497425;ENST00000484129;ENST00000652557;ENST00000486672	GO:0000790(nuclear chromatin);GO:0005515(protein binding);GO:0005737(cytoplasm);GO:0005856(cytoskeleton);GO:0005929(cilium);GO:0006357(regulation of transcription by RNA polymerase II);GO:0007224(smoothened signaling pathway);GO:0008589(regulation of smoothened signaling pathway);GO:0021591(ventricular system development);GO:0021798(forebrain dorsal/ventral pattern formation);GO:0030991(intracili…	NA	K19673	NA	tetratricopeptide repeat domain 21B [Source:HGNC Symbol;Acc:HGNC:25660]	5.47594	0.890063	6.1523	2.62113	0.000581882	0.0122547	up	yes
chr7	64666083	64711582	+	ENSG00000196247	ZNF107	ENST00000344930;ENST00000395391;ENST00000620827;ENST00000423627;ENST00000613690;ENST00000360117	GO:0000981(DNA-binding transcription factor activity, RNA polymerase II-specific);GO:0003674(molecular_function);GO:0003676(nucleic acid binding);GO:0003677(DNA binding);GO:0005575(cellular_component);GO:0005622(intracellular);GO:0005634(nucleus);GO:0006355(regulation of transcription, DNA-templated);GO:0006357(regulation of transcription by RNA polymerase II);GO:0008150(biological_process);GO:00…	05168(Herpes simplex virus 1 infection);05168(Herpes simplex virus 1 infection)	K09228	NA	zinc finger protein 107 [Source:HGNC Symbol;Acc:HGNC:12887]	1.79403	0.29185	6.14711	2.61991	0.000708046	0.0141929	up	yes
chr6	125781161	125932034	+	ENSG00000111912	NCOA7	ENST00000368357;ENST00000229634;ENST00000419660;ENST00000453302;ENST00000417494;ENST00000438495;ENST00000487635;ENST00000433571;ENST00000392477	GO:0005515(protein binding);GO:0005622(intracellular);GO:0005634(nucleus);GO:0030374(nuclear receptor transcription coactivator activity);GO:0035257(nuclear hormone receptor binding);GO:0045944(positive regulation of transcription by RNA polymerase II);GO:1900408(negative regulation of cellular response to oxidative stress);GO:1902083(negative regulation of peptidyl-cysteine S-nitrosylation);GO:1…	NA	NA	NA	nuclear receptor coactivator 7 [Source:HGNC Symbol;Acc:HGNC:21081]	6.28089	1.02186	6.14652	2.61977	0.000596419	0.012477	up	yes
chr15	58771192	58861900	+	ENSG00000128923	MINDY2	ENST00000559228;ENST00000560289;ENST00000316848;ENST00000450403	GO:0004843(thiol-dependent ubiquitin-specific protease activity);GO:0005654(nucleoplasm);GO:0005829(cytosol);GO:0006508(proteolysis);GO:0008150(biological_process);GO:0008233(peptidase activity);GO:0008234(cysteine-type peptidase activity);GO:0016787(hydrolase activity);GO:0016807(cysteine-type carboxypeptidase activity);GO:0036435(K48-linked polyubiquitin modification-dependent protein binding);…	NA	K01309	EC:3.4.19.12	MINDY lysine 48 deubiquitinase 2 [Source:HGNC Symbol;Acc:HGNC:26954]	3.39611	0.553205	6.13897	2.618	0.000614544	0.0127962	up	yes
chr17	50719565	50756219	+	ENSG00000108848	LUC7L3	ENST00000505658;ENST00000240304;ENST00000393227;ENST00000506686;ENST00000513969;ENST00000508045;ENST00000513025;ENST00000503798;ENST00000504065;ENST00000504563;ENST00000508218;ENST00000511068;ENST00000503728;ENST00000511974;ENST00000625349;ENST00000509335;ENST00000507503;ENST00000512549;ENST00000508482	GO:0003677(DNA binding);GO:0003723(RNA binding);GO:0003729(mRNA binding);GO:0005515(protein binding);GO:0005634(nucleus);GO:0005654(nucleoplasm);GO:0005685(U1 snRNP);GO:0006376(mRNA splice site selection);GO:0006397(mRNA processing);GO:0008380(RNA splicing);GO:0016607(nuclear speck);GO:0071004(U2-type prespliceosome);GO:0071004(U2-type prespliceosome)	NA	NA	NA	LUC7 like 3 pre-mRNA splicing factor [Source:HGNC Symbol;Acc:HGNC:24309]	13.0987	2.13803	6.12652	2.61507	0.000597279	0.012477	up	yes
chr18	68673688	68715108	-	ENSG00000166479	TMX3	ENST00000299608;ENST00000578765;ENST00000580785;ENST00000566135;ENST00000566887;ENST00000443099;ENST00000569053;ENST00000578816;ENST00000562706	GO:0002576(platelet degranulation);GO:0003756(protein disulfide isomerase activity);GO:0005515(protein binding);GO:0005623(cell);GO:0005783(endoplasmic reticulum);GO:0005789(endoplasmic reticulum membrane);GO:0005886(plasma membrane);GO:0009986(cell surface);GO:0016020(membrane);GO:0016021(integral component of membrane);GO:0016853(isomerase activity);GO:0016972(thiol oxidase activity);GO:0018171…	NA	K09585	EC:5.3.4.1	thioredoxin related transmembrane protein 3 [Source:HGNC Symbol;Acc:HGNC:24718]	4.36166	0.71277	6.1193	2.61337	0.000653462	0.013369	up	yes
chr10	31318495	31529814	+	ENSG00000148516	ZEB1	ENST00000320985;ENST00000424869;ENST00000488625;ENST00000558655;ENST00000361642;ENST00000437844	GO:0000122(negative regulation of transcription by RNA polymerase II);GO:0000981(DNA-binding transcription factor activity, RNA polymerase II-specific);GO:0001227(DNA-binding transcription repressor activity, RNA polymerase II-specific);GO:0003676(nucleic acid binding);GO:0003677(DNA binding);GO:0003682(chromatin binding);GO:0003700(DNA-binding transcription factor activity);GO:0003713(transcript…	05202(Transcriptional misregulation in cancer);05206(MicroRNAs in cancer);05215(Prostate cancer);05215(Prostate cancer)	K09299	NA	zinc finger E-box binding homeobox 1 [Source:HGNC Symbol;Acc:HGNC:11642]	3.1516	0.515215	6.11707	2.61284	0.000635084	0.013105	up	yes
chr2	24943636	24972094	-	ENSG00000115137	DNAJC27	ENST00000264711;ENST00000468750;ENST00000380809;ENST00000468467;ENST00000534855;ENST00000492985	GO:0000166(nucleotide binding);GO:0003924(GTPase activity);GO:0005515(protein binding);GO:0005525(GTP binding);GO:0005634(nucleus);GO:0006886(intracellular protein transport);GO:0032482(Rab protein signal transduction);GO:0043410(positive regulation of MAPK cascade);GO:0070374(positive regulation of ERK1 and ERK2 cascade);GO:0071701(regulation of MAPK export from nucleus);GO:0071701(regulation of…	NA	K19372	NA	DnaJ heat shock protein family (Hsp40) member C27 [Source:HGNC Symbol;Acc:HGNC:30290]	1.84466	0.302197	6.10414	2.60979	0.000818281	0.0157181	up	yes
chr2	159712457	159771027	+	ENSG00000136536	MARCH7	ENST00000259050;ENST00000420397;ENST00000478396;ENST00000409175;ENST00000421037;ENST00000409591;ENST00000539065;ENST00000473749	GO:0002643(regulation of tolerance induction);GO:0005515(protein binding);GO:0005634(nucleus);GO:0005829(cytosol);GO:0005886(plasma membrane);GO:0008270(zinc ion binding);GO:0008284(positive regulation of cell population proliferation);GO:0016567(protein ubiquitination);GO:0016740(transferase activity);GO:0019899(enzyme binding);GO:0031624(ubiquitin conjugating enzyme binding);GO:0042130(negative…	NA	K10662	EC:2.3.2.27	membrane associated ring-CH-type finger 7 [Source:HGNC Symbol;Acc:HGNC:17393]	9.88705	1.6218	6.09636	2.60795	0.000625346	0.0129792	up	yes
chr14	50117130	50231578	-	ENSG00000100485	SOS2	ENST00000216373;ENST00000555794;ENST00000543680;ENST00000556469	GO:0000786(nucleosome);GO:0003677(DNA binding);GO:0005085(guanyl-nucleotide exchange factor activity);GO:0005089(Rho guanyl-nucleotide exchange factor activity);GO:0005515(protein binding);GO:0005622(intracellular);GO:0005829(cytosol);GO:0007186(G protein-coupled receptor signaling pathway);GO:0007264(small GTPase mediated signal transduction);GO:0035023(regulation of Rho protein signal transduct…	01521(EGFR tyrosine kinase inhibitor resistance);01522(Endocrine resistance);04010(MAPK signaling pathway);04012(ErbB signaling pathway);04014(Ras signaling pathway);04062(Chemokine signaling pathway);04068(FoxO signaling pathway);04072(Phospholipase D signaling pathway);04150(mTOR signaling pathway);04151(PI3K-Akt signaling pathway);04510(Focal adhesion);04540(Gap junction);04630(Jak-STAT signal…	K03099	NA	SOS Ras/Rho guanine nucleotide exchange factor 2 [Source:HGNC Symbol;Acc:HGNC:11188]	5.99026	0.984948	6.0818	2.6045	0.000635476	0.013105	up	yes
chr22	17067821	17070675	+	ENSG00000273203	AC006946	ENST00000608373	NA	NA	NA	NA	novel transcript	1.77906	0.293194	6.06786	2.60119	0.000983656	0.0181378	up	yes
chr2	17663812	17800242	-	ENSG00000163029	SMC6	ENST00000381272;ENST00000448223;ENST00000351948;ENST00000446852;ENST00000430591;ENST00000481708	GO:0000166(nucleotide binding);GO:0000722(telomere maintenance via recombination);GO:0000724(double-strand break repair via homologous recombination);GO:0000781(chromosome, telomeric region);GO:0000803(sex chromosome);GO:0005515(protein binding);GO:0005524(ATP binding);GO:0005622(intracellular);GO:0005634(nucleus);GO:0005654(nucleoplasm);GO:0005694(chromosome);GO:0006281(DNA repair);GO:0006310(DN…	NA	K22804	NA	structural maintenance of chromosomes 6 [Source:HGNC Symbol;Acc:HGNC:20466]	6.86229	1.13245	6.05966	2.59924	0.000641552	0.0131881	up	yes
[truncated: 1,418 more rows]

## Sheet: down-regulated gene
Chr	start	end	strand	gene_id	gene_name	transcript_id	GO	KEGG	KO_ENTRY	EC	Description	FPKM.A2780_oe_ALKBH5_input	FPKM.A2780_oe_NC_input	fc	log2(fc)	pval	qval	regulation	significant
[truncated: 676 more rows]
