# Supplementary material for: ALKBH5-HOXA10 loop-mediated JAK2 m6A demethylation and cisplatin resistance in epithelial ovarian cancer
Source: J Exp Clin Cancer Res. 2021 Sep 8;40:284. doi: 10.1186/s13046-021-02088-1 (PMC8425158; doi:10.1186/s13046-021-02088-1)
Supplement: Supplementary file 3 — Additional file 3 The differentially expressed genes of mRNA-seq (|log2 (FC)| ≥ 1, p <0.05). [file 13046_2021_2088_MOESM3_ESM.xlsx]

## Sheet: up-peak
seqnames	start	end	width	geneId	transcriptId	transcript_biotype	distanceToTSS	geneName	Description	GO	KEGG	score	blockCount	blockSizes	blockStarts	diff.lg.fdr	diff.p	diff.log2.fc	annotation	geneChr	geneStart	geneEnd	geneLength	geneStrand
chr1	1434891	1435657	767	ENSG00000179403	ENST00000338660	protein_coding	0	VWA1	von Willebrand factor A domain containing 1 [Source:HGNC Symbol;Acc:HGNC:30910]	GO:0003429(growth plate cartilage chondrocyte morphogenesis);GO:0005201(extracellular matrix structural constituent);GO:0005515(protein binding);GO:0005576(extracellular region);GO:0005604(basement membrane);GO:0005614(interstitial matrix);GO:0005615(extracellular space);GO:0005788(endoplasmic reticulum lumen);GO:0030198(extracellular matrix organization);GO:0031012(extracellular matrix);GO:00428…	NA	5e-18	2	256,135,	0,632	-0.895	0.0288403	1.64	5' UTR	1	1435523	1440765	5243	1
chr7	100689536	100693977	4442	ENSG00000146830	ENST00000646601	protein_coding	0	GIGYF1	GRB10 interacting GYF protein 1 [Source:HGNC Symbol;Acc:HGNC:9126]	GO:0005515(protein binding);GO:0008150(biological_process);GO:0032991(protein-containing complex);GO:0048009(insulin-like growth factor receptor signaling pathway)	NA	0.0044	2	20,41,	0,4401	-0.741	0.047863	2	5' UTR	7	100679507	100693968	14462	2
chr1	23371213	23371809	597	ENSG00000249087	ENST00000458053	antisense	2216	ZNF436-AS1	ZNF436 antisense RNA 1 [Source:HGNC Symbol;Acc:HGNC:25122]	NA	NA	4e-12	1	597,	0	-0.918	0.0269153	1.46	Exon (ENST00000458053/ENSG00000249087, exon 3 of 3)	1	23368997	23371783	2787	1
chr1	27393945	27394390	446	ENSG00000181773	ENST00000374024	protein_coding	1323	GPR3	G protein-coupled receptor 3 [Source:HGNC Symbol;Acc:HGNC:4484]	GO:0004930(G protein-coupled receptor activity);GO:0005515(protein binding);GO:0005886(plasma membrane);GO:0005887(integral component of plasma membrane);GO:0007165(signal transduction);GO:0007186(G protein-coupled receptor signaling pathway);GO:0007189(adenylate cyclase-activating G protein-coupled receptor signaling pathway);GO:0016020(membrane);GO:0016021(integral component of membrane);GO:004…	NA	6.3e-13	1	446,	0	-1.41	0.0057544	1.24	Exon (ENST00000374024/ENSG00000181773, exon 2 of 2)	1	27392622	27395814	3193	1
chr1	44036161	44043939	7779	ENSG00000230615	ENST00000609636	lincRNA	0	AL139220	novel transcript	NA	NA	5e-29	4	11,367,85,18,	0,3746,7336,7761	-1.17	0.0120226	1.05	Exon (ENST00000623351/ENSG00000230615, exon 2 of 2)	1	44043497	44051115	7619	1
chr1	46364404	46364823	420	ENSG00000117481	ENST00000307089	nonsense_mediated_decay	23615	NSUN4	NOP2/Sun RNA methyltransferase family member 4 [Source:HGNC Symbol;Acc:HGNC:31802]	GO:0003723(RNA binding);GO:0005515(protein binding);GO:0005739(mitochondrion);GO:0005759(mitochondrial matrix);GO:0005762(mitochondrial large ribosomal subunit);GO:0006364(rRNA processing);GO:0008168(methyltransferase activity);GO:0009383(rRNA (cytosine-C5-)-methyltransferase activity);GO:0016740(transferase activity);GO:0019843(rRNA binding);GO:0031167(rRNA methylation);GO:0032259(methylation);G…	NA	5e-12	1	420,	0	-1.22	0.01	1.01	3' UTR	1	46340789	46365152	24364	1
chr1	52033625	52033684	60	ENSG00000117862	ENST00000371626	protein_coding	22487	TXNDC12	thioredoxin domain containing 12 [Source:HGNC Symbol;Acc:HGNC:24626]	GO:0005515(protein binding);GO:0005783(endoplasmic reticulum);GO:0005788(endoplasmic reticulum lumen);GO:0015037(peptide disulfide oxidoreductase activity);GO:0016491(oxidoreductase activity);GO:0019153(protein-disulfide reductase (glutathione) activity);GO:0045454(cell redox homeostasis);GO:0055114(oxidation-reduction process);GO:0060548(negative regulation of cell death);GO:1902236(negative reg…	00480(Glutathione metabolism)	0.0032	1	60,	0	-0.738	0.0489779	1.68	3' UTR	1	52020131	52056171	36041	2
chr1	52993591	52993830	240	ENSG00000236360	ENST00000414168	processed_pseudogene	0	AL445183	pseudogene similar to part of related RAS viral (r-ras) oncogene homolog 2 (RRAS2)	NA	NA	2.3e-07	1	240,	0	-0.878	0.0301995	1.45	3' UTR	1	52993201	52993702	502	2
chr1	63323101	63323875	775	ENSG00000230798	ENST00000431294	antisense	0	FOXD3-AS1	FOXD3 antisense RNA 1 [Source:HGNC Symbol;Acc:HGNC:40241]	NA	NA	1.9e-08	1	775,	0	-1.67	0.00269153	1.64	Exon (ENST00000371116/ENSG00000187140, exon 1 of 1)	1	63320884	63323582	2699	2
chr1	74204669	74205237	569	ENSG00000254685	ENST00000370898	protein_coding	6457	FPGT	fucose-1-phosphate guanylyltransferase [Source:HGNC Symbol;Acc:HGNC:3825]	GO:0000166(nucleotide binding);GO:0003824(catalytic activity);GO:0005525(GTP binding);GO:0005737(cytoplasm);GO:0005829(cytosol);GO:0006004(fucose metabolic process);GO:0016740(transferase activity);GO:0016772(transferase activity, transferring phosphorus-containing groups);GO:0016779(nucleotidyltransferase activity);GO:0047341(fucose-1-phosphate guanylyltransferase activity)	00051(Fructose and mannose metabolism);00520(Amino sugar and nucleotide sugar metabolism)	1.3e-37	1	569,	0	-3.46	2.0893e-05	1.39	Exon (ENST00000370898/ENSG00000254685, exon 4 of 4)	1	74198212	74207234	9023	1
chr1	86914635	86914934	300	ENSG00000153936	ENST00000370550	protein_coding	0	HS2ST1	heparan sulfate 2-O-sulfotransferase 1 [Source:HGNC Symbol;Acc:HGNC:5193]	GO:0000139(Golgi membrane);GO:0004394(heparan sulfate 2-O-sulfotransferase activity);GO:0005794(Golgi apparatus);GO:0006024(glycosaminoglycan biosynthetic process);GO:0008146(sulfotransferase activity);GO:0015014(heparan sulfate proteoglycan biosynthetic process, polysaccharide chain biosynthetic process);GO:0015015(heparan sulfate proteoglycan biosynthetic process, enzymatic modification);GO:001…	00534(Glycosaminoglycan biosynthesis - heparan sulfate / heparin)	1e-128	1	300,	0	-1.06	0.0165959	1.27	5' UTR	1	86914635	87109982	195348	1
chr16	78115134	78130145	15012	ENSG00000186153	ENST00000562639	processed_transcript	0	WWOX	WW domain containing oxidoreductase [Source:HGNC Symbol;Acc:HGNC:12799]	GO:0000122(negative regulation of transcription by RNA polymerase II);GO:0001649(osteoblast differentiation);GO:0003713(transcription coactivator activity);GO:0005515(protein binding);GO:0005634(nucleus);GO:0005737(cytoplasm);GO:0005739(mitochondrion);GO:0005794(Golgi apparatus);GO:0005829(cytosol);GO:0005886(plasma membrane);GO:0005902(microvillus);GO:0006915(apoptotic process);GO:0008202(steroi…	NA	7.1e-08	3	21,122,97,	0,3821,14915	-3.31	3.0903e-05	2	3' UTR	16	78130049	78432603	302555	1
chr6	32948643	32948853	211	ENSG00000204257	ENST00000480785	retained_intron	818	HLA-DMA	major histocompatibility complex, class II, DM alpha [Source:HGNC Symbol;Acc:HGNC:4934]	GO:0002376(immune system process);GO:0002503(peptide antigen assembly with MHC class II protein complex);GO:0002504(antigen processing and presentation of peptide or polysaccharide antigen via MHC class II);GO:0005515(protein binding);GO:0005764(lysosome);GO:0005765(lysosomal membrane);GO:0005768(endosome);GO:0006955(immune response);GO:0009986(cell surface);GO:0016020(membrane);GO:0016021(integr…	04145(Phagosome);04514(Cell adhesion molecules (CAMs));04612(Antigen processing and presentation);04640(Hematopoietic cell lineage);04658(Th1 and Th2 cell differentiation);04659(Th17 cell differentiation);04672(Intestinal immune network for IgA production);04940(Type I diabetes mellitus);05140(Leishmaniasis);05145(Toxoplasmosis);05150(Staphylococcus aureus infection);05152(Tuberculosis);05164(Inf…	5.4e-05	1	211,	0	-0.751	0.0467735	2.01	3' UTR	6	32948613	32949671	1059	2
chr1	119140396	119141886	1491	ENSG00000116874	ENST00000369426	protein_coding	0	WARS2	tryptophanyl tRNA synthetase 2, mitochondrial [Source:HGNC Symbol;Acc:HGNC:12730]	GO:0000166(nucleotide binding);GO:0001570(vasculogenesis);GO:0004812(aminoacyl-tRNA ligase activity);GO:0004830(tryptophan-tRNA ligase activity);GO:0005524(ATP binding);GO:0005739(mitochondrion);GO:0005759(mitochondrial matrix);GO:0005886(plasma membrane);GO:0006412(translation);GO:0006418(tRNA aminoacylation for protein translation);GO:0006436(tryptophanyl-tRNA aminoacylation);GO:0016874(ligase …	00970(Aminoacyl-tRNA biosynthesis)	5e-39	2	398,140,	0,1351	-1.25	0.00912011	1.02	5' UTR	1	119031216	119140648	109433	2
chr12	51271152	51271332	181	ENSG00000183283	ENST00000604900	protein_coding	32266	DAZAP2	DAZ associated protein 2 [Source:HGNC Symbol;Acc:HGNC:2684]	GO:0005515(protein binding);GO:0005634(nucleus);GO:0005737(cytoplasm);GO:0016607(nuclear speck);GO:0030971(receptor tyrosine kinase binding);GO:0031435(mitogen-activated protein kinase kinase kinase binding);GO:0032991(protein-containing complex);GO:0042802(identical protein binding);GO:0043539(protein serine/threonine kinase activator activity);GO:0050699(WW domain binding);GO:0071902(positive r…	NA	0.00091	1	181,	0	-0.994	0.020893	2.03	3' UTR	12	51238886	51271362	32477	1
chr1	147177904	147179126	1223	ENSG00000180867	ENST00000471856	transcribed_processed_pseudogene	0	PDIA3P1	protein disulfide isomerase family A member 3 pseudogene 1 [Source:HGNC Symbol;Acc:HGNC:4607]	NA	NA	1.3e-25	1	1223,	0	-11.3	6.30957e-14	1.03	Exon (ENST00000649713/ENSG00000180867, exon 3 of 3)	1	147178113	147179622	1510	1
chr1	151249327	151249536	210	ENSG00000143398	ENST00000349792	protein_coding	50776	PIP5K1A	phosphatidylinositol-4-phosphate 5-kinase type 1 alpha [Source:HGNC Symbol;Acc:HGNC:8994]	GO:0000166(nucleotide binding);GO:0001726(ruffle);GO:0005515(protein binding);GO:0005524(ATP binding);GO:0005634(nucleus);GO:0005654(nucleoplasm);GO:0005737(cytoplasm);GO:0005829(cytosol);GO:0005847(mRNA cleavage and polyadenylation specificity factor complex);GO:0005886(plasma membrane);GO:0005925(focal adhesion);GO:0006650(glycerophospholipid metabolic process);GO:0006661(phosphatidylinositol b…	00562(Inositol phosphate metabolism);04070(Phosphatidylinositol signaling system);04072(Phospholipase D signaling pathway);04144(Endocytosis);04666(Fc gamma R-mediated phagocytosis);04810(Regulation of actin cytoskeleton);05231(Choline metabolism in cancer)	1.6e-48	1	210,	0	-3.12	5.12861e-05	1.28	3' UTR	1	151198551	151249536	50986	1
chr1	155613797	155614072	276	ENSG00000125459	ENST00000649846	protein_coding	3579	MSTO1	misato mitochondrial distribution and morphology regulator 1 [Source:HGNC Symbol;Acc:HGNC:29678]	GO:0000002(mitochondrial genome maintenance);GO:0000070(mitotic sister chromatid segregation);GO:0003674(molecular_function);GO:0005737(cytoplasm);GO:0005739(mitochondrion);GO:0005741(mitochondrial outer membrane);GO:0007005(mitochondrion organization);GO:0016020(membrane);GO:0048311(mitochondrion distribution);GO:0090307(mitotic spindle assembly)	NA	2.5e-11	2	256,14,	0,262	-0.888	0.0295121	1.07	3' UTR	1	155610218	155614933	4716	1
chr16	87694427	87694931	505	ENSG00000154118	ENST00000537256	processed_transcript	92592	JPH3	junctophilin 3 [Source:HGNC Symbol;Acc:HGNC:14203]	GO:0003674(molecular_function);GO:0005783(endoplasmic reticulum);GO:0005789(endoplasmic reticulum membrane);GO:0005886(plasma membrane);GO:0007612(learning);GO:0007613(memory);GO:0014701(junctional sarcoplasmic reticulum membrane);GO:0015278(calcium-release channel activity);GO:0016020(membrane);GO:0016021(integral component of membrane);GO:0030314(junctional membrane complex);GO:0035640(explorat…	NA	2e-11	1	505,	0	-0.794	0.0398107	2.04	Exon (ENST00000538868/ENSG00000226180, exon 1 of 1)	16	87601835	87697927	96093	1
chr2	120349227	120349946	720	ENSG00000163083	ENST00000295228	protein_coding	3091	INHBB	inhibin subunit beta B [Source:HGNC Symbol;Acc:HGNC:6067]	GO:0001541(ovarian follicle development);GO:0005125(cytokine activity);GO:0005160(transforming growth factor beta receptor binding);GO:0005179(hormone activity);GO:0005515(protein binding);GO:0005576(extracellular region);GO:0005615(extracellular space);GO:0006952(defense response);GO:0008083(growth factor activity);GO:0009267(cellular response to starvation);GO:0009611(response to wounding);GO:0…	04060(Cytokine-cytokine receptor interaction);04350(TGF-beta signaling pathway);04550(Signaling pathways regulating pluripotency of stem cells)	2e-14	1	720,	0	-0.867	0.0316228	2.05	3' UTR	2	120346136	120351803	5668	1
chr1	179922035	179922514	480	ENSG00000143337	ENST00000606911	protein_coding	39723	TOR1AIP1	torsin 1A interacting protein 1 [Source:HGNC Symbol;Acc:HGNC:29456]	GO:0001671(ATPase activator activity);GO:0005515(protein binding);GO:0005521(lamin binding);GO:0005634(nucleus);GO:0005635(nuclear envelope);GO:0005637(nuclear inner membrane);GO:0008092(cytoskeletal protein binding);GO:0016020(membrane);GO:0016021(integral component of membrane);GO:0031965(nuclear membrane);GO:0032781(positive regulation of ATPase activity);GO:0034504(protein localization to nuc…	NA	1.3e-32	1	480,	0	-0.905	0.0275423	1.96	3' UTR	1	179882312	179925000	42689	1
chr8	94249669	94249907	239	ENSG00000164949	ENST00000297596	protein_coding	12412	GEM	GTP binding protein overexpressed in skeletal muscle [Source:HGNC Symbol;Acc:HGNC:4234]	GO:0000166(nucleotide binding);GO:0000278(mitotic cell cycle);GO:0000287(magnesium ion binding);GO:0003924(GTPase activity);GO:0005246(calcium channel regulator activity);GO:0005515(protein binding);GO:0005516(calmodulin binding);GO:0005525(GTP binding);GO:0005634(nucleus);GO:0005886(plasma membrane);GO:0006955(immune response);GO:0007165(signal transduction);GO:0007166(cell surface receptor sign…	NA	6.8e-07	1	239,	0	-0.754	0.0457088	2.05	3' UTR	8	94249253	94262319	13067	2
chr1	210623554	210674620	51067	ENSG00000054392	ENST00000413764	protein_coding	295302	HHAT	hedgehog acyltransferase [Source:HGNC Symbol;Acc:HGNC:18270]	GO:0000166(nucleotide binding);GO:0005525(GTP binding);GO:0005783(endoplasmic reticulum);GO:0005789(endoplasmic reticulum membrane);GO:0007224(smoothened signaling pathway);GO:0007275(multicellular organism development);GO:0008374(O-acyltransferase activity);GO:0016020(membrane);GO:0016021(integral component of membrane);GO:0016409(palmitoyltransferase activity);GO:0016740(transferase activity);G…	NA	5e-15	2	117,333,	0,50734	-1.07	0.0162181	1.34	3' UTR	1	210328252	210676296	348045	1
chr1	944203	944622	420	ENSG00000187634	ENST00000342066	protein_coding	18472	SAMD11	sterile alpha motif domain containing 11 [Source:HGNC Symbol;Acc:HGNC:28706]	GO:0003677(DNA binding);GO:0005515(protein binding);GO:0005634(nucleus)	NA	0	1	420,	0	-69.8	1.25893e-73	1.21	3' UTR	1	925731	944574	18844	1
chr17	44034635	44035143	509	ENSG00000161654	ENST00000591247	protein_coding	32476	LSM12	LSM12 homolog [Source:HGNC Symbol;Acc:HGNC:26407]	GO:0016070(RNA metabolic process)	NA	3.2e-22	1	509,	0	-12.1	7.94328e-15	2.05	3' UTR	17	44034635	44067619	32985	2
chr1	37690439	37691206	768	ENSG00000116922	ENST00000358011	protein_coding	0	C1orf109	chromosome 1 open reading frame 109 [Source:HGNC Symbol;Acc:HGNC:26039]	GO:0005515(protein binding);GO:0005634(nucleus);GO:0005737(cytoplasm)	NA	4e-14	2	82,159,	0,609	-1.63	0.00295121	1.64	5' UTR	1	37681570	37690520	8951	2
chr1	52033377	52033705	329	ENSG00000223390	ENST00000425802	antisense	0	AL445685	novel transcript	NA	NA	0.00013	1	329,	0	-1.65	0.00281838	1.21	3' UTR	1	52033391	52044279	10889	1
chr1	85158655	85164649	5995	ENSG00000097096	ENST00000341460	protein_coding	36367	SYDE2	synapse defective Rho GTPase homolog 2 [Source:HGNC Symbol;Acc:HGNC:25841]	GO:0005096(GTPase activator activity);GO:0005829(cytosol);GO:0007165(signal transduction);GO:0051056(regulation of small GTPase mediated signal transduction);GO:0090630(activation of GTPase activity)	NA	1e-107	2	595,124,	0,5871	-2.47	0.000288403	1.16	3' UTR	1	85156889	85201016	44128	2
chr1	89104285	89104569	285	ENSG00000234518	ENST00000439531	processed_pseudogene	198	PTGES3P1	prostaglandin E synthase 3 pseudogene 1 [Source:HGNC Symbol;Acc:HGNC:43824]	NA	NA	7.9e-30	1	285,	0	-7.65	4.89779e-10	1.56	Exon (ENST00000439531/ENSG00000234518, exon 1 of 1)	1	89104285	89104767	483	2
chr1	109504895	109505284	390	ENSG00000181754	ENST00000369864	protein_coding	4443	AMIGO1	adhesion molecule with Ig like domain 1 [Source:HGNC Symbol;Acc:HGNC:20824]	GO:0005515(protein binding);GO:0005886(plasma membrane);GO:0005887(integral component of plasma membrane);GO:0007155(cell adhesion);GO:0007156(homophilic cell adhesion via plasma membrane adhesion molecules);GO:0007157(heterophilic cell-cell adhesion via plasma membrane cell adhesion molecules);GO:0007275(multicellular organism development);GO:0007399(nervous system development);GO:0007409(axonog…	NA	3.2e-26	1	390,	0	-1.48	0.00457088	1.1	3' UTR	1	109504178	109509727	5550	2
chr19	57308412	57308562	151	ENSG00000268205	ENST00000593427	lincRNA	4107	AC005261	novel transcript	NA	NA	1.7e-05	1	151,	0	-0.771	0.042658	2.05	Exon (ENST00000593427/ENSG00000268205, exon 1 of 1)	19	57304305	57308562	4258	1
chr10	46809605	46810618	1014	ENSG00000204177	ENST00000580094	processed_transcript	22931	BMS1P1	BMS1, ribosome biogenesis factor pseudogene 1 [Source:HGNC Symbol;Acc:HGNC:23649]	NA	NA	2e-39	1	1014,	0	-2.44	0.00030903	2.06	Exon (ENST00000580094/ENSG00000204177, exon 9 of 9)	10	46786674	46811989	25316	1
chr1	155688366	155688725	360	ENSG00000163374	ENST00000368339	protein_coding	0	YY1AP1	YY1 associated protein 1 [Source:HGNC Symbol;Acc:HGNC:30935]	GO:0001650(fibrillar center);GO:0003714(transcription corepressor activity);GO:0005515(protein binding);GO:0005634(nucleus);GO:0005654(nucleoplasm);GO:0005730(nucleolus);GO:0005737(cytoplasm);GO:0008283(cell population proliferation);GO:0030154(cell differentiation);GO:0030183(B cell differentiation);GO:0031011(Ino80 complex);GO:0045892(negative regulation of transcription, DNA-templated);GO:0051…	NA	6.3e-12	1	360,	0	-1.03	0.018197	1.43	5' UTR	1	155659443	155688656	29214	2
chr1	173824332	173824600	269	ENSG00000117593	ENST00000361951	protein_coding	0	DARS2	aspartyl-tRNA synthetase 2, mitochondrial [Source:HGNC Symbol;Acc:HGNC:25538]	GO:0000049(tRNA binding);GO:0000166(nucleotide binding);GO:0003676(nucleic acid binding);GO:0004812(aminoacyl-tRNA ligase activity);GO:0004815(aspartate-tRNA ligase activity);GO:0005515(protein binding);GO:0005524(ATP binding);GO:0005634(nucleus);GO:0005737(cytoplasm);GO:0005739(mitochondrion);GO:0005759(mitochondrial matrix);GO:0006412(translation);GO:0006418(tRNA aminoacylation for protein tran…	00970(Aminoacyl-tRNA biosynthesis)	2.2e-05	2	142,39,	0,230	-1.42	0.00562341	1.22	5' UTR	1	173824568	173858546	33979	1
chr1	173992888	174022297	29410	ENSG00000135870	ENST00000258349	protein_coding	0	RC3H1	ring finger and CCCH-type domains 1 [Source:HGNC Symbol;Acc:HGNC:29434]	GO:0000209(protein polyubiquitination);GO:0000288(nuclear-transcribed mRNA catabolic process, deadenylation-dependent decay);GO:0000932(P-body);GO:0000956(nuclear-transcribed mRNA catabolic process);GO:0001782(B cell homeostasis);GO:0002634(regulation of germinal center formation);GO:0002635(negative regulation of germinal center formation);GO:0003723(RNA binding);GO:0003725(double-stranded RNA b…	NA	5e-17	2	248,202,	0,29208	-1.23	0.00977237	1.07	5' UTR	1	173931214	173993064	61851	2
chr1	179143053	179229684	86632	ENSG00000143322	ENST00000502732	protein_coding	0	ABL2	ABL proto-oncogene 2, non-receptor tyrosine kinase [Source:HGNC Symbol;Acc:HGNC:77]	GO:0000166(nucleotide binding);GO:0000287(magnesium ion binding);GO:0001784(phosphotyrosine residue binding);GO:0003785(actin monomer binding);GO:0004672(protein kinase activity);GO:0004713(protein tyrosine kinase activity);GO:0004715(non-membrane spanning protein tyrosine kinase activity);GO:0005515(protein binding);GO:0005524(ATP binding);GO:0005737(cytoplasm);GO:0005829(cytosol);GO:0005856(cyt…	04012(ErbB signaling pathway);04014(Ras signaling pathway);05416(Viral myocarditis)	7.9e-43	2	37,444,	0,86188	-1.32	0.00758578	1.09	5' UTR	1	179099330	179229677	130348	2
chr1	197159128	197175022	15895	ENSG00000177888	ENST00000367405	protein_coding	25520	ZBTB41	zinc finger and BTB domain containing 41 [Source:HGNC Symbol;Acc:HGNC:24819]	GO:0000981(DNA-binding transcription factor activity, RNA polymerase II-specific);GO:0003676(nucleic acid binding);GO:0003677(DNA binding);GO:0005515(protein binding);GO:0005634(nucleus);GO:0006357(regulation of transcription by RNA polymerase II);GO:0046872(metal ion binding)	NA	0	3	887,89,13,	0,13032,15882	-2.19	0.000616595	1.2	3' UTR	1	197153680	197200542	46863	2
chr2	131723517	131724279	763	ENSG00000213222	ENST00000448659	processed_pseudogene	0	AC093724	translocase of outer mitochondrial membrane 40 (TOMM40) pseudogene	NA	NA	2.5e-86	1	763,	0	-4.81	6.16595e-07	2.08	Exon (ENST00000448659/ENSG00000213222, exon 1 of 1)	2	131723253	131724279	1027	2
chr1	220266176	220267376	1201	ENSG00000118873	ENST00000358951	protein_coding	5077	RAB3GAP2	RAB3 GTPase activating non-catalytic protein subunit 2 [Source:HGNC Symbol;Acc:HGNC:17168]	GO:0005096(GTPase activator activity);GO:0005515(protein binding);GO:0005737(cytoplasm);GO:0005789(endoplasmic reticulum membrane);GO:0005829(cytosol);GO:0005886(plasma membrane);GO:0006886(intracellular protein transport);GO:0008047(enzyme activator activity);GO:0017112(Rab guanyl-nucleotide exchange factor activity);GO:0017137(Rab GTPase binding);GO:0030234(enzyme regulator activity);GO:0032991…	NA	7.9e-13	1	1201,	0	-1.07	0.0162181	1.28	Exon (ENST00000462353/ENSG00000118873, exon 2 of 2)	1	220148293	220272453	124161	2
chr1	235168284	235168644	361	ENSG00000054267	ENST00000474953	nonsense_mediated_decay	25433	ARID4B	AT-rich interaction domain 4B [Source:HGNC Symbol;Acc:HGNC:15550]	GO:0000981(DNA-binding transcription factor activity, RNA polymerase II-specific);GO:0003674(molecular_function);GO:0003677(DNA binding);GO:0005515(protein binding);GO:0005575(cellular_component);GO:0005634(nucleus);GO:0005654(nucleoplasm);GO:0005737(cytoplasm);GO:0006325(chromatin organization);GO:0006349(regulation of gene expression by genetic imprinting);GO:0006355(regulation of transcription…	NA	2.5e-17	1	361,	0	-0.758	0.0457088	1.06	3' UTR	1	235131634	235194077	62444	2
chr12	6851259	6851767	509	ENSG00000111665	ENST00000422785	protein_coding	0	CDCA3	cell division cycle associated 3 [Source:HGNC Symbol;Acc:HGNC:14624]	GO:0005515(protein binding);GO:0005737(cytoplasm);GO:0005829(cytosol);GO:0005913(cell-cell adherens junction);GO:0007049(cell cycle);GO:0008150(biological_process);GO:0016567(protein ubiquitination);GO:0051301(cell division)	NA	1.2e-05	1	509,	0	-1.19	0.0109648	2.08	5' UTR	12	6844793	6851269	6477	2
chr1	246986255	246988133	1879	ENSG00000135747	ENST00000465049	nonsense_mediated_decay	90603	ZNF670-ZNF695	ZNF670-ZNF695 readthrough (NMD candidate) [Source:HGNC Symbol;Acc:HGNC:49200]	GO:0003676(nucleic acid binding);GO:0006355(regulation of transcription, DNA-templated)	NA	4e-73	1	1879,	0	-3.15	4.67735e-05	1.19	3' UTR	1	246945547	247078736	133190	2
chr7	151058457	151059145	689	ENSG00000164889	ENST00000483786	protein_coding	1247	SLC4A2	solute carrier family 4 member 2 [Source:HGNC Symbol;Acc:HGNC:11028]	GO:0005452(inorganic anion exchanger activity);GO:0005886(plasma membrane);GO:0005887(integral component of plasma membrane);GO:0005925(focal adhesion);GO:0006811(ion transport);GO:0006820(anion transport);GO:0007283(spermatogenesis);GO:0008509(anion transmembrane transporter activity);GO:0015297(antiporter activity);GO:0015301(anion:anion antiporter activity);GO:0015698(inorganic anion transport…	04970(Salivary secretion);04971(Gastric acid secretion);04972(Pancreatic secretion);04976(Bile secretion)	1e-12	1	689,	0	-0.758	0.0457088	2.09	5' UTR	7	151057210	151064744	7535	1
chr17	59965188	59973095	7908	ENSG00000267104	ENST00000587125	processed_transcript	45880	TBC1D3P1-DHX40P1	TBC1D3P1-DHX40P1 readthrough, transcribed pseudogene [Source:HGNC Symbol;Acc:HGNC:42362]	NA	NA	5e-33	3	1,65,261,	0,1215,7647	-1.4	0.0060256	2.11	3' UTR	17	59962363	60018975	56613	2
chr2	55224280	55224863	584	ENSG00000162994	ENST00000403506	protein_coding	0	CLHC1	clathrin heavy chain linker domain containing 1 [Source:HGNC Symbol;Acc:HGNC:26453]	GO:0005515(protein binding)	NA	1.6e-32	2	231,158,	0,426	-0.805	0.0389045	1.79	5' UTR	2	55222272	55224398	2127	2
chr2	63891442	63891562	121	ENSG00000169764	ENST00000394417	protein_coding	50502	UGP2	UDP-glucose pyrophosphorylase 2 [Source:HGNC Symbol;Acc:HGNC:12527]	GO:0003983(UTP:glucose-1-phosphate uridylyltransferase activity);GO:0005515(protein binding);GO:0005536(glucose binding);GO:0005634(nucleus);GO:0005737(cytoplasm);GO:0005829(cytosol);GO:0005977(glycogen metabolic process);GO:0005978(glycogen biosynthetic process);GO:0006011(UDP-glucose metabolic process);GO:0006065(UDP-glucuronate biosynthetic process);GO:0016740(transferase activity);GO:0016779(…	00040(Pentose and glucuronate interconversions);00052(Galactose metabolism);00500(Starch and sucrose metabolism);00520(Amino sugar and nucleotide sugar metabolism)	8.1e-09	1	121,	0	-1.21	0.0104713	1.04	3' UTR	2	63840940	63891562	50623	1
chr2	71433534	71435069	1536	ENSG00000075292	ENST00000409544	protein_coding	101770	ZNF638	zinc finger protein 638 [Source:HGNC Symbol;Acc:HGNC:17894]	GO:0003676(nucleic acid binding);GO:0003677(DNA binding);GO:0003690(double-stranded DNA binding);GO:0003723(RNA binding);GO:0005634(nucleus);GO:0005654(nucleoplasm);GO:0005737(cytoplasm);GO:0008270(zinc ion binding);GO:0008380(RNA splicing);GO:0016607(nuclear speck);GO:0043231(intracellular membrane-bounded organelle);GO:0046872(metal ion binding)	NA	1.3e-38	2	33,328,	0,1208	-1.19	0.0112202	1.39	3' UTR	2	71331764	71435061	103298	1
chr2	96239743	96240368	626	ENSG00000204685	ENST00000614453	processed_transcript	0	STARD7-AS1	STARD7 antisense RNA 1 [Source:HGNC Symbol;Acc:HGNC:40827]	NA	NA	2.7e-08	1	626,	0	-2.98	7.4131e-05	1.94	Exon (ENST00000432267/ENSG00000204685, exon 1 of 2)	2	96240239	96240752	514	1
chr18	22900486	22900995	510	ENSG00000265939	ENST00000583290	processed_pseudogene	0	UBE2CP2	ubiquitin conjugating enzyme E2 C pseudogene 2 [Source:HGNC Symbol;Acc:HGNC:43551]	NA	NA	1.3e-46	1	510,	0	-3.74	9.77237e-06	2.13	Exon (ENST00000583290/ENSG00000265939, exon 1 of 1)	18	22900486	22900995	510	2
chr2	117837787	117839272	1486	ENSG00000236255	ENST00000420330	lincRNA	3850	AC009404	novel transcript	NA	NA	2.1e-10	2	418,91,	0,1395	-0.889	0.0295121	1.79	Exon (ENST00000420330/ENSG00000236255, exon 2 of 2)	2	117833937	117841658	7722	1
chr18	46679205	46679774	570	ENSG00000101638	ENST00000538168	protein_coding	77035	ST8SIA5	ST8 alpha-N-acetyl-neuraminide alpha-2,8-sialyltransferase 5 [Source:HGNC Symbol;Acc:HGNC:17827]	GO:0000139(Golgi membrane);GO:0003828(alpha-N-acetylneuraminate alpha-2,8-sialyltransferase activity);GO:0005515(protein binding);GO:0005794(Golgi apparatus);GO:0005975(carbohydrate metabolic process);GO:0006486(protein glycosylation);GO:0006688(glycosphingolipid biosynthetic process);GO:0008373(sialyltransferase activity);GO:0016020(membrane);GO:0016021(integral component of membrane);GO:0016740…	00604(Glycosphingolipid biosynthesis - ganglio series)	5e-21	1	570,	0	-0.959	0.0234423	2.13	3' UTR	18	46667821	46756809	88989	2
chr2	130129621	130135293	5673	ENSG00000223760	ENST00000427638	processed_transcript	0	MED15P9	mediator complex subunit 15 pseudogene 9 [Source:HGNC Symbol;Acc:HGNC:44130]	NA	NA	7.9e-31	2	178,149,	0,5524	-1.23	0.00977237	1.52	Exon (ENST00000427638/ENSG00000223760, exon 1 of 6)	2	130129621	130139417	9797	1
chr21	6631860	6632339	480	ENSG00000280145	ENST00000623047	lincRNA	5998	CU638689	novel transcript	NA	NA	1.9e-07	1	480,	0	-1.05	0.017378	2.13	Exon (ENST00000623047/ENSG00000280145, exon 2 of 2)	21	6630182	6638337	8156	2
chr2	131046783	131047263	481	ENSG00000136002	ENST00000636987	nonsense_mediated_decay	130132	ARHGEF4	Rho guanine nucleotide exchange factor 4 [Source:HGNC Symbol;Acc:HGNC:684]	GO:0005085(guanyl-nucleotide exchange factor activity);GO:0005089(Rho guanyl-nucleotide exchange factor activity);GO:0005515(protein binding);GO:0005737(cytoplasm);GO:0005829(cytosol);GO:0005886(plasma membrane);GO:0007186(G protein-coupled receptor signaling pathway);GO:0016020(membrane);GO:0019904(protein domain specific binding);GO:0030032(lamellipodium assembly);GO:0030676(Rac guanyl-nucleoti…	04810(Regulation of actin cytoskeleton)	6.3e-61	1	481,	0	-0.942	0.0245471	1.14	3' UTR	2	130916651	131047253	130603	1
chr3	97943244	97943514	271	ENSG00000080200	ENST00000389622	protein_coding	121233	CRYBG3	crystallin beta-gamma domain containing 3 [Source:HGNC Symbol;Acc:HGNC:34427]	GO:0008150(biological_process);GO:0030246(carbohydrate binding);GO:0032991(protein-containing complex);GO:0051018(protein kinase A binding)	NA	3.6e-10	1	271,	0	-0.998	0.0204174	2.14	3' UTR	3	97822011	97944984	122974	1
chr4	176683568	176687397	3830	ENSG00000150630	ENST00000618562	protein_coding	105525	VEGFC	vascular endothelial growth factor C [Source:HGNC Symbol;Acc:HGNC:12682]	GO:0001525(angiogenesis);GO:0001666(response to hypoxia);GO:0001934(positive regulation of protein phosphorylation);GO:0001938(positive regulation of endothelial cell proliferation);GO:0002040(sprouting angiogenesis);GO:0002052(positive regulation of neuroblast proliferation);GO:0002576(platelet degranulation);GO:0005172(vascular endothelial growth factor receptor binding);GO:0005515(protein bind…	04010(MAPK signaling pathway);04014(Ras signaling pathway);04015(Rap1 signaling pathway);04151(PI3K-Akt signaling pathway);04510(Focal adhesion);04668(TNF signaling pathway);04926(Relaxin signaling pathway);04933(AGE-RAGE signaling pathway in diabetic complications);05200(Pathways in cancer)	2.5e-26	2	473,211,	0,3619	-2.43	0.000323594	2.14	3' UTR	4	176683538	176792922	109385	2
chr2	201118887	201122492	3606	ENSG00000003402	ENST00000425030	protein_coding	0	CFLAR	CASP8 and FADD like apoptosis regulator [Source:HGNC Symbol;Acc:HGNC:1876]	GO:0001666(response to hypoxia);GO:0002020(protease binding);GO:0004197(cysteine-type endopeptidase activity);GO:0005123(death receptor binding);GO:0005515(protein binding);GO:0005737(cytoplasm);GO:0005829(cytosol);GO:0006508(proteolysis);GO:0006915(apoptotic process);GO:0007519(skeletal muscle tissue development);GO:0008047(enzyme activator activity);GO:0008234(cysteine-type peptidase activity);…	04064(NF-kappa B signaling pathway);04140(Autophagy - animal);04210(Apoptosis);04217(Necroptosis);04668(TNF signaling pathway);05142(Chagas disease (American trypanosomiasis));05160(Hepatitis C)	0.00037	3	15,150,16,	0,141,3590	-1.05	0.017378	1.6	5' UTR	2	201122477	201130053	7577	1
chr2	206306731	206308228	1498	ENSG00000204186	ENST00000374423	protein_coding	32068	ZDBF2	zinc finger DBF-type containing 2 [Source:HGNC Symbol;Acc:HGNC:29313]	GO:0003676(nucleic acid binding);GO:0008270(zinc ion binding);GO:0046872(metal ion binding)	NA	3.2e-28	1	1498,	0	-1.13	0.0138038	1.42	3' UTR	2	206274663	206314427	39765	1
chr2	216100385	216101074	690	ENSG00000163449	ENST00000454545	protein_coding	18519	TMEM169	transmembrane protein 169 [Source:HGNC Symbol;Acc:HGNC:25130]	GO:0016020(membrane);GO:0016021(integral component of membrane)	NA	4e-27	1	690,	0	-1.34	0.00707946	1.34	3' UTR	2	216081866	216102782	20917	1
chr2	218636975	218637184	210	ENSG00000115556	ENST00000450993	protein_coding	29076	PLCD4	phospholipase C delta 4 [Source:HGNC Symbol;Acc:HGNC:9062]	GO:0004435(phosphatidylinositol phospholipase C activity);GO:0004629(phospholipase C activity);GO:0005509(calcium ion binding);GO:0005622(intracellular);GO:0005634(nucleus);GO:0005737(cytoplasm);GO:0005783(endoplasmic reticulum);GO:0005789(endoplasmic reticulum membrane);GO:0005829(cytosol);GO:0005886(plasma membrane);GO:0006629(lipid metabolic process);GO:0007165(signal transduction);GO:0007340(…	00562(Inositol phosphate metabolism);04020(Calcium signaling pathway);04070(Phosphatidylinositol signaling system);04919(Thyroid hormone signaling pathway);04933(AGE-RAGE signaling pathway in diabetic complications)	3.5e-07	1	210,	0	-0.77	0.0436516	1.02	3' UTR	2	218607899	218637175	29277	1
chr4	139114960	139115344	385	ENSG00000109381	ENST00000394235	protein_coding	61874	ELF2	E74 like ETS transcription factor 2 [Source:HGNC Symbol;Acc:HGNC:3317]	GO:0000981(DNA-binding transcription factor activity, RNA polymerase II-specific);GO:0003677(DNA binding);GO:0003700(DNA-binding transcription factor activity);GO:0005515(protein binding);GO:0005634(nucleus);GO:0005654(nucleoplasm);GO:0005829(cytosol);GO:0006355(regulation of transcription, DNA-templated);GO:0006357(regulation of transcription by RNA polymerase II);GO:0016604(nuclear body);GO:003…	NA	1e-15	1	385,	0	-7.23	1.38038e-09	2.15	Exon (ENST00000509033/ENSG00000179967, exon 1 of 1)	4	139057220	139177218	119999	2
chr2	23757547	23762312	4766	ENSG00000119778	ENST00000238789	protein_coding	164811	ATAD2B	ATPase family, AAA domain containing 2B [Source:HGNC Symbol;Acc:HGNC:29230]	GO:0000166(nucleotide binding);GO:0003682(chromatin binding);GO:0005515(protein binding);GO:0005524(ATP binding);GO:0005634(nucleus);GO:0005654(nucleoplasm);GO:0016887(ATPase activity);GO:0031936(negative regulation of chromatin silencing);GO:0042393(histone binding);GO:0045944(positive regulation of transcription by RNA polymerase II);GO:0070577(lysine-acetylated histone binding)	NA	1e-167	2	555,104,	0,4662	-4.13	3.46737e-06	1.45	Exon (ENST00000238789/ENSG00000119778, exon 24 of 28)	2	23748664	23927123	178460	2
chr2	27626806	27627913	1108	ENSG00000176714	ENST00000324364	protein_coding	1099	CCDC121	coiled-coil domain containing 121 [Source:HGNC Symbol;Acc:HGNC:25833]	GO:0005515(protein binding)	NA	1e-141	1	1108,	0	-4.25	2.63027e-06	1.18	5' UTR	2	27625639	27629012	3374	2
chr11	105996368	106009748	13381	ENSG00000170903	ENST00000529805	processed_transcript	0	MSANTD4	Myb/SANT DNA binding domain containing 4 with coiled-coils [Source:HGNC Symbol;Acc:HGNC:29383]	GO:0005634(nucleus)	NA	2.5e-55	2	250,166,	0,13215	-2.49	0.000269153	2.15	3' UTR	11	105995623	106009748	14126	2
chr2	70048736	70049153	418	ENSG00000179818	ENST00000435880	antisense	37862	PCBP1-AS1	PCBP1 antisense RNA 1 [Source:HGNC Symbol;Acc:HGNC:42948]	NA	NA	6.3e-15	2	222,109,	0,309	-1.52	0.00416869	1.68	Exon (ENST00000413791/ENSG00000179818, exon 5 of 5)	2	69962263	70087015	124753	2
chr2	72741413	72826041	84629	ENSG00000144036	ENST00000272427	protein_coding	0	EXOC6B	exocyst complex component 6B [Source:HGNC Symbol;Acc:HGNC:17085]	GO:0000145(exocyst);GO:0005515(protein binding);GO:0006887(exocytosis);GO:0006893(Golgi to plasma membrane transport);GO:0006904(vesicle docking involved in exocytosis);GO:0015031(protein transport);GO:0016020(membrane)	NA	1e-20	2	57,244,	0,84385	-1.86	0.00154882	1.23	5' UTR	2	72175984	72826041	650058	2
chr2	85839936	85844419	4484	ENSG00000115525	ENST00000638572	protein_coding	44571	ST3GAL5	ST3 beta-galactoside alpha-2,3-sialyltransferase 5 [Source:HGNC Symbol;Acc:HGNC:10872]	GO:0000139(Golgi membrane);GO:0001574(ganglioside biosynthetic process);GO:0004513(neolactotetraosylceramide alpha-2,3-sialyltransferase activity);GO:0005794(Golgi apparatus);GO:0005887(integral component of plasma membrane);GO:0005975(carbohydrate metabolic process);GO:0006486(protein glycosylation);GO:0006688(glycosphingolipid biosynthetic process);GO:0008373(sialyltransferase activity);GO:0016…	00604(Glycosphingolipid biosynthesis - ganglio series)	3.2e-45	2	457,24,	0,4460	-1.94	0.00123027	1.03	3' UTR	2	85837120	85888990	51871	2
chr19	29616699	29617207	509	ENSG00000105171	ENST00000585603	protein_coding	10416	POP4	POP4 homolog, ribonuclease P/MRP subunit [Source:HGNC Symbol;Acc:HGNC:30081]	GO:0000171(ribonuclease MRP activity);GO:0000172(ribonuclease MRP complex);GO:0001682(tRNA 5'-leader removal);GO:0003723(RNA binding);GO:0004526(ribonuclease P activity);GO:0004540(ribonuclease activity);GO:0005515(protein binding);GO:0005634(nucleus);GO:0005654(nucleoplasm);GO:0005730(nucleolus);GO:0006364(rRNA processing);GO:0006396(RNA processing);GO:0008033(tRNA processing);GO:0016787(hydrola…	03008(Ribosome biogenesis in eukaryotes);03013(RNA transport)	1.6e-15	1	509,	0	-1.63	0.0030903	2.15	3' UTR	19	29606283	29617237	10955	1
chr2	96836641	96837091	451	ENSG00000163126	ENST00000476975	processed_transcript	5026	ANKRD23	ankyrin repeat domain 23 [Source:HGNC Symbol;Acc:HGNC:24470]	GO:0005515(protein binding);GO:0005634(nucleus);GO:0005654(nucleoplasm);GO:0005829(cytosol);GO:0009612(response to mechanical stimulus);GO:0014704(intercalated disc);GO:0015629(actin cytoskeleton);GO:0030016(myofibril);GO:0031432(titin binding)	NA	1e-08	1	451,	0	-1.15	0.0128825	1.96	3' UTR	2	96824526	96842117	17592	2
chr2	98821945	98822485	541	ENSG00000196872	ENST00000464413	processed_transcript	0	KIAA1211L	KIAA1211 like [Source:HGNC Symbol;Acc:HGNC:33454]	NA	NA	4.8e-05	1	541,	0	-0.882	0.0301995	1.63	Exon (ENST00000397899/ENSG00000196872, exon 7 of 10)	2	98809739	98822304	12566	2
chrX	130373212	130373361	150	ENSG00000102078	ENST00000543953	protein_coding	33324	SLC25A14	solute carrier family 25 member 14 [Source:HGNC Symbol;Acc:HGNC:10984]	GO:0005739(mitochondrion);GO:0005740(mitochondrial envelope);GO:0005743(mitochondrial inner membrane);GO:0005887(integral component of plasma membrane);GO:0006839(mitochondrial transport);GO:0008272(sulfate transport);GO:0009060(aerobic respiration);GO:0015116(sulfate transmembrane transporter activity);GO:0015117(thiosulfate transmembrane transporter activity);GO:0015131(oxaloacetate transmembra…	NA	0.00013	1	150,	0	-2.44	0.00030903	2.15	3' UTR	23	130339888	130373361	33474	1
chr2	176173182	176173361	180	ENSG00000224189	ENST00000413969	antisense	4738	HAGLR	HOXD antisense growth-associated long non-coding RNA [Source:HGNC Symbol;Acc:HGNC:43755]	NA	NA	2e-05	1	180,	0	-0.734	0.0489779	1.43	Exon (ENST00000452365/ENSG00000224189, exon 5 of 5)	2	176164051	176178099	14049	2
chr2	207766731	207767749	1019	ENSG00000163251	ENST00000295417	protein_coding	2157	FZD5	frizzled class receptor 5 [Source:HGNC Symbol;Acc:HGNC:4043]	GO:0000139(Golgi membrane);GO:0000578(embryonic axis specification);GO:0001525(angiogenesis);GO:0001540(amyloid-beta binding);GO:0001944(vasculature development);GO:0002726(positive regulation of T cell cytokine production);GO:0004888(transmembrane signaling receptor activity);GO:0004930(G protein-coupled receptor activity);GO:0005515(protein binding);GO:0005769(early endosome);GO:0005794(Golgi a…	04150(mTOR signaling pathway);04310(Wnt signaling pathway);04390(Hippo signaling pathway);04550(Signaling pathways regulating pluripotency of stem cells);04916(Melanogenesis);04934(Cushing syndrome);05165(Human papillomavirus infection);05200(Pathways in cancer);05205(Proteoglycans in cancer);05217(Basal cell carcinoma);05224(Breast cancer);05225(Hepatocellular carcinoma);05226(Gastric cancer)	1.6e-24	1	1019,	0	-2.17	0.000660693	1.29	3' UTR	2	207762598	207769906	7309	2
chr2	229763838	229764108	271	ENSG00000153827	ENST00000283943	protein_coding	157901	TRIP12	thyroid hormone receptor interactor 12 [Source:HGNC Symbol;Acc:HGNC:12306]	GO:0000209(protein polyubiquitination);GO:0004842(ubiquitin-protein transferase activity);GO:0005515(protein binding);GO:0005634(nucleus);GO:0005654(nucleoplasm);GO:0005829(cytosol);GO:0006281(DNA repair);GO:0006511(ubiquitin-dependent protein catabolic process);GO:0006974(cellular response to DNA damage stimulus);GO:0008270(zinc ion binding);GO:0016567(protein ubiquitination);GO:0016607(nuclear …	04120(Ubiquitin mediated proteolysis)	1.3e-29	1	271,	0	-1.07	0.0162181	1.06	3' UTR	2	229763838	229922009	158172	2
chr2	231123458	231125042	1585	ENSG00000135914	ENST00000258400	protein_coding	0	HTR2B	5-hydroxytryptamine receptor 2B [Source:HGNC Symbol;Acc:HGNC:5294]	GO:0001755(neural crest cell migration);GO:0001819(positive regulation of cytokine production);GO:0001938(positive regulation of endothelial cell proliferation);GO:0001965(G-protein alpha-subunit binding);GO:0002031(G protein-coupled receptor internalization);GO:0003007(heart morphogenesis);GO:0003300(cardiac muscle hypertrophy);GO:0004930(G protein-coupled receptor activity);GO:0004993(G protein…	04020(Calcium signaling pathway);04080(Neuroactive ligand-receptor interaction);04540(Gap junction);04726(Serotonergic synapse);04750(Inflammatory mediator regulation of TRP channels)	1.3e-59	2	673,71,	0,1514	-2.2	0.00060256	1.19	5' UTR	2	231108230	231125042	16813	2
chr3	9477866	9478016	151	ENSG00000168137	ENST00000402198	protein_coding	80147	SETD5	SET domain containing 5 [Source:HGNC Symbol;Acc:HGNC:25566]	GO:0005515(protein binding);GO:0005634(nucleus);GO:0005654(nucleoplasm);GO:0006325(chromatin organization);GO:0016569(covalent chromatin modification);GO:0016593(Cdc73/Paf1 complex);GO:0018024(histone-lysine N-methyltransferase activity);GO:0034968(histone lysine methylation);GO:0035065(regulation of histone acetylation);GO:0046974(histone methyltransferase activity (H3-K9 specific));GO:0051567(h…	NA	3.1e-05	1	151,	0	-1.81	0.00177828	1.42	3' UTR	3	9397719	9478154	80436	1
chr3	15045443	15045922	480	ENSG00000131368	ENST00000496484	processed_transcript	4045	MRPS25	mitochondrial ribosomal protein S25 [Source:HGNC Symbol;Acc:HGNC:14511]	GO:0003735(structural constituent of ribosome);GO:0005739(mitochondrion);GO:0005743(mitochondrial inner membrane);GO:0005840(ribosome);GO:0070125(mitochondrial translational elongation);GO:0070126(mitochondrial translational termination)	NA	5e-33	1	480,	0	-2.27	0.000501187	1.01	3' UTR	3	15042460	15049967	7508	2
chr3	15256572	15258869	2298	ENSG00000224660	ENST00000413977	antisense	0	SH3BP5-AS1	SH3BP5 antisense RNA 1 [Source:HGNC Symbol;Acc:HGNC:44501]	NA	NA	6.3e-24	3	1035,75,324,	0,1537,1974	-4.47	1.47911e-06	1.34	3' UTR	3	15257451	15258953	1503	1
chr16	46626433	46626786	354	ENSG00000259856	ENST00000561790	processed_pseudogene	206	RAB43P1	RAB43 pseudogene 1 [Source:HGNC Symbol;Acc:HGNC:33153]	NA	NA	4e-28	1	354,	0	-5.57	8.91251e-08	2.16	Exon (ENST00000561790/ENSG00000259856, exon 1 of 1)	16	46626404	46626992	589	2
chr3	17011231	17011921	691	ENSG00000154822	ENST00000615277	protein_coding	126276	PLCL2	phospholipase C like 2 [Source:HGNC Symbol;Acc:HGNC:9064]	GO:0002322(B cell proliferation involved in immune response);GO:0002337(B-1a B cell differentiation);GO:0004435(phosphatidylinositol phospholipase C activity);GO:0005737(cytoplasm);GO:0006629(lipid metabolic process);GO:0007165(signal transduction);GO:0007214(gamma-aminobutyric acid signaling pathway);GO:0008081(phosphoric diester hydrolase activity);GO:0016042(lipid catabolic process);GO:0016787…	NA	6.3e-48	1	691,	0	-1.6	0.00331131	1.31	Exon (ENST00000615277/ENSG00000154822, exon 2 of 6)	3	16884955	17090604	205650	1
chr5	76716126	76716692	567	ENSG00000181104	ENST00000319211	protein_coding	0	F2R	coagulation factor II thrombin receptor [Source:HGNC Symbol;Acc:HGNC:3537]	GO:0000186(activation of MAPKK activity);GO:0001965(G-protein alpha-subunit binding);GO:0002248(connective tissue replacement involved in inflammatory response wound healing);GO:0003105(negative regulation of glomerular filtration);GO:0004930(G protein-coupled receptor activity);GO:0005102(signaling receptor binding);GO:0005515(protein binding);GO:0005576(extracellular region);GO:0005623(cell);GO…	04015(Rap1 signaling pathway);04020(Calcium signaling pathway);04024(cAMP signaling pathway);04072(Phospholipase D signaling pathway);04080(Neuroactive ligand-receptor interaction);04151(PI3K-Akt signaling pathway);04610(Complement and coagulation cascades);04611(Platelet activation);04810(Regulation of actin cytoskeleton);05200(Pathways in cancer)	1.6e-15	2	270,149,	0,418	-2.89	9.54993e-05	2.17	5' UTR	5	76716126	76735770	19645	1
chr7	76389334	76390106	773	ENSG00000146700	ENST00000492979	processed_transcript	3384	SSC4D	scavenger receptor cysteine rich family member with 4 domains [Source:HGNC Symbol;Acc:HGNC:14461]	GO:0005044(scavenger receptor activity);GO:0005576(extracellular region);GO:0006898(receptor-mediated endocytosis);GO:0009897(external side of plasma membrane);GO:0016020(membrane)	NA	1.6e-21	1	773,	0	-2.28	0.00047863	2.19	3' UTR	7	76389334	76393490	4157	2
chr3	53813073	53813733	661	ENSG00000016391	ENST00000315251	protein_coding	32686	CHDH	choline dehydrogenase [Source:HGNC Symbol;Acc:HGNC:24288]	GO:0005515(protein binding);GO:0005739(mitochondrion);GO:0005743(mitochondrial inner membrane);GO:0008812(choline dehydrogenase activity);GO:0016020(membrane);GO:0016491(oxidoreductase activity);GO:0016614(oxidoreductase activity, acting on CH-OH group of donors);GO:0019285(glycine betaine biosynthetic process from choline);GO:0042426(choline catabolic process);GO:0050660(flavin adenine dinucleot…	00260(Glycine, serine and threonine metabolism)	2e-56	1	661,	0	-2.22	0.00057544	1.42	3' UTR	3	53812335	53846419	34085	2
chr14	91167576	91167666	91	ENSG00000133943	ENST00000521334	protein_coding	107243	DGLUCY	D-glutamate cyclase [Source:HGNC Symbol;Acc:HGNC:20498]	GO:0003674(molecular_function);GO:0005515(protein binding);GO:0005575(cellular_component);GO:0005739(mitochondrion);GO:0005759(mitochondrial matrix);GO:0006536(glutamate metabolic process);GO:0008150(biological_process);GO:0016829(lyase activity);GO:0047820(D-glutamate cyclase activity)	00471(D-Glutamine and D-glutamate metabolism)	1.6e-05	1	91,	0	-0.883	0.0295121	2.22	3' UTR	14	91060333	91170201	109869	1
chr3	72929217	72929593	377	ENSG00000172986	ENST00000389617	protein_coding	41144	GXYLT2	glucoside xylosyltransferase 2 [Source:HGNC Symbol;Acc:HGNC:33383]	GO:0016020(membrane);GO:0016021(integral component of membrane);GO:0016266(O-glycan processing);GO:0016740(transferase activity);GO:0016757(transferase activity, transferring glycosyl groups);GO:0035252(UDP-xylosyltransferase activity)	00514(Other types of O-glycan biosynthesis)	7.8e-10	1	377,	0	-0.987	0.0213796	1.64	Exon (ENST00000492727/ENSG00000242960, exon 1 of 1)	3	72888073	72976926	88854	1
chr3	94128600	94129648	1049	ENSG00000178694	ENST00000314622	protein_coding	65539	NSUN3	NOP2/Sun RNA methyltransferase family member 3 [Source:HGNC Symbol;Acc:HGNC:26208]	GO:0000049(tRNA binding);GO:0002127(tRNA wobble base cytosine methylation);GO:0003723(RNA binding);GO:0005739(mitochondrion);GO:0005759(mitochondrial matrix);GO:0005762(mitochondrial large ribosomal subunit);GO:0008168(methyltransferase activity);GO:0016428(tRNA (cytosine-5-)-methyltransferase activity);GO:0016740(transferase activity);GO:0031167(rRNA methylation);GO:0032259(methylation);GO:00701…	NA	2e-82	1	1049,	0	-1.51	0.00416869	1.23	3' UTR	3	94063061	94131832	68772	1
chr4	86887578	86887787	210	ENSG00000163633	ENST00000295898	protein_coding	4635	C4orf36	chromosome 4 open reading frame 36 [Source:HGNC Symbol;Acc:HGNC:28386]	NA	NA	0.00089	1	210,	0	-1.29	0.00831764	2.23	3' UTR	4	86876205	86892422	16218	2
chr3	97875408	97877298	1891	ENSG00000080200	ENST00000389622	protein_coding	53397	CRYBG3	crystallin beta-gamma domain containing 3 [Source:HGNC Symbol;Acc:HGNC:34427]	GO:0008150(biological_process);GO:0030246(carbohydrate binding);GO:0032991(protein-containing complex);GO:0051018(protein kinase A binding)	NA	2e-29	1	1891,	0	-1.39	0.0060256	1.36	Exon (ENST00000389622/ENSG00000080200, exon 4 of 22)	3	97822011	97944984	122974	1
chr3	97877388	97877898	511	ENSG00000080200	ENST00000389622	protein_coding	55377	CRYBG3	crystallin beta-gamma domain containing 3 [Source:HGNC Symbol;Acc:HGNC:34427]	GO:0008150(biological_process);GO:0030246(carbohydrate binding);GO:0032991(protein-containing complex);GO:0051018(protein kinase A binding)	NA	2.5e-16	1	511,	0	-0.758	0.0457088	1.88	Exon (ENST00000389622/ENSG00000080200, exon 4 of 22)	3	97822011	97944984	122974	1
chr15	79411405	79412034	630	ENSG00000166557	ENST00000424155	protein_coding	100260	TMED3	transmembrane p24 trafficking protein 3 [Source:HGNC Symbol;Acc:HGNC:28889]	GO:0000139(Golgi membrane);GO:0005783(endoplasmic reticulum);GO:0005789(endoplasmic reticulum membrane);GO:0005793(endoplasmic reticulum-Golgi intermediate compartment);GO:0005794(Golgi apparatus);GO:0006886(intracellular protein transport);GO:0006888(endoplasmic reticulum to Golgi vesicle-mediated transport);GO:0006890(retrograde vesicle-mediated transport, Golgi to endoplasmic reticulum);GO:000…	NA	4e-12	1	630,	0	-1.67	0.00269153	2.24	3' UTR	15	79311145	79427432	116288	1
chr3	119294373	119294733	361	ENSG00000031081	ENST00000264245	protein_coding	0	ARHGAP31	Rho GTPase activating protein 31 [Source:HGNC Symbol;Acc:HGNC:29216]	GO:0005096(GTPase activator activity);GO:0005829(cytosol);GO:0005925(focal adhesion);GO:0007165(signal transduction);GO:0007264(small GTPase mediated signal transduction);GO:0017124(SH3 domain binding);GO:0030027(lamellipodium);GO:0030054(cell junction);GO:0042995(cell projection);GO:0043547(positive regulation of GTPase activity);GO:0051056(regulation of small GTPase mediated signal transduction)	NA	4.4e-10	1	361,	0	-0.778	0.042658	1.17	5' UTR	3	119294373	119420714	126342	1
chr3	119417536	119417806	271	ENSG00000031081	ENST00000264245	protein_coding	123163	ARHGAP31	Rho GTPase activating protein 31 [Source:HGNC Symbol;Acc:HGNC:29216]	GO:0005096(GTPase activator activity);GO:0005829(cytosol);GO:0005925(focal adhesion);GO:0007165(signal transduction);GO:0007264(small GTPase mediated signal transduction);GO:0017124(SH3 domain binding);GO:0030027(lamellipodium);GO:0030054(cell junction);GO:0042995(cell projection);GO:0043547(positive regulation of GTPase activity);GO:0051056(regulation of small GTPase mediated signal transduction)	NA	1.2e-05	1	271,	0	-0.953	0.0234423	1.87	3' UTR	3	119294373	119420714	126342	1
chr3	130119084	130120579	1496	ENSG00000249846	ENST00000514145	lincRNA	6534	LINC02021	long intergenic non-protein coding RNA 2021 [Source:HGNC Symbol;Acc:HGNC:52856]	NA	NA	7.9e-30	1	1496,	0	-1.08	0.0154882	1.47	Exon (ENST00000514145/ENSG00000249846, exon 3 of 3)	3	130112550	130119174	6625	1
chr3	132659900	132660409	510	ENSG00000081307	ENST00000480955	processed_transcript	0	UBA5	ubiquitin like modifier activating enzyme 5 [Source:HGNC Symbol;Acc:HGNC:23230]	GO:0000166(nucleotide binding);GO:0005515(protein binding);GO:0005524(ATP binding);GO:0005634(nucleus);GO:0005737(cytoplasm);GO:0005794(Golgi apparatus);GO:0005829(cytosol);GO:0008641(ubiquitin-like modifier activating enzyme activity);GO:0032446(protein modification by small protein conjugation);GO:0033146(regulation of intracellular estrogen receptor signaling pathway);GO:0034976(response to en…	NA	4e-77	1	510,	0	-2.8	0.000120226	1.37	5' UTR	3	132659918	132660945	1028	1
chr3	149377778	149378127	350	ENSG00000240541	ENST00000496491	antisense	0	TM4SF1-AS1	TM4SF1 antisense RNA 1 [Source:HGNC Symbol;Acc:HGNC:40587]	NA	NA	3.2e-48	1	350,	0	-1.32	0.00758578	1.06	Exon (ENST00000496491/ENSG00000240541, exon 1 of 2)	3	149377778	149386583	8806	1
chr9	32979618	32979996	379	ENSG00000137074	ENST00000379825	protein_coding	21632	APTX	aprataxin [Source:HGNC Symbol;Acc:HGNC:15984]	GO:0000012(single strand break repair);GO:0000785(chromatin);GO:0000790(nuclear chromatin);GO:0003676(nucleic acid binding);GO:0003677(DNA binding);GO:0003682(chromatin binding);GO:0003684(damaged DNA binding);GO:0003690(double-stranded DNA binding);GO:0003697(single-stranded DNA binding);GO:0003725(double-stranded RNA binding);GO:0003824(catalytic activity);GO:0005515(protein binding);GO:0005634…	NA	7.4e-05	1	379,	0	-0.898	0.0281838	2.25	Exon (ENST00000415066/ENSG00000236184, exon 1 of 1)	9	32972606	33001628	29023	2
chr3	194487484	194488169	686	ENSG00000133657	ENST00000439040	protein_coding	10195	ATP13A3	ATPase 13A3 [Source:HGNC Symbol;Acc:HGNC:24113]	GO:0000166(nucleotide binding);GO:0005524(ATP binding);GO:0005623(cell);GO:0006812(cation transport);GO:0006874(cellular calcium ion homeostasis);GO:0016020(membrane);GO:0016021(integral component of membrane);GO:0016787(hydrolase activity);GO:0016887(ATPase activity);GO:0046872(metal ion binding)	NA	4.6e-07	1	686,	0	-1.04	0.018197	1.91	Exon (ENST00000448892/ENSG00000233058, exon 1 of 3)	3	194402672	194498364	95693	2
chr3	8981521	8981881	361	ENSG00000196220	ENST00000383836	protein_coding	267765	SRGAP3	SLIT-ROBO Rho GTPase activating protein 3 [Source:HGNC Symbol;Acc:HGNC:19744]	GO:0005096(GTPase activator activity);GO:0005515(protein binding);GO:0005737(cytoplasm);GO:0005829(cytosol);GO:0007165(signal transduction);GO:0030336(negative regulation of cell migration);GO:0043547(positive regulation of GTPase activity);GO:0048365(Rac GTPase binding);GO:0051056(regulation of small GTPase mediated signal transduction)	04360(Axon guidance)	1.6e-06	1	361,	0	-0.787	0.040738	1.93	3' UTR	3	8980591	9249646	269056	2
chr3	15256910	15257090	181	ENSG00000131370	ENST00000383791	protein_coding	75496	SH3BP5	SH3 domain binding protein 5 [Source:HGNC Symbol;Acc:HGNC:10827]	GO:0004860(protein kinase inhibitor activity);GO:0005085(guanyl-nucleotide exchange factor activity);GO:0005515(protein binding);GO:0005654(nucleoplasm);GO:0005737(cytoplasm);GO:0005739(mitochondrion);GO:0006469(negative regulation of protein kinase activity);GO:0007165(signal transduction);GO:0016020(membrane);GO:0016604(nuclear body);GO:0017112(Rab guanyl-nucleotide exchange factor activity);GO…	NA	1.8e-05	1	181,	0	-1.52	0.00416869	1.22	3' UTR	3	15254353	15332586	78234	2
chr3	29264194	29264689	496	ENSG00000144642	ENST00000636680	protein_coding	687728	RBMS3	RNA binding motif single stranded interacting protein 3 [Source:HGNC Symbol;Acc:HGNC:13427]	GO:0002357(defense response to tumor cell);GO:0003676(nucleic acid binding);GO:0003723(RNA binding);GO:0003730(mRNA 3'-UTR binding);GO:0005634(nucleus);GO:0005737(cytoplasm);GO:0005829(cytosol);GO:0008143(poly(A) binding);GO:0008266(poly(U) RNA binding);GO:0010628(positive regulation of gene expression);GO:0010629(negative regulation of gene expression);GO:0035925(mRNA 3'-UTR AU-rich region bindi…	NA	5e-29	1	496,	0	-1.1	0.0147911	1.19	Exon (ENST00000635847/ENSG00000235904, exon 2 of 2)	3	28576466	30004034	1427569	1
chr10	96373235	96373775	541	ENSG00000095587	ENST00000357947	protein_coding	140151	TLL2	tolloid like 2 [Source:HGNC Symbol;Acc:HGNC:11844]	GO:0004222(metalloendopeptidase activity);GO:0005509(calcium ion binding);GO:0005576(extracellular region);GO:0006508(proteolysis);GO:0007275(multicellular organism development);GO:0008233(peptidase activity);GO:0008237(metallopeptidase activity);GO:0008270(zinc ion binding);GO:0016787(hydrolase activity);GO:0022617(extracellular matrix disassembly);GO:0030154(cell differentiation);GO:0046872(met…	NA	7.4e-06	1	541,	0	-0.794	0.0398107	2.25	Exon (ENST00000357947/ENSG00000095587, exon 19 of 21)	10	96364608	96513926	149319	2
chr11	72793624	72794007	384	ENSG00000214530	ENST00000543304	protein_coding	0	STARD10	StAR related lipid transfer domain containing 10 [Source:HGNC Symbol;Acc:HGNC:10666]	GO:0005515(protein binding);GO:0005548(phospholipid transporter activity);GO:0005737(cytoplasm);GO:0005829(cytosol);GO:0005902(microvillus);GO:0005929(cilium);GO:0006656(phosphatidylcholine biosynthetic process);GO:0006869(lipid transport);GO:0008289(lipid binding);GO:0015914(phospholipid transport);GO:0016020(membrane);GO:0031514(motile cilium);GO:0032782(bile acid secretion);GO:0035360(positive…	NA	2.3e-06	1	384,	0	-1.45	0.00512861	2.25	5' UTR	11	72754729	72793657	38929	2
chr3	47122160	47122729	570	ENSG00000181555	ENST00000431180	nonsense_mediated_decay	1058	SETD2	SET domain containing 2, histone lysine methyltransferase [Source:HGNC Symbol;Acc:HGNC:18420]	GO:0001525(angiogenesis);GO:0001570(vasculogenesis);GO:0001763(morphogenesis of a branching structure);GO:0001843(neural tube closure);GO:0002376(immune system process);GO:0005515(protein binding);GO:0005634(nucleus);GO:0005654(nucleoplasm);GO:0005694(chromosome);GO:0006281(DNA repair);GO:0006298(mismatch repair);GO:0006325(chromatin organization);GO:0006355(regulation of transcription, DNA-templ…	00310(Lysine degradation)	1e-34	1	570,	0	-2.82	0.000114815	1.38	Exon (ENST00000431180/ENSG00000181555, exon 1 of 19)	3	47016429	47123787	107359	2
chr3	53813054	53814042	989	ENSG00000016391	ENST00000315251	protein_coding	32377	CHDH	choline dehydrogenase [Source:HGNC Symbol;Acc:HGNC:24288]	GO:0005515(protein binding);GO:0005739(mitochondrion);GO:0005743(mitochondrial inner membrane);GO:0008812(choline dehydrogenase activity);GO:0016020(membrane);GO:0016491(oxidoreductase activity);GO:0016614(oxidoreductase activity, acting on CH-OH group of donors);GO:0019285(glycine betaine biosynthetic process from choline);GO:0042426(choline catabolic process);GO:0050660(flavin adenine dinucleot…	00260(Glycine, serine and threonine metabolism)	2e-55	1	989,	0	-3.65	1.25893e-05	1.37	3' UTR	3	53812335	53846419	34085	2
chr5	10649423	10650382	960	ENSG00000164236	ENST00000296657	protein_coding	85353	ANKRD33B	ankyrin repeat domain 33B [Source:HGNC Symbol;Acc:HGNC:35240]	GO:0005515(protein binding)	NA	6.3e-35	1	960,	0	-2.19	0.000616595	2.26	3' UTR	5	10564070	10657816	93747	1
chr19	58280225	58285721	5497	ENSG00000267216	ENST00000591325	nonsense_mediated_decay	1259	AC020915	novel transcript	NA	NA	2.5e-08	2	385,5,	0,5492	-1.12	0.0141254	2.27	3' UTR	19	58278966	58315197	36232	1
chr12	49389604	49390162	559	ENSG00000123352	ENST00000550997	protein_coding	23020	SPATS2	spermatogenesis associated serine rich 2 [Source:HGNC Symbol;Acc:HGNC:18650]	GO:0003723(RNA binding);GO:0005515(protein binding);GO:0005737(cytoplasm);GO:0005829(cytosol)	NA	5e-17	1	559,	0	-2.44	0.000316228	2.28	Exon (ENST00000551907/ENSG00000257954, exon 1 of 1)	12	49366584	49494771	128188	1
chr3	136149604	136149694	91	ENSG00000174579	ENST00000309993	protein_coding	46641	MSL2	MSL complex subunit 2 [Source:HGNC Symbol;Acc:HGNC:25544]	GO:0005654(nucleoplasm);GO:0016567(protein ubiquitination);GO:0016740(transferase activity);GO:0043984(histone H4-K16 acetylation);GO:0046872(metal ion binding);GO:0061630(ubiquitin protein ligase activity);GO:0072487(MSL complex)	NA	0.00089	1	91,	0	-0.824	0.0363078	1.63	3' UTR	3	136148917	136196335	47419	2
chr3	161086518	161086638	121	ENSG00000169255	ENST00000320474	protein_coding	18711	B3GALNT1	beta-1,3-N-acetylgalactosaminyltransferase 1 (globoside blood group) [Source:HGNC Symbol;Acc:HGNC:918]	GO:0000139(Golgi membrane);GO:0005783(endoplasmic reticulum);GO:0005794(Golgi apparatus);GO:0006486(protein glycosylation);GO:0006487(protein N-linked glycosylation);GO:0006687(glycosphingolipid metabolic process);GO:0008376(acetylgalactosaminyltransferase activity);GO:0008378(galactosyltransferase activity);GO:0008499(UDP-galactose:beta-N-acetylglucosamine beta-1,3-galactosyltransferase activity…	00601(Glycosphingolipid biosynthesis - lacto and neolacto series);00603(Glycosphingolipid biosynthesis - globo and isoglobo series)	4.4e-05	1	121,	0	-0.894	0.0288403	1.11	Exon (ENST00000320474/ENSG00000169255, exon 5 of 5)	3	161083883	161105349	21467	2
chr3	169115775	169116345	571	ENSG00000085276	ENST00000264674	protein_coding	29960	MECOM	MDS1 and EVI1 complex locus [Source:HGNC Symbol;Acc:HGNC:3498]	GO:0000118(histone deacetylase complex);GO:0000981(DNA-binding transcription factor activity, RNA polymerase II-specific);GO:0003676(nucleic acid binding);GO:0003677(DNA binding);GO:0003700(DNA-binding transcription factor activity);GO:0005515(protein binding);GO:0005634(nucleus);GO:0005654(nucleoplasm);GO:0005829(cytosol);GO:0006355(regulation of transcription, DNA-templated);GO:0006357(regulati…	04010(MAPK signaling pathway);05200(Pathways in cancer);05220(Chronic myeloid leukemia)	1.3e-07	1	571,	0	-0.991	0.020893	1.77	Exon (ENST00000264674/ENSG00000085276, exon 8 of 17)	3	169083499	169146305	62807	2
chr3	182965650	182980151	14502	ENSG00000043093	ENST00000497606	protein_coding	0	DCUN1D1	defective in cullin neddylation 1 domain containing 1 [Source:HGNC Symbol;Acc:HGNC:18184]	GO:0000151(ubiquitin ligase complex);GO:0005515(protein binding);GO:0005634(nucleus);GO:0005829(cytosol);GO:0031624(ubiquitin conjugating enzyme binding);GO:0032182(ubiquitin-like protein binding);GO:0043687(post-translational protein modification);GO:0045116(protein neddylation);GO:0051443(positive regulation of ubiquitin-protein transferase activity);GO:0097602(cullin family protein binding);GO…	NA	6e-10	2	104,76,	0,14426	-1.03	0.018197	1.04	5' UTR	3	182961315	182980151	18837	2
chr3	196948208	196951778	3571	ENSG00000119227	ENST00000412723	protein_coding	17055	PIGZ	phosphatidylinositol glycan anchor biosynthesis class Z [Source:HGNC Symbol;Acc:HGNC:30596]	GO:0000026(alpha-1,2-mannosyltransferase activity);GO:0000030(mannosyltransferase activity);GO:0005783(endoplasmic reticulum);GO:0005789(endoplasmic reticulum membrane);GO:0006506(GPI anchor biosynthetic process);GO:0016020(membrane);GO:0016021(integral component of membrane);GO:0016254(preassembly of GPI anchor in ER membrane);GO:0016740(transferase activity);GO:0016757(transferase activity, tra…	00563(Glycosylphosphatidylinositol (GPI)-anchor biosynthesis)	5e-39	2	478,241,	0,3330	-1.36	0.00676083	1.1	3' UTR	3	196946356	196968833	22478	2
chr4	521933	523565	1633	ENSG00000174227	ENST00000511247	processed_transcript	0	PIGG	phosphatidylinositol glycan anchor biosynthesis class G [Source:HGNC Symbol;Acc:HGNC:25985]	GO:0003824(catalytic activity);GO:0005783(endoplasmic reticulum);GO:0005789(endoplasmic reticulum membrane);GO:0006506(GPI anchor biosynthetic process);GO:0016020(membrane);GO:0016021(integral component of membrane);GO:0016254(preassembly of GPI anchor in ER membrane);GO:0016740(transferase activity);GO:0016780(phosphotransferase activity, for other substituted phosphate groups);GO:0030176(integr…	00563(Glycosylphosphatidylinositol (GPI)-anchor biosynthesis)	6.3e-86	2	911,107,	0,1526	-6.89	3.23594e-09	1.2	3' UTR	4	523520	524911	1392	1
chr4	1395599	1395989	391	ENSG00000163945	ENST00000389851	protein_coding	48283	UVSSA	UV stimulated scaffold protein A [Source:HGNC Symbol;Acc:HGNC:29304]	GO:0000993(RNA polymerase II complex binding);GO:0005515(protein binding);GO:0005634(nucleus);GO:0005654(nucleoplasm);GO:0005694(chromosome);GO:0005737(cytoplasm);GO:0005783(endoplasmic reticulum);GO:0005886(plasma membrane);GO:0006281(DNA repair);GO:0006283(transcription-coupled nucleotide-excision repair);GO:0006469(negative regulation of protein kinase activity);GO:0006974(cellular response to…	NA	3.1e-09	1	391,	0	-1.68	0.00263027	1.56	3' UTR	4	1347316	1395989	48674	1
chr4	3492801	3493668	868	ENSG00000175920	ENST00000340083	protein_coding	29495	DOK7	docking protein 7 [Source:HGNC Symbol;Acc:HGNC:26594]	GO:0005634(nucleus);GO:0005654(nucleoplasm);GO:0005739(mitochondrion);GO:0005886(plasma membrane);GO:0008289(lipid binding);GO:0016020(membrane);GO:0019901(protein kinase binding);GO:0030054(cell junction);GO:0045202(synapse);GO:0061098(positive regulation of protein tyrosine kinase activity)	NA	1.6e-24	1	868,	0	-1.62	0.0030903	1.24	5' UTR	4	3463306	3494482	31177	1
chr4	4320655	4321161	507	ENSG00000168826	ENST00000515012	nonsense_mediated_decay	30404	ZBTB49	zinc finger and BTB domain containing 49 [Source:HGNC Symbol;Acc:HGNC:19883]	GO:0000981(DNA-binding transcription factor activity, RNA polymerase II-specific);GO:0001223(transcription coactivator binding);GO:0003676(nucleic acid binding);GO:0003677(DNA binding);GO:0005515(protein binding);GO:0005634(nucleus);GO:0005654(nucleoplasm);GO:0005737(cytoplasm);GO:0005829(cytosol);GO:0007049(cell cycle);GO:0007050(cell cycle arrest);GO:0008134(transcription factor binding);GO:000…	NA	3.2e-31	1	507,	0	-0.983	0.0213796	1.02	3' UTR	4	4290251	4321398	31148	1
chr4	40243469	40244157	689	ENSG00000168421	ENST00000505618	protein_coding	52416	RHOH	ras homolog family member H [Source:HGNC Symbol;Acc:HGNC:686]	GO:0000166(nucleotide binding);GO:0001772(immunological synapse);GO:0003924(GTPase activity);GO:0005095(GTPase inhibitor activity);GO:0005515(protein binding);GO:0005525(GTP binding);GO:0005622(intracellular);GO:0005737(cytoplasm);GO:0005829(cytosol);GO:0005886(plasma membrane);GO:0005938(cell cortex);GO:0006355(regulation of transcription, DNA-templated);GO:0007015(actin filament organization);G…	04670(Leukocyte transendothelial migration)	1.5e-10	1	689,	0	-0.742	0.047863	1.54	3' UTR	4	40191053	40243995	52943	1
chr2	23707024	23707413	390	ENSG00000119771	ENST00000486442	protein_coding	321845	KLHL29	kelch like family member 29 [Source:HGNC Symbol;Acc:HGNC:29404]	GO:0005515(protein binding)	NA	4.9e-06	1	390,	0	-1.1	0.0151356	2.29	3' UTR	2	23385179	23708606	323428	1
chr4	78910625	78912301	1677	ENSG00000138756	ENST00000335016	protein_coding	134247	BMP2K	BMP2 inducible kinase [Source:HGNC Symbol;Acc:HGNC:18041]	GO:0000166(nucleotide binding);GO:0004672(protein kinase activity);GO:0004674(protein serine/threonine kinase activity);GO:0005524(ATP binding);GO:0005634(nucleus);GO:0006468(protein phosphorylation);GO:0016301(kinase activity);GO:0016310(phosphorylation);GO:0016607(nuclear speck);GO:0016740(transferase activity);GO:0019208(phosphatase regulator activity);GO:0030500(regulation of bone mineralizat…	05202(Transcriptional misregulation in cancer)	1e-133	1	1677,	0	-5.37	1.47911e-07	1.1	3' UTR	4	78776378	78912185	135808	1
chr4	125449686	125450106	421	ENSG00000196159	ENST00000394329	protein_coding	133287	FAT4	FAT atypical cadherin 4 [Source:HGNC Symbol;Acc:HGNC:23109]	GO:0001658(branching involved in ureteric bud morphogenesis);GO:0001822(kidney development);GO:0003007(heart morphogenesis);GO:0005509(calcium ion binding);GO:0005515(protein binding);GO:0005886(plasma membrane);GO:0007009(plasma membrane organization);GO:0007155(cell adhesion);GO:0007156(homophilic cell adhesion via plasma membrane adhesion molecules);GO:0007157(heterophilic cell-cell adhesion v…	04392(Hippo signaling pathway - multiple species)	7.2e-10	1	421,	0	-1.03	0.0186209	2.3	Exon (ENST00000394329/ENSG00000196159, exon 9 of 17)	4	125316399	125492932	176534	1
chr4	89112755	89114899	2145	ENSG00000180346	ENST00000317005	protein_coding	0	TIGD2	tigger transposable element derived 2 [Source:HGNC Symbol;Acc:HGNC:18333]	GO:0003676(nucleic acid binding);GO:0003677(DNA binding);GO:0005634(nucleus)	NA	1e-183	1	2145,	0	-9.29	7.94328e-12	1.01	5' UTR	4	89112817	89114899	2083	1
chr4	98443382	98443831	450	ENSG00000138698	ENST00000408927	protein_coding	181929	RAP1GDS1	Rap1 GTPase-GDP dissociation stimulator 1 [Source:HGNC Symbol;Acc:HGNC:9859]	GO:0005096(GTPase activator activity);GO:0005515(protein binding);GO:0005739(mitochondrion);GO:0005783(endoplasmic reticulum);GO:0005829(cytosol);GO:0014829(vascular smooth muscle contraction);GO:0031034(myosin filament assembly);GO:0032471(negative regulation of endoplasmic reticulum calcium ion concentration);GO:0043547(positive regulation of GTPase activity);GO:0051561(positive regulation of m…	NA	1.6e-21	1	450,	0	-2.12	0.00074131	1.07	3' UTR	4	98261453	98443861	182409	1
chr4	118631847	118632474	628	ENSG00000260404	ENST00000567913	processed_transcript	40074	AC110079	general transcription factor IIi (GTF2I) pseudogene	NA	NA	2e-38	1	628,	0	-2.41	0.000338844	1.09	Exon (ENST00000567913/ENSG00000260404, exon 10 of 10)	4	118591773	118633729	41957	1
chr4	122894280	122894489	210	ENSG00000138685	ENST00000264498	protein_coding	67572	FGF2	fibroblast growth factor 2 [Source:HGNC Symbol;Acc:HGNC:3676]	GO:0000165(MAPK cascade);GO:0000187(activation of MAPK activity);GO:0001525(angiogenesis);GO:0001658(branching involved in ureteric bud morphogenesis);GO:0001938(positive regulation of endothelial cell proliferation);GO:0002042(cell migration involved in sprouting angiogenesis);GO:0005104(fibroblast growth factor receptor binding);GO:0005125(cytokine activity);GO:0005178(integrin binding);GO:0005…	01521(EGFR tyrosine kinase inhibitor resistance);04010(MAPK signaling pathway);04014(Ras signaling pathway);04015(Rap1 signaling pathway);04151(PI3K-Akt signaling pathway);04550(Signaling pathways regulating pluripotency of stem cells);04810(Regulation of actin cytoskeleton);05167(Kaposi sarcoma-associated herpesvirus infection);05200(Pathways in cancer);05205(Proteoglycans in cancer);05218(Melan…	5.5e-09	1	210,	0	-1.33	0.0074131	1.47	3' UTR	4	122826708	122898236	71529	1
chr22	20981361	20981755	395	ENSG00000272829	ENST00000610278	lincRNA	0	AC002470	novel transcript	NA	NA	1.3e-14	1	395,	0	-1.48	0.00467735	2.3	Exon (ENST00000610278/ENSG00000272829, exon 1 of 1)	22	20981361	20981755	395	2
chr4	139301505	139302046	542	ENSG00000164134	ENST00000296543	protein_coding	0	NAA15	N(alpha)-acetyltransferase 15, NatA auxiliary subunit [Source:HGNC Symbol;Acc:HGNC:30782]	GO:0001525(angiogenesis);GO:0003723(RNA binding);GO:0004596(peptide alpha-N-acetyltransferase activity);GO:0005515(protein binding);GO:0005634(nucleus);GO:0005667(transcription factor complex);GO:0005737(cytoplasm);GO:0005829(cytosol);GO:0006474(N-terminal protein amino acid acetylation);GO:0007275(multicellular organism development);GO:0016020(membrane);GO:0016407(acetyltransferase activity);GO:…	NA	2e-45	2	327,63,	0,479	-2.91	8.91251e-05	1.2	5' UTR	4	139301505	139391384	89880	1
chr4	143215549	143220566	5018	ENSG00000170185	ENST00000510377	protein_coding	30632	USP38	ubiquitin specific peptidase 38 [Source:HGNC Symbol;Acc:HGNC:20067]	GO:0004197(cysteine-type endopeptidase activity);GO:0004843(thiol-dependent ubiquitin-specific protease activity);GO:0006508(proteolysis);GO:0006511(ubiquitin-dependent protein catabolic process);GO:0008233(peptidase activity);GO:0008234(cysteine-type peptidase activity);GO:0016579(protein deubiquitination);GO:0016787(hydrolase activity);GO:0036459(thiol-dependent ubiquitinyl hydrolase activity)	NA	5e-37	2	29,272,	0,4746	-0.98	0.0218776	1.1	3' UTR	4	143184917	143215577	30661	1
chr4	176331946	176332215	270	ENSG00000129128	ENST00000503362	protein_coding	11980	SPCS3	signal peptidase complex subunit 3 [Source:HGNC Symbol;Acc:HGNC:26212]	GO:0005783(endoplasmic reticulum);GO:0005787(signal peptidase complex);GO:0005789(endoplasmic reticulum membrane);GO:0006465(signal peptide processing);GO:0006508(proteolysis);GO:0008233(peptidase activity);GO:0016020(membrane);GO:0016021(integral component of membrane);GO:0016787(hydrolase activity);GO:0031090(organelle membrane);GO:0043231(intracellular membrane-bounded organelle);GO:0045047(pr…	03060(Protein export)	2.5e-16	1	270,	0	-2.39	0.000354813	1.14	3' UTR	4	176319966	176332245	12280	1
chr4	184021037	184021397	361	ENSG00000173320	ENST00000308497	protein_coding	115730	STOX2	storkhead box 2 [Source:HGNC Symbol;Acc:HGNC:25450]	GO:0001893(maternal placenta development);GO:0003674(molecular_function);GO:0005575(cellular_component);GO:0006357(regulation of transcription by RNA polymerase II);GO:0009617(response to bacterium);GO:0009792(embryo development ending in birth or egg hatching)	NA	1.3e-29	1	361,	0	-1.67	0.00269153	1.44	3' UTR	4	183905307	184023526	118220	1
chr4	574328	575165	838	ENSG00000273238	ENST00000610212	protein_coding	1135	TMEM271	transmembrane protein 271 [Source:NCBI gene;Acc:112441426]	GO:0016020(membrane);GO:0016021(integral component of membrane)	NA	4e-73	1	838,	0	-3.55	1.58489e-05	1.56	3' UTR	4	573880	576300	2421	2
chr4	1235378	1235768	391	ENSG00000159692	ENST00000382952	protein_coding	13344	CTBP1	C-terminal binding protein 1 [Source:HGNC Symbol;Acc:HGNC:2494]	GO:0000122(negative regulation of transcription by RNA polymerase II);GO:0003700(DNA-binding transcription factor activity);GO:0003714(transcription corepressor activity);GO:0005515(protein binding);GO:0005634(nucleus);GO:0005654(nucleoplasm);GO:0005667(transcription factor complex);GO:0005737(cytoplasm);GO:0006342(chromatin silencing);GO:0006468(protein phosphorylation);GO:0008022(protein C-term…	04310(Wnt signaling pathway);04330(Notch signaling pathway);05200(Pathways in cancer);05220(Chronic myeloid leukemia)	9.1e-08	1	391,	0	-0.824	0.0363078	1.28	3' UTR	4	1211448	1249112	37665	2
chr4	10454271	10457166	2896	ENSG00000178163	ENST00000326756	protein_coding	260	ZNF518B	zinc finger protein 518B [Source:HGNC Symbol;Acc:HGNC:29365]	GO:0000981(DNA-binding transcription factor activity, RNA polymerase II-specific);GO:0003676(nucleic acid binding);GO:0003677(DNA binding);GO:0005634(nucleus);GO:0006357(regulation of transcription by RNA polymerase II);GO:0046872(metal ion binding)	NA	4e-49	2	718,33,	0,2863	-2.78	0.000125893	1.44	5' UTR	4	10439880	10457426	17547	2
chr4	25003426	25004234	809	ENSG00000153012	ENST00000382114	protein_coding	26712	LGI2	leucine rich repeat LGI family member 2 [Source:HGNC Symbol;Acc:HGNC:18710]	GO:0005515(protein binding);GO:0005576(extracellular region)	NA	1e-12	1	809,	0	-2.94	8.31764e-05	1.98	3' UTR	4	24998847	25030946	32100	2
chr4	68322531	68322770	240	ENSG00000083896	ENST00000344157	protein_coding	27319	YTHDC1	YTH domain containing 1 [Source:HGNC Symbol;Acc:HGNC:30626]	GO:0000398(mRNA splicing, via spliceosome);GO:0003723(RNA binding);GO:0005515(protein binding);GO:0005634(nucleus);GO:0005654(nucleoplasm);GO:0005886(plasma membrane);GO:0006376(mRNA splice site selection);GO:0006397(mRNA processing);GO:0006406(mRNA export from nucleus);GO:0008380(RNA splicing);GO:0009048(dosage compensation by inactivation of X chromosome);GO:0010608(posttranscriptional regulati…	NA	5e-31	1	240,	0	-4.96	4.2658e-07	1.92	Exon (ENST00000344157/ENSG00000083896, exon 11 of 17)	4	68310387	68350089	39703	2
chr4	78906137	78912310	6174	ENSG00000138756	ENST00000335016	protein_coding	129759	BMP2K	BMP2 inducible kinase [Source:HGNC Symbol;Acc:HGNC:18041]	GO:0000166(nucleotide binding);GO:0004672(protein kinase activity);GO:0004674(protein serine/threonine kinase activity);GO:0005524(ATP binding);GO:0005634(nucleus);GO:0006468(protein phosphorylation);GO:0016301(kinase activity);GO:0016310(phosphorylation);GO:0016607(nuclear speck);GO:0016740(transferase activity);GO:0019208(phosphatase regulator activity);GO:0030500(regulation of bone mineralizat…	05202(Transcriptional misregulation in cancer)	1e-133	2	25,1473,	0,4701	-3.73	1e-05	1.02	3' UTR	4	78776378	78912185	135808	1
chr4	82924843	82928198	3356	ENSG00000189308	ENST00000505905	processed_transcript	0	LIN54	lin-54 DREAM MuvB core complex component [Source:HGNC Symbol;Acc:HGNC:25397]	GO:0000977(RNA polymerase II regulatory region sequence-specific DNA binding);GO:0003677(DNA binding);GO:0005515(protein binding);GO:0005634(nucleus);GO:0005654(nucleoplasm);GO:0006355(regulation of transcription, DNA-templated);GO:0007049(cell cycle);GO:0046872(metal ion binding);GO:0051726(regulation of cell cycle)	04218(Cellular senescence)	1.6e-49	2	8,143,	0,3213	-1.09	0.0154882	1.86	3' UTR	4	82909973	82928198	18226	2
chr13	110868692	110869652	961	ENSG00000255874	ENST00000538077	lincRNA	599	LINC00346	long intergenic non-protein coding RNA 346 [Source:HGNC Symbol;Acc:HGNC:27492]	NA	NA	4e-16	1	961,	0	-1.18	0.0114815	2.31	Exon (ENST00000538077/ENSG00000255874, exon 1 of 1)	13	110863987	110870251	6265	2
chr4	86887571	86887750	180	ENSG00000163633	ENST00000295898	protein_coding	4672	C4orf36	chromosome 4 open reading frame 36 [Source:HGNC Symbol;Acc:HGNC:28386]	NA	NA	0.00089	1	180,	0	-1.12	0.0141254	2.32	3' UTR	4	86876205	86892422	16218	2
chr4	103106046	103114522	8477	ENSG00000138778	ENST00000265148	protein_coding	83887	CENPE	centromere protein E [Source:HGNC Symbol;Acc:HGNC:1856]	GO:0000166(nucleotide binding);GO:0000278(mitotic cell cycle);GO:0000775(chromosome, centromeric region);GO:0000776(kinetochore);GO:0000777(condensed chromosome kinetochore);GO:0000779(condensed chromosome, centromeric region);GO:0003774(motor activity);GO:0003777(microtubule motor activity);GO:0005515(protein binding);GO:0005524(ATP binding);GO:0005634(nucleus);GO:0005654(nucleoplasm);GO:0005694…	NA	1e-13	4	271,287,184,68,	0,2757,4782,8409	-1.54	0.00389045	1.62	3' UTR	4	103105806	103198409	92604	2
chr4	103145898	103158822	12925	ENSG00000138778	ENST00000265148	protein_coding	39587	CENPE	centromere protein E [Source:HGNC Symbol;Acc:HGNC:1856]	GO:0000166(nucleotide binding);GO:0000278(mitotic cell cycle);GO:0000775(chromosome, centromeric region);GO:0000776(kinetochore);GO:0000777(condensed chromosome kinetochore);GO:0000779(condensed chromosome, centromeric region);GO:0003774(motor activity);GO:0003777(microtubule motor activity);GO:0005515(protein binding);GO:0005524(ATP binding);GO:0005634(nucleus);GO:0005654(nucleoplasm);GO:0005694…	NA	7.9e-21	8	210,291,156,291,159,204,159,209,	0,1458,2946,3220,5321,7149,12402,12716	-2	0.00104713	1.24	Exon (ENST00000265148/ENSG00000138778, exon 23 of 49)	4	103105806	103198409	92604	2
chr4	107910391	107978739	68349	ENSG00000155016	ENST00000332884	protein_coding	0	CYP2U1	cytochrome P450 family 2 subfamily U member 1 [Source:HGNC Symbol;Acc:HGNC:20582]	GO:0004497(monooxygenase activity);GO:0005506(iron ion binding);GO:0005737(cytoplasm);GO:0005783(endoplasmic reticulum);GO:0005789(endoplasmic reticulum membrane);GO:0006082(organic acid metabolic process);GO:0006805(xenobiotic metabolic process);GO:0008395(steroid hydroxylase activity);GO:0016020(membrane);GO:0016021(integral component of membrane);GO:0016491(oxidoreductase activity);GO:0016705(…	00590(Arachidonic acid metabolism)	2e-32	3	159,149,20,	0,21580,68329	-1.41	0.00562341	1.18	5' UTR	4	107931549	107953461	21913	1
chr15	52017316	52017555	240	ENSG00000069956	ENST00000560802	processed_transcript	65210	MAPK6	mitogen-activated protein kinase 6 [Source:HGNC Symbol;Acc:HGNC:6879]	GO:0000165(MAPK cascade);GO:0000166(nucleotide binding);GO:0004672(protein kinase activity);GO:0004674(protein serine/threonine kinase activity);GO:0004707(MAP kinase activity);GO:0005515(protein binding);GO:0005524(ATP binding);GO:0005634(nucleus);GO:0005654(nucleoplasm);GO:0005737(cytoplasm);GO:0005829(cytosol);GO:0006468(protein phosphorylation);GO:0007049(cell cycle);GO:0007165(signal transdu…	04657(IL-17 signaling pathway)	0.0033	1	240,	0	-0.823	0.0363078	2.32	Exon (ENST00000612566/ENSG00000274528, exon 1 of 1)	15	51952106	52046065	93960	1
chr19	55096918	55098817	1900	ENSG00000125503	ENST00000586197	retained_intron	0	PPP1R12C	protein phosphatase 1 regulatory subunit 12C [Source:HGNC Symbol;Acc:HGNC:14947]	GO:0004857(enzyme inhibitor activity);GO:0005515(protein binding);GO:0005737(cytoplasm);GO:0005856(cytoskeleton);GO:0007165(signal transduction);GO:0019208(phosphatase regulator activity);GO:0019901(protein kinase binding);GO:0043086(negative regulation of catalytic activity);GO:0050790(regulation of catalytic activity)	04270(Vascular smooth muscle contraction);04510(Focal adhesion);04810(Regulation of actin cytoskeleton);04921(Oxytocin signaling pathway);05205(Proteoglycans in cancer)	1e-31	2	147,34,	0,1866	-2.88	9.77237e-05	2.33	Exon (ENST00000263433/ENSG00000125503, exon 6 of 22)	19	55096077	55097064	988	2
chr20	32690267	32690728	462	ENSG00000175730	ENST00000317045	processed_pseudogene	87	BAK1P1	BCL2 antagonist/killer 1 pseudogene 1 [Source:HGNC Symbol;Acc:HGNC:996]	NA	NA	3.2e-12	1	462,	0	-0.964	0.0229087	2.33	Exon (ENST00000317045/ENSG00000175730, exon 1 of 1)	20	32690180	32690815	636	2
chr1	975680	975918	239	ENSG00000187583	ENST00000491024	protein_coding	2168	PLEKHN1	pleckstrin homology domain containing N1 [Source:HGNC Symbol;Acc:HGNC:25284]	GO:0001666(response to hypoxia);GO:0001786(phosphatidylserine binding);GO:0005515(protein binding);GO:0005739(mitochondrion);GO:0005856(cytoskeleton);GO:0005886(plasma membrane);GO:0016020(membrane);GO:0031966(mitochondrial membrane);GO:0043065(positive regulation of apoptotic process);GO:0061158(3'-UTR-mediated mRNA destabilization);GO:0070300(phosphatidic acid binding);GO:1901612(cardiolipin bi…	NA	4.6e-09	1	239,	0	-0.822	0.0363078	2.34	3' UTR	1	973512	975865	2354	1
chr4	186595805	186597057	1253	ENSG00000083857	ENST00000512772	protein_coding	0	FAT1	FAT atypical cadherin 1 [Source:HGNC Symbol;Acc:HGNC:3595]	GO:0005509(calcium ion binding);GO:0005515(protein binding);GO:0005634(nucleus);GO:0005737(cytoplasm);GO:0005886(plasma membrane);GO:0005887(integral component of plasma membrane);GO:0005911(cell-cell junction);GO:0005925(focal adhesion);GO:0007015(actin filament organization);GO:0007155(cell adhesion);GO:0007156(homophilic cell adhesion via plasma membrane adhesion molecules);GO:0007163(establis…	NA	6.3e-55	2	22,518,	0,735	-1.73	0.00223872	1.14	Exon (ENST00000441802/ENSG00000083857, exon 25 of 27)	4	186588392	186596841	8450	2
chr3	184581313	184581928	616	ENSG00000182580	ENST00000330394	protein_coding	19528	EPHB3	EPH receptor B3 [Source:HGNC Symbol;Acc:HGNC:3394]	GO:0000166(nucleotide binding);GO:0001525(angiogenesis);GO:0001655(urogenital system development);GO:0004672(protein kinase activity);GO:0004713(protein tyrosine kinase activity);GO:0004714(transmembrane receptor protein tyrosine kinase activity);GO:0005003(ephrin receptor activity);GO:0005005(transmembrane-ephrin receptor activity);GO:0005515(protein binding);GO:0005524(ATP binding);GO:0005576(e…	04360(Axon guidance)	6.3e-18	2	96,415,	0,201	-1.25	0.00933254	2.34	3' UTR	3	184561785	184582408	20624	1
chr5	43041664	43042270	607	ENSG00000215068	ENST00000505541	antisense	0	AC025171	novel transcript, antisense to ANXA2R	NA	NA	3e-10	2	211,178,	0,429	-0.808	0.0380189	1.47	Exon (ENST00000451894/ENSG00000215068, exon 1 of 3)	5	43041757	43044886	3130	1
chr6	80065809	80066018	210	ENSG00000218418	ENST00000401578	processed_pseudogene	4181	AL591135	Rho GTPase activating protein 21 (ARHGAP21) pseudogene	NA	NA	6.9e-05	1	210,	0	-2.41	0.000338844	2.35	Exon (ENST00000401578/ENSG00000218418, exon 1 of 1)	6	80064286	80070199	5914	2
chr5	55944656	55944733	78	ENSG00000264281	ENST00000582508	processed_pseudogene	0	AC016596	ribosomal protein L41 (RPL41) pseudogene	NA	NA	2.9e-08	1	78,	0	-1.87	0.00147911	1.91	Exon (ENST00000582508/ENSG00000264281, exon 1 of 1)	5	55944656	55944733	78	1
chr5	61375588	61375855	268	ENSG00000130449	ENST00000252744	protein_coding	43330	ZSWIM6	zinc finger SWIM-type containing 6 [Source:HGNC Symbol;Acc:HGNC:29316]	GO:0008270(zinc ion binding);GO:0031462(Cul2-RING ubiquitin ligase complex);GO:0046872(metal ion binding);GO:1902667(regulation of axon guidance)	NA	4e-11	1	268,	0	-0.84	0.0346737	1.04	Exon (ENST00000439448/ENSG00000250461, exon 1 of 1)	5	61332258	61546172	213915	1
chr5	72199808	72200078	271	ENSG00000131711	ENST00000296755	protein_coding	92333	MAP1B	microtubule associated protein 1B [Source:HGNC Symbol;Acc:HGNC:6836]	GO:0000226(microtubule cytoskeleton organization);GO:0001578(microtubule bundle formation);GO:0001750(photoreceptor outer segment);GO:0001764(neuron migration);GO:0003779(actin binding);GO:0005198(structural molecule activity);GO:0005515(protein binding);GO:0005543(phospholipid binding);GO:0005737(cytoplasm);GO:0005829(cytosol);GO:0005856(cytoskeleton);GO:0005874(microtubule);GO:0005875(microtubu…	NA	1.7e-09	1	271,	0	-0.828	0.0354813	1.45	Exon (ENST00000296755/ENSG00000131711, exon 5 of 7)	5	72107475	72209565	102091	1
chr5	73446357	73446984	628	ENSG00000247993	ENST00000514661	lincRNA	0	FOXD1-AS1	FOXD1 antisense RNA 1 [Source:HGNC Symbol;Acc:HGNC:50658]	NA	NA	2e-34	2	399,25,	0,603	-3.48	1.94984e-05	1.04	3' UTR	5	73446357	73446984	628	1
chr14	73885811	73886498	688	ENSG00000140043	ENST00000555661	protein_coding	33965	PTGR2	prostaglandin reductase 2 [Source:HGNC Symbol;Acc:HGNC:20149]	GO:0005737(cytoplasm);GO:0006693(prostaglandin metabolic process);GO:0016491(oxidoreductase activity);GO:0036132(13-prostaglandin reductase activity);GO:0047522(15-oxoprostaglandin 13-oxidase activity);GO:0055114(oxidation-reduction process)	NA	5.1e-08	1	688,	0	-1.77	0.00199526	2.35	3' UTR	14	73851846	73886827	34982	1
chr5	88286046	88287654	1609	ENSG00000247828	ENST00000504922	antisense	17130	TMEM161B-AS1	TMEM161B antisense RNA 1 [Source:HGNC Symbol;Acc:HGNC:43839]	NA	NA	5e-20	2	22,219,	0,1390	-0.75	0.0467735	1.35	Exon (ENST00000504769/ENSG00000247828, exon 4 of 4)	5	88268916	88436685	167770	1
chr5	95555403	95556835	1433	ENSG00000164291	ENST00000380009	protein_coding	329	ARSK	arylsulfatase family member K [Source:HGNC Symbol;Acc:HGNC:25239]	GO:0003824(catalytic activity);GO:0004065(arylsulfatase activity);GO:0005576(extracellular region);GO:0005788(endoplasmic reticulum lumen);GO:0008484(sulfuric ester hydrolase activity);GO:0016787(hydrolase activity);GO:0046872(metal ion binding)	NA	7.9e-59	2	2,628,	0,805	-2.01	0.00102329	1.15	3' UTR	5	95555074	95605064	49991	1
chr5	132815370	132815727	358	ENSG00000198944	ENST00000378693	protein_coding	1783	SOWAHA	sosondowah ankyrin repeat domain family member A [Source:HGNC Symbol;Acc:HGNC:27033]	GO:0005515(protein binding)	NA	4e-28	1	358,	0	-1.43	0.00549541	1.14	3' UTR	5	132813587	132816797	3211	1
chr5	173888349	173889037	689	ENSG00000113742	ENST00000265085	protein_coding	0	CPEB4	cytoplasmic polyadenylation element binding protein 4 [Source:HGNC Symbol;Acc:HGNC:21747]	GO:0000900(translation repressor activity, mRNA regulatory element binding);GO:0002931(response to ischemia);GO:0003676(nucleic acid binding);GO:0003723(RNA binding);GO:0003730(mRNA 3'-UTR binding);GO:0005515(protein binding);GO:0005634(nucleus);GO:0005737(cytoplasm);GO:0005783(endoplasmic reticulum);GO:0005886(plasma membrane);GO:0006412(translation);GO:0006417(regulation of translation);GO:0008…	04114(Oocyte meiosis);04914(Progesterone-mediated oocyte maturation)	2.5e-31	1	689,	0	-1.07	0.0162181	1.12	5' UTR	5	173888349	173961980	73632	1
chr5	179550554	179555713	5160	ENSG00000176783	ENST00000319449	protein_coding	0	RUFY1	RUN and FYVE domain containing 1 [Source:HGNC Symbol;Acc:HGNC:19760]	GO:0005515(protein binding);GO:0005634(nucleus);GO:0005737(cytoplasm);GO:0005768(endosome);GO:0005829(cytosol);GO:0006661(phosphatidylinositol biosynthetic process);GO:0006897(endocytosis);GO:0008289(lipid binding);GO:0008565(protein transporter activity);GO:0015031(protein transport);GO:0016020(membrane);GO:0016607(nuclear speck);GO:0017124(SH3 domain binding);GO:0030100(regulation of endocytosi…	04144(Endocytosis)	1.7e-05	2	326,64,	0,5096	-1.17	0.0120226	1.15	5' UTR	5	179550554	179610012	59459	1
chr5	180494379	180495545	1167	ENSG00000113300	ENST00000393356	protein_coding	0	CNOT6	CCR4-NOT transcription complex subunit 6 [Source:HGNC Symbol;Acc:HGNC:14099]	GO:0000289(nuclear-transcribed mRNA poly(A) tail shortening);GO:0003723(RNA binding);GO:0004518(nuclease activity);GO:0004527(exonuclease activity);GO:0004532(exoribonuclease activity);GO:0004535(poly(A)-specific ribonuclease activity);GO:0005515(protein binding);GO:0005634(nucleus);GO:0005737(cytoplasm);GO:0005829(cytosol);GO:0006417(regulation of translation);GO:0006977(DNA damage response, sig…	03018(RNA degradation)	5e-46	2	385,125,	0,1042	-2.27	0.000501187	1.46	5' UTR	5	180494379	180578405	84027	1
chr5	1293531	1294606	1076	ENSG00000164362	ENST00000310581	protein_coding	441	TERT	telomerase reverse transcriptase [Source:HGNC Symbol;Acc:HGNC:11730]	GO:0000049(tRNA binding);GO:0000333(telomerase catalytic core complex);GO:0000723(telomere maintenance);GO:0000781(chromosome, telomeric region);GO:0000783(nuclear telomere cap complex);GO:0000784(nuclear chromosome, telomeric region);GO:0001172(transcription, RNA-templated);GO:0001223(transcription coactivator binding);GO:0003677(DNA binding);GO:0003720(telomerase activity);GO:0003721(telomerase…	05165(Human papillomavirus infection);05166(Human T-cell leukemia virus 1 infection);05200(Pathways in cancer);05225(Hepatocellular carcinoma);05226(Gastric cancer)	7.8e-09	1	1076,	0	-0.975	0.0218776	1.14	Exon (ENST00000310581/ENSG00000164362, exon 2 of 16)	5	1253167	1295047	41881	2
chr5	14713579	14716797	3219	ENSG00000154122	ENST00000284268	protein_coding	154981	ANKH	ANKH inorganic pyrophosphate transport regulator [Source:HGNC Symbol;Acc:HGNC:15492]	GO:0001501(skeletal system development);GO:0005315(inorganic phosphate transmembrane transporter activity);GO:0005886(plasma membrane);GO:0005887(integral component of plasma membrane);GO:0006817(phosphate ion transport);GO:0007626(locomotory behavior);GO:0015114(phosphate ion transmembrane transporter activity);GO:0016020(membrane);GO:0016021(integral component of membrane);GO:0019867(outer memb…	NA	1.1e-06	2	89,92,	0,3127	-1.89	0.00141254	1.16	Exon (ENST00000284268/ENSG00000154122, exon 9 of 12)	5	14704800	14871778	166979	2
chr2	61190817	61191086	270	ENSG00000115464	ENST00000411912	protein_coding	50528	USP34	ubiquitin specific peptidase 34 [Source:HGNC Symbol;Acc:HGNC:20066]	GO:0004197(cysteine-type endopeptidase activity);GO:0004843(thiol-dependent ubiquitin-specific protease activity);GO:0005515(protein binding);GO:0005829(cytosol);GO:0006508(proteolysis);GO:0006511(ubiquitin-dependent protein catabolic process);GO:0008233(peptidase activity);GO:0008234(cysteine-type peptidase activity);GO:0016055(Wnt signaling pathway);GO:0016579(protein deubiquitination);GO:00167…	NA	2.6e-08	1	270,	0	-0.897	0.0288403	2.37	Exon (ENST00000394457/ENSG00000173209, exon 6 of 6)	2	61187463	61241614	54152	2
chr2	30160444	30160533	90	ENSG00000119801	ENST00000379519	protein_coding	13503	YPEL5	yippee like 5 [Source:HGNC Symbol;Acc:HGNC:18329]	GO:0000151(ubiquitin ligase complex);GO:0000922(spindle pole);GO:0005515(protein binding);GO:0005576(extracellular region);GO:0005634(nucleus);GO:0005737(cytoplasm);GO:0005813(centrosome);GO:0005815(microtubule organizing center);GO:0005856(cytoskeleton);GO:0008283(cell population proliferation);GO:0030496(midbody);GO:0043312(neutrophil degranulation);GO:0046872(metal ion binding);GO:0097431(mito…	NA	0.00025	1	90,	0	-1.05	0.017378	2.38	3' UTR	2	30146941	30160533	13593	1
chr5	75511421	75511661	241	ENSG00000113163	ENST00000261415	protein_coding	0	COL4A3BP	collagen type IV alpha 3 binding protein [Source:HGNC Symbol;Acc:HGNC:2205]	GO:0000902(cell morphogenesis);GO:0001701(in utero embryonic development);GO:0003007(heart morphogenesis);GO:0005515(protein binding);GO:0005581(collagen trimer);GO:0005654(nucleoplasm);GO:0005737(cytoplasm);GO:0005739(mitochondrion);GO:0005783(endoplasmic reticulum);GO:0005789(endoplasmic reticulum membrane);GO:0005794(Golgi apparatus);GO:0005829(cytosol);GO:0006672(ceramide metabolic process);G…	NA	5.9e-08	1	241,	0	-1.08	0.0158489	1.69	5' UTR	5	75368488	75511617	143130	2
chr5	81238469	81244897	6429	ENSG00000248794	ENST00000510537	processed_pseudogene	0	AC026436	ribosomal protein S12 (RPS12) pseudogene	NA	NA	5e-36	2	892,154,	0,6275	-1.48	0.00467735	1.06	5' UTR	5	81242330	81242599	270	2
chr2	112742430	112742639	210	ENSG00000144130	ENST00000327581	protein_coding	20944	NT5DC4	5'-nucleotidase domain containing 4 [Source:HGNC Symbol;Acc:HGNC:27678]	GO:0008253(5'-nucleotidase activity);GO:0016311(dephosphorylation);GO:0016787(hydrolase activity);GO:0046872(metal ion binding)	NA	8.7e-06	1	210,	0	-0.912	0.0275423	2.38	3' UTR	2	112721486	112742879	21394	1
chr5	97165089	97166762	1674	ENSG00000058729	ENST00000283109	protein_coding	16485	RIOK2	RIO kinase 2 [Source:HGNC Symbol;Acc:HGNC:18999]	GO:0000166(nucleotide binding);GO:0004672(protein kinase activity);GO:0004674(protein serine/threonine kinase activity);GO:0005515(protein binding);GO:0005524(ATP binding);GO:0005634(nucleus);GO:0005654(nucleoplasm);GO:0005737(cytoplasm);GO:0005829(cytosol);GO:0006468(protein phosphorylation);GO:0007049(cell cycle);GO:0016301(kinase activity);GO:0016310(phosphorylation);GO:0016740(transferase act…	03008(Ribosome biogenesis in eukaryotes)	9.8e-07	3	59,105,17,	0,1178,1657	-1.28	0.00831764	1.13	3' UTR	5	97160867	97183247	22381	2
chr9	67725717	67725902	186	ENSG00000278763	ENST00000610601	processed_pseudogene	0	FAM27B	family with sequence similarity 27 member B [Source:HGNC Symbol;Acc:HGNC:23667]	NA	NA	3.2e-11	1	186,	0	-8.97	1.99526e-11	2.39	Exon (ENST00000610601/ENSG00000278763, exon 1 of 1)	9	67725690	67725902	213	2
chr1	202584405	202584555	151	ENSG00000077157	ENST00000608999	protein_coding	235706	PPP1R12B	protein phosphatase 1 regulatory subunit 12B [Source:HGNC Symbol;Acc:HGNC:7619]	GO:0000086(G2/M transition of mitotic cell cycle);GO:0004857(enzyme inhibitor activity);GO:0005515(protein binding);GO:0005654(nucleoplasm);GO:0005737(cytoplasm);GO:0005829(cytosol);GO:0005856(cytoskeleton);GO:0006937(regulation of muscle contraction);GO:0007165(signal transduction);GO:0008047(enzyme activator activity);GO:0019208(phosphatase regulator activity);GO:0019901(protein kinase binding)…	04270(Vascular smooth muscle contraction);04510(Focal adhesion);04810(Regulation of actin cytoskeleton);04921(Oxytocin signaling pathway);05205(Proteoglycans in cancer)	7.8e-05	1	151,	0	-0.824	0.0363078	2.4	3' UTR	1	202348699	202592702	244004	1
chr3	97943284	97943523	240	ENSG00000080200	ENST00000389622	protein_coding	121273	CRYBG3	crystallin beta-gamma domain containing 3 [Source:HGNC Symbol;Acc:HGNC:34427]	GO:0008150(biological_process);GO:0030246(carbohydrate binding);GO:0032991(protein-containing complex);GO:0051018(protein kinase A binding)	NA	9.3e-09	1	240,	0	-0.982	0.0213796	2.4	3' UTR	3	97822011	97944984	122974	1
chr5	179082766	179083194	429	ENSG00000253144	ENST00000523735	processed_pseudogene	0	AC104117	pseudogene similat to part of cold shock domain containing E1, RNA-binding CSDE1	NA	NA	1.6e-92	1	429,	0	-2	0.00104713	1.23	3' UTR	5	179082680	179083194	515	2
chr5	175965058	175967228	2171	ENSG00000051596	ENST00000513118	retained_intron	0	THOC3	THO complex 3 [Source:HGNC Symbol;Acc:HGNC:19072]	GO:0000346(transcription export complex);GO:0000445(THO complex part of transcription export complex);GO:0000784(nuclear chromosome, telomeric region);GO:0003723(RNA binding);GO:0005515(protein binding);GO:0005634(nucleus);GO:0005654(nucleoplasm);GO:0006397(mRNA processing);GO:0006405(RNA export from nucleus);GO:0006406(mRNA export from nucleus);GO:0008380(RNA splicing);GO:0016020(membrane);GO:00…	03013(RNA transport);03040(Spliceosome)	1.6e-14	2	211,118,	0,2053	-4.54	1.25893e-06	2.4	3' UTR	5	175961142	175965268	4127	2
chr6	2990515	2991083	569	ENSG00000124588	ENST00000426637	protein_coding	2528	NQO2	N-ribosyldihydronicotinamide:quinone reductase 2 [Source:HGNC Symbol;Acc:HGNC:7856]	GO:0001512(dihydronicotinamide riboside quinone reductase activity);GO:0003955(NAD(P)H dehydrogenase (quinone) activity);GO:0005515(protein binding);GO:0005654(nucleoplasm);GO:0005737(cytoplasm);GO:0005829(cytosol);GO:0006805(xenobiotic metabolic process);GO:0007613(memory);GO:0008270(zinc ion binding);GO:0009055(electron transfer activity);GO:0016491(oxidoreductase activity);GO:0016661(oxidoredu…	NA	2e-41	1	569,	0	-2.86	0.000102329	1.22	Exon (ENST00000445000/ENSG00000244041, exon 2 of 2)	6	2987987	3012561	24575	1
chr6	5042735	5043419	685	ENSG00000271978	ENST00000606227	lincRNA	11004	AL359643	novel transcript	NA	NA	2e-13	1	685,	0	-1.43	0.00549541	1.08	Exon (ENST00000606761/ENSG00000272142, exon 2 of 2)	6	5031756	5054423	22668	2
chr6	7107717	7107986	270	ENSG00000124782	ENST00000491191	protein_coding	0	RREB1	ras responsive element binding protein 1 [Source:HGNC Symbol;Acc:HGNC:10449]	GO:0000122(negative regulation of transcription by RNA polymerase II);GO:0000977(RNA polymerase II regulatory region sequence-specific DNA binding);GO:0000978(RNA polymerase II proximal promoter sequence-specific DNA binding);GO:0000981(DNA-binding transcription factor activity, RNA polymerase II-specific);GO:0001228(DNA-binding transcription activator activity, RNA polymerase II-specific);GO:000…	NA	5e-17	2	52,188,	0,82	-1.49	0.00457088	1.58	5' UTR	6	7107799	7189306	81508	1
chr9	128315824	128316123	300	ENSG00000167112	ENST00000372890	protein_coding	6324	TRUB2	TruB pseudouridine synthase family member 2 [Source:HGNC Symbol;Acc:HGNC:17170]	GO:0001522(pseudouridine synthesis);GO:0003723(RNA binding);GO:0005515(protein binding);GO:0005739(mitochondrion);GO:0005759(mitochondrial matrix);GO:0005829(cytosol);GO:0006396(RNA processing);GO:0006397(mRNA processing);GO:0009451(RNA modification);GO:0009982(pseudouridine synthase activity);GO:0016853(isomerase activity);GO:0070131(positive regulation of mitochondrial translation)	NA	2.5e-11	1	300,	0	-0.762	0.0446684	2.4	3' UTR	9	128305159	128322447	17289	2
chr6	26452906	26453385	480	ENSG00000111801	ENST00000244519	protein_coding	12402	BTN3A3	butyrophilin subfamily 3 member A3 [Source:HGNC Symbol;Acc:HGNC:1140]	GO:0002250(adaptive immune response);GO:0002376(immune system process);GO:0002456(T cell mediated immunity);GO:0005102(signaling receptor binding);GO:0005515(protein binding);GO:0005886(plasma membrane);GO:0009897(external side of plasma membrane);GO:0016020(membrane);GO:0016021(integral component of membrane);GO:0050776(regulation of immune response);GO:0050852(T cell receptor signaling pathway)	NA	4e-26	1	480,	0	-1.22	0.0102329	1.07	3' UTR	6	26440504	26453415	12912	1
chr8	51849812	51860510	10699	ENSG00000168300	ENST00000544451	protein_coding	38676	PCMTD1	protein-L-isoaspartate (D-aspartate) O-methyltransferase domain containing 1 [Source:HGNC Symbol;Acc:HGNC:30483]	GO:0004719(protein-L-isoaspartate (D-aspartate) O-methyltransferase activity);GO:0005737(cytoplasm);GO:0006464(cellular protein modification process);GO:0006479(protein methylation);GO:0016020(membrane);GO:0032259(methylation)	NA	4.5e-07	2	275,25,	0,10674	-0.914	0.0269153	2.42	3' UTR	8	51817575	51899186	81612	2
chr6	28267209	28281492	14284	ENSG00000197062	ENST00000614088	protein_coding	0	ZSCAN26	zinc finger and SCAN domain containing 26 [Source:HGNC Symbol;Acc:HGNC:12978]	GO:0003676(nucleic acid binding);GO:0003700(DNA-binding transcription factor activity);GO:0005515(protein binding);GO:0005634(nucleus);GO:0005654(nucleoplasm);GO:0005829(cytosol);GO:0006355(regulation of transcription, DNA-templated);GO:0042552(myelination);GO:0045892(negative regulation of transcription, DNA-templated);GO:0046872(metal ion binding)	NA	3.2e-24	4	5,81,118,177,	0,4645,5461,14107	-1.89	0.00141254	1.14	5' UTR	6	28267359	28278221	10863	1
chr6	30557305	30560077	2773	ENSG00000204576	ENST00000481741	processed_transcript	0	PRR3	proline rich 3 [Source:HGNC Symbol;Acc:HGNC:21149]	GO:0003723(RNA binding);GO:0005515(protein binding);GO:0046872(metal ion binding)	NA	5e-22	3	146,287,47,	0,845,2726	-5.66	7.07946e-08	1.01	5' UTR	6	30557314	30563723	6410	1
chr6	31399844	31400384	541	ENSG00000204520	ENST00000616296	protein_coding	60	MICA	MHC class I polypeptide-related sequence A [Source:HGNC Symbol;Acc:HGNC:7090]	GO:0016021(integral component of membrane)	04650(Natural killer cell mediated cytotoxicity);05167(Kaposi sarcoma-associated herpesvirus infection)	9.8e-06	1	541,	0	-1.04	0.0177828	1.02	5' UTR	6	31399784	31415313	15530	1
chr6	32968594	32968834	241	ENSG00000204256	ENST00000374825	protein_coding	0	BRD2	bromodomain containing 2 [Source:HGNC Symbol;Acc:HGNC:1103]	GO:0003682(chromatin binding);GO:0005515(protein binding);GO:0005634(nucleus);GO:0005654(nucleoplasm);GO:0005737(cytoplasm);GO:0006325(chromatin organization);GO:0006334(nucleosome assembly);GO:0006357(regulation of transcription by RNA polymerase II);GO:0007283(spermatogenesis);GO:0016032(viral process);GO:0016607(nuclear speck);GO:0070577(lysine-acetylated histone binding)	NA	4.5e-10	1	241,	0	-0.843	0.0338844	1.12	5' UTR	6	32968594	32981501	12908	1
chr6	57053565	57054552	988	ENSG00000168116	ENST00000545356	protein_coding	7033	KIAA1586	KIAA1586 [Source:HGNC Symbol;Acc:HGNC:21360]	GO:0016740(transferase activity);GO:0016925(protein sumoylation);GO:0061665(SUMO ligase activity)	NA	2.5e-14	1	988,	0	-1.58	0.00346737	1.04	Exon (ENST00000545356/ENSG00000168116, exon 3 of 3)	6	57046532	57055239	8708	1
chr6	83964096	83964876	781	ENSG00000065615	ENST00000369681	protein_coding	104407	CYB5R4	cytochrome b5 reductase 4 [Source:HGNC Symbol;Acc:HGNC:20147]	GO:0003032(detection of oxygen);GO:0004128(cytochrome-b5 reductase activity, acting on NAD(P)H);GO:0005783(endoplasmic reticulum);GO:0005789(endoplasmic reticulum membrane);GO:0006091(generation of precursor metabolites and energy);GO:0006801(superoxide metabolic process);GO:0015701(bicarbonate transport);GO:0016174(NAD(P)H oxidase activity);GO:0016491(oxidoreductase activity);GO:0016653(oxidored…	00520(Amino sugar and nucleotide sugar metabolism)	1.6e-23	1	781,	0	-1.58	0.00354813	1.87	3' UTR	6	83859689	83967423	107735	1
chr6	108522260	108522709	450	ENSG00000135537	ENST00000368977	protein_coding	227366	AFG1L	AFG1 like ATPase [Source:HGNC Symbol;Acc:HGNC:16411]	GO:0000166(nucleotide binding);GO:0005515(protein binding);GO:0005524(ATP binding);GO:0005737(cytoplasm);GO:0005739(mitochondrion);GO:0006123(mitochondrial electron transport, cytochrome c to oxygen);GO:0007005(mitochondrion organization);GO:0016020(membrane);GO:0016787(hydrolase activity);GO:0016887(ATPase activity);GO:0031966(mitochondrial membrane);GO:0035694(mitochondrial protein catabolic pr…	NA	3.2e-21	1	450,	0	-0.962	0.0229087	1.2	3' UTR	6	108294894	108526001	231108	1
chr6	142753527	142753759	233	ENSG00000010818	ENST00000012134	protein_coding	191272	HIVEP2	human immunodeficiency virus type I enhancer binding protein 2 [Source:HGNC Symbol;Acc:HGNC:4921]	GO:0000981(DNA-binding transcription factor activity, RNA polymerase II-specific);GO:0003676(nucleic acid binding);GO:0003677(DNA binding);GO:0005634(nucleus);GO:0005654(nucleoplasm);GO:0006357(regulation of transcription by RNA polymerase II);GO:0046872(metal ion binding)	NA	4e-11	1	233,	0	-0.737	0.0489779	1.09	Exon (ENST00000437067/ENSG00000233138, exon 2 of 2)	6	142751469	142945031	193563	2
chr5	122078000	122078330	331	ENSG00000113083	ENST00000231004	protein_coding	0	LOX	lysyl oxidase [Source:HGNC Symbol;Acc:HGNC:6664]	GO:0001568(blood vessel development);GO:0001649(osteoblast differentiation);GO:0001932(regulation of protein phosphorylation);GO:0004720(protein-lysine 6-oxidase activity);GO:0005507(copper ion binding);GO:0005515(protein binding);GO:0005576(extracellular region);GO:0005581(collagen trimer);GO:0005615(extracellular space);GO:0005634(nucleus);GO:0006464(cellular protein modification process);GO:00…	NA	2e-11	1	331,	0	-0.786	0.040738	2.44	5' UTR	5	122063195	122078259	15065	2
chr6	167971813	167972023	211	ENSG00000130396	ENST00000392112	protein_coding	144822	AFDN	afadin, adherens junction formation factor [Source:HGNC Symbol;Acc:HGNC:7137]	GO:0005515(protein binding);GO:0005654(nucleoplasm);GO:0005737(cytoplasm);GO:0005829(cytosol);GO:0005886(plasma membrane);GO:0005911(cell-cell junction);GO:0005912(adherens junction);GO:0005913(cell-cell adherens junction);GO:0007155(cell adhesion);GO:0007165(signal transduction);GO:0007267(cell-cell signaling);GO:0008022(protein C-terminus binding);GO:0010628(positive regulation of gene expressi…	04014(Ras signaling pathway);04015(Rap1 signaling pathway);04024(cAMP signaling pathway);04520(Adherens junction);04530(Tight junction);04670(Leukocyte transendothelial migration)	6.3e-14	1	211,	0	-0.735	0.0489779	1.12	3' UTR	6	167826991	167972020	145030	1
chr6	3023171	3023772	602	ENSG00000271361	ENST00000604204	processed_pseudogene	0	HTATSF1P2	HIV-1 Tat specific factor 1 pseudogene 2 [Source:HGNC Symbol;Acc:HGNC:38586]	NA	NA	7.9e-28	1	602,	0	-1.72	0.00234423	1.11	3' UTR	6	3023142	3023772	631	2
chr6	13364385	13365552	1168	ENSG00000145990	ENST00000379284	protein_coding	42585	GFOD1	glucose-fructose oxidoreductase domain containing 1 [Source:HGNC Symbol;Acc:HGNC:21096]	GO:0005515(protein binding);GO:0005576(extracellular region);GO:0016491(oxidoreductase activity);GO:0055114(oxidation-reduction process)	NA	1e-115	1	1168,	0	-5.72	6.16595e-08	1.46	3' UTR	6	13357830	13408137	50308	2
chr6	13469797	13486041	16245	ENSG00000145990	ENST00000605067	processed_transcript	0	GFOD1	glucose-fructose oxidoreductase domain containing 1 [Source:HGNC Symbol;Acc:HGNC:21096]	GO:0005515(protein binding);GO:0005576(extracellular region);GO:0016491(oxidoreductase activity);GO:0055114(oxidation-reduction process)	NA	2e-17	3	834,64,31,	0,2184,16214	-1.04	0.0177828	1.05	5' UTR	6	13469268	13472044	2777	2
chr11	124747651	124748443	793	ENSG00000019102	ENST00000326621	protein_coding	3812	VSIG2	V-set and immunoglobulin domain containing 2 [Source:HGNC Symbol;Acc:HGNC:17149]	GO:0005887(integral component of plasma membrane);GO:0016020(membrane);GO:0016021(integral component of membrane)	NA	0.00016	2	17,338,	0,455	-0.752	0.0457088	2.44	3' UTR	11	124747474	124752255	4782	2
chr6	27450921	27451991	1071	ENSG00000096654	ENST00000211936	protein_coding	21127	ZNF184	zinc finger protein 184 [Source:HGNC Symbol;Acc:HGNC:12975]	GO:0000981(DNA-binding transcription factor activity, RNA polymerase II-specific);GO:0003676(nucleic acid binding);GO:0003677(DNA binding);GO:0005622(intracellular);GO:0005634(nucleus);GO:0006355(regulation of transcription, DNA-templated);GO:0006357(regulation of transcription by RNA polymerase II);GO:0008270(zinc ion binding);GO:0046872(metal ion binding)	05168(Herpes simplex virus 1 infection)	1e-176	1	1071,	0	-4.01	4.89779e-06	1.15	3' UTR	6	27450743	27473118	22376	2
chr6	30556935	30557174	240	ENSG00000204590	ENST00000376621	protein_coding	0	GNL1	G protein nucleolar 1 (putative) [Source:HGNC Symbol;Acc:HGNC:4413]	GO:0000166(nucleotide binding);GO:0002456(T cell mediated immunity);GO:0005198(structural molecule activity);GO:0005525(GTP binding);GO:0005615(extracellular space);GO:0005634(nucleus);GO:0006974(cellular response to DNA damage stimulus);GO:0007165(signal transduction)	NA	8.5e-05	1	240,	0	-0.739	0.0489779	1.25	5' UTR	6	30541377	30557174	15798	2
chr6	31157630	31158208	579	ENSG00000204536	ENST00000396268	protein_coding	0	CCHCR1	coiled-coil alpha-helical rod protein 1 [Source:HGNC Symbol;Acc:HGNC:13930]	GO:0005634(nucleus);GO:0005737(cytoplasm);GO:0005814(centriole);GO:0005829(cytosol);GO:0006611(protein export from nucleus);GO:0007275(multicellular organism development);GO:0030154(cell differentiation)	NA	3.2e-52	3	162,276,42,	0,255,537	-1.16	0.0123027	1.44	5' UTR	6	31142439	31157789	15351	2
chr17	1634515	1634963	449	ENSG00000074660	ENST00000263071	protein_coding	10769	SCARF1	scavenger receptor class F member 1 [Source:HGNC Symbol;Acc:HGNC:16820]	GO:0004888(transmembrane signaling receptor activity);GO:0005044(scavenger receptor activity);GO:0005886(plasma membrane);GO:0006707(cholesterol catabolic process);GO:0006898(receptor-mediated endocytosis);GO:0007155(cell adhesion);GO:0010976(positive regulation of neuron projection development);GO:0016020(membrane);GO:0016021(integral component of membrane);GO:0016322(neuron remodeling);GO:00163…	NA	1.3e-06	1	449,	0	-1.53	0.00398107	2.44	3' UTR	17	1633858	1645732	11875	2
chr22	20067136	20069108	1973	ENSG00000236540	ENST00000600937	antisense	54	AC006547	novel transcript, antisense to C22orf25	NA	NA	6e-07	2	114,66,	0,1907	-0.965	0.0229087	2.45	Exon (ENST00000600937/ENSG00000236540, exon 1 of 4)	22	20063011	20069162	6152	2
chr17	74432060	74432240	181	ENSG00000170412	ENST00000392628	protein_coding	0	GPRC5C	G protein-coupled receptor class C group 5 member C [Source:HGNC Symbol;Acc:HGNC:13309]	GO:0004930(G protein-coupled receptor activity);GO:0005886(plasma membrane);GO:0005887(integral component of plasma membrane);GO:0007165(signal transduction);GO:0007186(G protein-coupled receptor signaling pathway);GO:0016020(membrane);GO:0016021(integral component of membrane);GO:0030295(protein kinase activator activity);GO:0030659(cytoplasmic vesicle membrane);GO:0031410(cytoplasmic vesicle);G…	NA	0.0015	1	181,	0	-1.19	0.0112202	2.46	5' UTR	17	74432116	74449509	17394	1
chr6	89642768	89642978	211	ENSG00000112159	ENST00000369393	protein_coding	176816	MDN1	midasin AAA ATPase 1 [Source:HGNC Symbol;Acc:HGNC:18302]	GO:0000027(ribosomal large subunit assembly);GO:0000166(nucleotide binding);GO:0005515(protein binding);GO:0005524(ATP binding);GO:0005634(nucleus);GO:0005654(nucleoplasm);GO:0005730(nucleolus);GO:0005737(cytoplasm);GO:0005829(cytosol);GO:0006364(rRNA processing);GO:0016020(membrane);GO:0016887(ATPase activity);GO:0045111(intermediate filament cytoskeleton);GO:0051082(unfolded protein binding);GO…	03008(Ribosome biogenesis in eukaryotes)	1.5e-07	1	211,	0	-0.812	0.0380189	1.23	3' UTR	6	89642498	89819794	177297	2
chr6	96798322	96799042	721	ENSG00000112218	ENST00000229955	protein_coding	38435	GPR63	G protein-coupled receptor 63 [Source:HGNC Symbol;Acc:HGNC:13302]	GO:0003674(molecular_function);GO:0004930(G protein-coupled receptor activity);GO:0005634(nucleus);GO:0005829(cytosol);GO:0005886(plasma membrane);GO:0007165(signal transduction);GO:0007186(G protein-coupled receptor signaling pathway);GO:0008150(biological_process);GO:0016020(membrane);GO:0016021(integral component of membrane);GO:0043235(receptor complex)	NA	6.3e-26	1	721,	0	-0.762	0.0446684	1.1	3' UTR	6	96794125	96837477	43353	2
chr6	100509271	100509391	121	ENSG00000112249	ENST00000369162	protein_coding	371938	ASCC3	activating signal cointegrator 1 complex subunit 3 [Source:HGNC Symbol;Acc:HGNC:18697]	GO:0000166(nucleotide binding);GO:0003676(nucleic acid binding);GO:0003723(RNA binding);GO:0004386(helicase activity);GO:0005515(protein binding);GO:0005524(ATP binding);GO:0005622(intracellular);GO:0005634(nucleus);GO:0005654(nucleoplasm);GO:0005829(cytosol);GO:0006281(DNA repair);GO:0006307(DNA dealkylation involved in DNA repair);GO:0006974(cellular response to DNA damage stimulus);GO:0008026(…	NA	0.00028	1	121,	0	-0.791	0.040738	1.23	3' UTR	6	100508194	100881329	373136	2
chr6	107070101	107070700	600	ENSG00000178409	ENST00000369042	protein_coding	44569	BEND3	BEN domain containing 3 [Source:HGNC Symbol;Acc:HGNC:23040]	GO:0000122(negative regulation of transcription by RNA polymerase II);GO:0000182(rDNA binding);GO:0000183(chromatin silencing at rDNA);GO:0003677(DNA binding);GO:0005515(protein binding);GO:0005634(nucleus);GO:0005654(nucleoplasm);GO:0005720(nuclear heterochromatin);GO:0005730(nucleolus);GO:0006306(DNA methylation);GO:0006325(chromatin organization);GO:0034773(histone H4-K20 trimethylation);GO:00…	NA	4e-13	1	600,	0	-2.17	0.000645654	1.23	Exon (ENST00000369042/ENSG00000178409, exon 4 of 4)	6	107065182	107115269	50088	2
chr6	110813574	110815447	1874	ENSG00000155111	ENST00000413605	protein_coding	0	CDK19	cyclin dependent kinase 19 [Source:HGNC Symbol;Acc:HGNC:19338]	GO:0000166(nucleotide binding);GO:0004672(protein kinase activity);GO:0004674(protein serine/threonine kinase activity);GO:0004693(cyclin-dependent protein serine/threonine kinase activity);GO:0005524(ATP binding);GO:0005634(nucleus);GO:0005829(cytosol);GO:0006468(protein phosphorylation);GO:0016301(kinase activity);GO:0016310(phosphorylation);GO:0016592(mediator complex);GO:0016740(transferase a…	NA	3.2e-76	2	551,439,	0,1435	-3.39	2.45471e-05	1.85	5' UTR	6	110609978	110815209	205232	2
chr2	174395998	174396237	240	ENSG00000144306	ENST00000437944	nonsense_mediated_decay	268	SCRN3	secernin 3 [Source:HGNC Symbol;Acc:HGNC:30382]	GO:0006508(proteolysis);GO:0006887(exocytosis);GO:0016805(dipeptidase activity)	NA	0.0011	1	240,	0	-0.937	0.0251189	2.49	5' UTR	2	174395730	174427864	32135	1
chr6	145626720	145627619	900	ENSG00000112425	ENST00000638717	protein_coding	107662	EPM2A	EPM2A, laforin glucan phosphatase [Source:HGNC Symbol;Acc:HGNC:3413]	GO:0000045(autophagosome assembly);GO:0001558(regulation of cell growth);GO:0001932(regulation of protein phosphorylation);GO:0004721(phosphoprotein phosphatase activity);GO:0004722(protein serine/threonine phosphatase activity);GO:0004725(protein tyrosine phosphatase activity);GO:0005515(protein binding);GO:0005634(nucleus);GO:0005654(nucleoplasm);GO:0005737(cytoplasm);GO:0005783(endoplasmic ret…	NA	7.9e-53	1	900,	0	-1.93	0.00125893	1.2	3' UTR	6	145382535	145735281	352747	2
chr6	167993691	167994369	679	ENSG00000229921	ENST00000456585	lincRNA	2708	KIF25-AS1	KIF25 antisense RNA 1 [Source:HGNC Symbol;Acc:HGNC:20953]	NA	NA	1.3e-18	2	463,198,	0,481	-1.48	0.00467735	1.41	Exon (ENST00000456585/ENSG00000229921, exon 3 of 3)	6	167992822	167997077	4256	2
chr6	169216020	169216649	630	ENSG00000186340	ENST00000366787	protein_coding	37395	THBS2	thrombospondin 2 [Source:HGNC Symbol;Acc:HGNC:11786]	GO:0005201(extracellular matrix structural constituent);GO:0005509(calcium ion binding);GO:0005515(protein binding);GO:0005576(extracellular region);GO:0005604(basement membrane);GO:0007155(cell adhesion);GO:0008201(heparin binding);GO:0016525(negative regulation of angiogenesis);GO:0031012(extracellular matrix);GO:0031091(platelet alpha granule);GO:0051965(positive regulation of synapse assembly…	04145(Phagosome);04151(PI3K-Akt signaling pathway);04510(Focal adhesion);04512(ECM-receptor interaction);05144(Malaria);05165(Human papillomavirus infection)	5e-51	1	630,	0	-1.44	0.00524807	1.25	3' UTR	6	169215780	169254044	38265	2
chr6	169694654	169701588	6935	ENSG00000184465	ENST00000423258	protein_coding	0	WDR27	WD repeat domain 27 [Source:HGNC Symbol;Acc:HGNC:21248]	GO:0005515(protein binding);GO:0005654(nucleoplasm)	NA	7.9e-22	2	412,38,	0,6897	-1.62	0.0030903	1.83	5' UTR	6	169457355	169701586	244232	2
chr7	874766	874916	151	ENSG00000164828	ENST00000389574	protein_coding	58151	SUN1	Sad1 and UNC84 domain containing 1 [Source:HGNC Symbol;Acc:HGNC:18587]	GO:0001503(ossification);GO:0005515(protein binding);GO:0005521(lamin binding);GO:0005634(nucleus);GO:0005635(nuclear envelope);GO:0005637(nuclear inner membrane);GO:0005639(integral component of nuclear inner membrane);GO:0005737(cytoplasm);GO:0006998(nuclear envelope organization);GO:0007129(synapsis);GO:0007283(spermatogenesis);GO:0009612(response to mechanical stimulus);GO:0016020(membrane);G…	NA	1.2e-09	1	151,	0	-4.23	2.75423e-06	1.88	3' UTR	7	816615	874902	58288	1
chr7	5067718	5069127	1410	ENSG00000146587	ENST00000396912	protein_coding	21858	RBAK	RB associated KRAB zinc finger [Source:HGNC Symbol;Acc:HGNC:17680]	GO:0000981(DNA-binding transcription factor activity, RNA polymerase II-specific);GO:0003676(nucleic acid binding);GO:0005622(intracellular);GO:0005634(nucleus);GO:0005654(nucleoplasm);GO:0006355(regulation of transcription, DNA-templated);GO:0006357(regulation of transcription by RNA polymerase II);GO:0008270(zinc ion binding);GO:0045892(negative regulation of transcription, DNA-templated);GO:00…	05168(Herpes simplex virus 1 infection)	1e-208	1	1410,	0	-3.95	5.7544e-06	1.17	3' UTR	7	5045860	5069487	23628	1
chr4	139412465	139413003	539	ENSG00000164134	ENST00000515576	protein_coding	26297	NAA15	N(alpha)-acetyltransferase 15, NatA auxiliary subunit [Source:HGNC Symbol;Acc:HGNC:30782]	GO:0001525(angiogenesis);GO:0003723(RNA binding);GO:0004596(peptide alpha-N-acetyltransferase activity);GO:0005515(protein binding);GO:0005634(nucleus);GO:0005667(transcription factor complex);GO:0005737(cytoplasm);GO:0005829(cytosol);GO:0006474(N-terminal protein amino acid acetylation);GO:0007275(multicellular organism development);GO:0016020(membrane);GO:0016407(acetyltransferase activity);GO:…	NA	1.6e-09	1	539,	0	-0.816	0.0371535	2.49	Exon (ENST00000608661/ENSG00000273247, exon 3 of 3)	4	139386168	139420033	33866	1
chr7	7673406	7689358	15953	ENSG00000106399	ENST00000223129	protein_coding	29249	RPA3	replication protein A3 [Source:HGNC Symbol;Acc:HGNC:10291]	GO:0000082(G1/S transition of mitotic cell cycle);GO:0000723(telomere maintenance);GO:0000724(double-strand break repair via homologous recombination);GO:0003677(DNA binding);GO:0003684(damaged DNA binding);GO:0003697(single-stranded DNA binding);GO:0005515(protein binding);GO:0005634(nucleus);GO:0005654(nucleoplasm);GO:0005662(DNA replication factor A complex);GO:0006260(DNA replication);GO:0006…	03030(DNA replication);03420(Nucleotide excision repair);03430(Mismatch repair);03440(Homologous recombination);03460(Fanconi anemia pathway)	1.8e-05	3	48,107,24,	0,2696,15929	-2.01	0.001	1.64	5' UTR	7	7636518	7718607	82090	2
chr7	12686856	12687325	470	ENSG00000122644	ENST00000396662	protein_coding	0	ARL4A	ADP ribosylation factor like GTPase 4A [Source:HGNC Symbol;Acc:HGNC:695]	GO:0000166(nucleotide binding);GO:0005515(protein binding);GO:0005525(GTP binding);GO:0005634(nucleus);GO:0005654(nucleoplasm);GO:0005730(nucleolus);GO:0005737(cytoplasm);GO:0005829(cytosol);GO:0005886(plasma membrane);GO:0006886(intracellular protein transport);GO:0016020(membrane);GO:0016192(vesicle-mediated transport);GO:0050873(brown fat cell differentiation)	NA	5e-98	2	188,201,	0,269	-2.93	8.51138e-05	1.13	5' UTR	7	12686856	12689179	2324	1
chr7	23611215	23643278	32064	ENSG00000227436	ENST00000432690	processed_pseudogene	0	FCF1P1	FCF1 pseudogene 1 [Source:HGNC Symbol;Acc:HGNC:44613]	NA	NA	1e-148	2	339,348,	0,31716	-3.45	2.13796e-05	1.22	5' UTR	7	23619333	23622826	3494	1
chr7	66642753	66643023	271	ENSG00000243335	ENST00000639828	protein_coding	13986	KCTD7	potassium channel tetramerization domain containing 7 [Source:HGNC Symbol;Acc:HGNC:21957]	GO:0005515(protein binding);GO:0005737(cytoplasm);GO:0005829(cytosol);GO:0005886(plasma membrane);GO:0016020(membrane);GO:0030007(cellular potassium ion homeostasis);GO:0032411(positive regulation of transporter activity);GO:0043687(post-translational protein modification);GO:0051260(protein homooligomerization);GO:0060081(membrane hyperpolarization);GO:0090461(glutamate homeostasis)	NA	1.6e-18	1	271,	0	-1.33	0.0074131	1.33	3' UTR	7	66628767	66644015	15249	1
chr7	72940476	72940866	391	ENSG00000196313	ENST00000395270	protein_coding	61111	POM121	POM121 transmembrane nucleoporin [Source:HGNC Symbol;Acc:HGNC:19702]	GO:0005515(protein binding);GO:0005634(nucleus);GO:0005635(nuclear envelope);GO:0005643(nuclear pore);GO:0005654(nucleoplasm);GO:0005783(endoplasmic reticulum);GO:0005789(endoplasmic reticulum membrane);GO:0006110(regulation of glycolytic process);GO:0006406(mRNA export from nucleus);GO:0006409(tRNA export from nucleus);GO:0006606(protein import into nucleus);GO:0008139(nuclear localization seque…	03013(RNA transport)	0.00014	2	41,50,	0,341	-1.26	0.00891251	1.27	Exon (ENST00000395270/ENSG00000196313, exon 12 of 16)	7	72879365	72951440	72076	1
chr19	21034130	21034280	151	ENSG00000118620	ENST00000599548	protein_coding	13496	ZNF430	zinc finger protein 430 [Source:HGNC Symbol;Acc:HGNC:20808]	GO:0000981(DNA-binding transcription factor activity, RNA polymerase II-specific);GO:0003676(nucleic acid binding);GO:0003677(DNA binding);GO:0005622(intracellular);GO:0005634(nucleus);GO:0006355(regulation of transcription, DNA-templated);GO:0006357(regulation of transcription by RNA polymerase II);GO:0021762(substantia nigra development);GO:0046872(metal ion binding)	05168(Herpes simplex virus 1 infection)	0.0017	1	151,	0	-0.876	0.030903	2.49	3' UTR	19	21020634	21053544	32911	1
chr3	56557191	56557794	604	ENSG00000180376	ENST00000459746	processed_transcript	0	CCDC66	coiled-coil domain containing 66 [Source:HGNC Symbol;Acc:HGNC:27709]	GO:0001578(microtubule bundle formation);GO:0001750(photoreceptor outer segment);GO:0001895(retina homeostasis);GO:0001917(photoreceptor inner segment);GO:0005515(protein binding);GO:0005737(cytoplasm);GO:0005813(centrosome);GO:0005815(microtubule organizing center);GO:0005856(cytoskeleton);GO:0005874(microtubule);GO:0005929(cilium);GO:0008017(microtubule binding);GO:0030030(cell projection organ…	NA	0.00081	2	63,88,	0,516	-0.771	0.0436516	2.51	5' UTR	3	56557191	56564125	6935	1
chr1	154155334	154155514	181	ENSG00000143549	ENST00000611659	protein_coding	27735	TPM3	tropomyosin 3 [Source:HGNC Symbol;Acc:HGNC:12012]	GO:0001725(stress fiber);GO:0003674(molecular_function);GO:0003779(actin binding);GO:0005515(protein binding);GO:0005737(cytoplasm);GO:0005829(cytosol);GO:0005856(cytoskeleton);GO:0005862(muscle thin filament tropomyosin);GO:0005884(actin filament);GO:0006936(muscle contraction);GO:0007015(actin filament organization);GO:0015629(actin cytoskeleton);GO:0030049(muscle filament sliding);GO:0051015(a…	04260(Cardiac muscle contraction);04261(Adrenergic signaling in cardiomyocytes);05200(Pathways in cancer);05216(Thyroid cancer);05410(Hypertrophic cardiomyopathy (HCM));05414(Dilated cardiomyopathy (DCM))	1.9e-05	1	181,	0	-1.06	0.0169824	2.53	3' UTR	1	154155304	154183249	27946	2
chr7	111124292	111125424	1133	ENSG00000173114	ENST00000451085	protein_coding	33286	LRRN3	leucine rich repeat neuronal 3 [Source:HGNC Symbol;Acc:HGNC:17200]	GO:0005515(protein binding);GO:0016020(membrane);GO:0016021(integral component of membrane);GO:0051965(positive regulation of synapse assembly)	NA	2.5e-34	1	1133,	0	-1.32	0.00758578	1.55	3' UTR	7	111091006	111125451	34446	1
chr7	140178771	140179400	630	ENSG00000260231	ENST00000566699	bidirectional_promoter_lncRNA	1587	KDM7A-DT	KDM7A divergent transcript [Source:HGNC Symbol;Acc:HGNC:48959]	NA	NA	2e-62	1	630,	0	-2.51	0.00025704	1.09	Exon (ENST00000566699/ENSG00000260231, exon 1 of 1)	7	140177184	140179640	2457	1
chr7	4797234	4797772	539	ENSG00000157927	ENST00000445392	nonsense_mediated_decay	85882	RADIL	Rap associating with DIL domain [Source:HGNC Symbol;Acc:HGNC:22226]	GO:0005515(protein binding);GO:0005874(microtubule);GO:0007155(cell adhesion);GO:0007165(signal transduction);GO:0007275(multicellular organism development);GO:0032991(protein-containing complex);GO:0034446(substrate adhesion-dependent cell spreading)	NA	1e-09	1	539,	0	-1.56	0.00363078	2.54	3' UTR	7	4797055	4883654	86600	2
chr7	154949221	154951379	2159	ENSG00000272760	ENST00000608064	antisense	0	AC093726	novel transcript, antisense to PAXIP1	NA	NA	1e-169	1	2159,	0	-2.92	8.70964e-05	1.08	Exon (ENST00000646803/ENSG00000214106, exon 3 of 3)	7	154951226	154952188	963	1
chr7	155458129	155458992	864	ENSG00000164778	ENST00000297375	protein_coding	0	EN2	engrailed homeobox 2 [Source:HGNC Symbol;Acc:HGNC:3343]	GO:0000981(DNA-binding transcription factor activity, RNA polymerase II-specific);GO:0001650(fibrillar center);GO:0003677(DNA binding);GO:0005634(nucleus);GO:0005730(nucleolus);GO:0006355(regulation of transcription, DNA-templated);GO:0006357(regulation of transcription by RNA polymerase II);GO:0007275(multicellular organism development);GO:0016020(membrane);GO:0016586(RSC-type complex);GO:003018…	NA	5e-18	1	864,	0	-0.751	0.0467735	1.33	5' UTR	7	155458129	155464831	6703	1
chr17	4933707	4933886	180	ENSG00000108556	ENST00000649830	protein_coding	552	CHRNE	cholinergic receptor nicotinic epsilon subunit [Source:HGNC Symbol;Acc:HGNC:1966]	GO:0004888(transmembrane signaling receptor activity);GO:0005216(ion channel activity);GO:0005230(extracellular ligand-gated ion channel activity);GO:0005886(plasma membrane);GO:0005887(integral component of plasma membrane);GO:0005892(acetylcholine-gated channel complex);GO:0006811(ion transport);GO:0006936(muscle contraction);GO:0007165(signal transduction);GO:0007268(chemical synaptic transmis…	04080(Neuroactive ligand-receptor interaction)	9.1e-05	1	180,	0	-0.806	0.0389045	2.57	Exon (ENST00000329125/ENSG00000185245, exon 2 of 2)	17	4898085	4934438	36354	2
chr7	6688851	6689718	868	ENSG00000164631	ENST00000404360	protein_coding	11196	ZNF12	zinc finger protein 12 [Source:HGNC Symbol;Acc:HGNC:12902]	GO:0000981(DNA-binding transcription factor activity, RNA polymerase II-specific);GO:0003676(nucleic acid binding);GO:0003677(DNA binding);GO:0005622(intracellular);GO:0005634(nucleus);GO:0005654(nucleoplasm);GO:0005813(centrosome);GO:0006355(regulation of transcription, DNA-templated);GO:0006357(regulation of transcription by RNA polymerase II);GO:0045892(negative regulation of transcription, DN…	05168(Herpes simplex virus 1 infection)	1e-187	1	868,	0	-2.67	0.000165959	1.04	3' UTR	7	6688433	6700914	12482	2
chr7	64976567	64977765	1199	ENSG00000152926	ENST00000282869	protein_coding	13271	ZNF117	zinc finger protein 117 [Source:HGNC Symbol;Acc:HGNC:12897]	GO:0000981(DNA-binding transcription factor activity, RNA polymerase II-specific);GO:0003676(nucleic acid binding);GO:0003677(DNA binding);GO:0003700(DNA-binding transcription factor activity);GO:0005634(nucleus);GO:0006355(regulation of transcription, DNA-templated);GO:0006357(regulation of transcription by RNA polymerase II);GO:0008270(zinc ion binding);GO:0046872(metal ion binding)	NA	3.2e-37	1	1199,	0	-0.841	0.0346737	1.62	3' UTR	7	64971776	64991036	19261	2
chr7	72575325	72575595	271	ENSG00000277149	ENST00000612372	protein_coding	252579	TYW1B	tRNA-yW synthesizing protein 1 homolog B [Source:HGNC Symbol;Acc:HGNC:33908]	GO:0000166(nucleotide binding);GO:0003824(catalytic activity);GO:0008033(tRNA processing);GO:0010181(FMN binding);GO:0016020(membrane);GO:0016021(integral component of membrane);GO:0016829(lyase activity);GO:0046872(metal ion binding);GO:0051536(iron-sulfur cluster binding);GO:0051539(4 iron, 4 sulfur cluster binding);GO:0055114(oxidation-reduction process);GO:0102521(tRNA-4-demethylwyosine synth…	NA	9.3e-06	1	271,	0	-0.779	0.0416869	1.41	3' UTR	7	72558744	72828174	269431	2
chr17	21528766	21529066	301	ENSG00000212719	ENST00000540508	lincRNA	0	C17orf51	chromosome 17 open reading frame 51 [Source:HGNC Symbol;Acc:HGNC:27904]	NA	NA	5.1e-05	1	301,	0	-0.922	0.0263027	2.58	3' UTR	17	21524790	21529066	4277	2
chr7	83960721	83963207	2487	ENSG00000075213	ENST00000265362	protein_coding	231582	SEMA3A	semaphorin 3A [Source:HGNC Symbol;Acc:HGNC:10723]	GO:0001755(neural crest cell migration);GO:0001764(neuron migration);GO:0002027(regulation of heart rate);GO:0005515(protein binding);GO:0005576(extracellular region);GO:0005615(extracellular space);GO:0005887(integral component of plasma membrane);GO:0006915(apoptotic process);GO:0007275(multicellular organism development);GO:0007399(nervous system development);GO:0007411(axon guidance);GO:00074…	04360(Axon guidance)	2e-37	2	1106,3,	0,2484	-1.19	0.0112202	1.25	3' UTR	7	83955777	84194789	239013	2
chr19	16236267	16237285	1019	ENSG00000072958	ENST00000291439	protein_coding	38689	AP1M1	adaptor related protein complex 1 subunit mu 1 [Source:HGNC Symbol;Acc:HGNC:13667]	GO:0000139(Golgi membrane);GO:0005515(protein binding);GO:0005765(lysosomal membrane);GO:0005794(Golgi apparatus);GO:0005829(cytosol);GO:0005886(plasma membrane);GO:0006886(intracellular protein transport);GO:0015031(protein transport);GO:0016020(membrane);GO:0016032(viral process);GO:0016192(vesicle-mediated transport);GO:0019886(antigen processing and presentation of exogenous peptide antigen v…	04142(Lysosome);05170(Human immunodeficiency virus 1 infection)	5e-14	1	1019,	0	-1.14	0.0131826	2.59	3' UTR	19	16197578	16245907	48330	1
chr7	99901213	99901571	359	ENSG00000146833	ENST00000447480	protein_coding	17534	TRIM4	tripartite motif containing 4 [Source:HGNC Symbol;Acc:HGNC:16275]	GO:0002376(immune system process);GO:0005515(protein binding);GO:0005737(cytoplasm);GO:0005829(cytosol);GO:0005886(plasma membrane);GO:0008270(zinc ion binding);GO:0016567(protein ubiquitination);GO:0016740(transferase activity);GO:0045087(innate immune response);GO:0046872(metal ion binding);GO:0070206(protein trimerization)	NA	3.2e-21	1	359,	0	-1.6	0.00323594	1.33	3' UTR	7	99876958	99919105	42148	2
chr5	58454132	58454761	630	ENSG00000145632	ENST00000274289	protein_coding	5325	PLK2	polo like kinase 2 [Source:HGNC Symbol;Acc:HGNC:19699]	GO:0000082(G1/S transition of mitotic cell cycle);GO:0000166(nucleotide binding);GO:0000278(mitotic cell cycle);GO:0000785(chromatin);GO:0000922(spindle pole);GO:0004672(protein kinase activity);GO:0004674(protein serine/threonine kinase activity);GO:0005515(protein binding);GO:0005524(ATP binding);GO:0005634(nucleus);GO:0005737(cytoplasm);GO:0005813(centrosome);GO:0005814(centriole);GO:0005829(c…	04068(FoxO signaling pathway)	1.3e-11	1	630,	0	-2.22	0.000562341	2.63	3' UTR	5	58453982	58460086	6105	2
chr7	103119581	103126864	7284	ENSG00000161048	ENST00000420631	nonsense_mediated_decay	0	NAPEPLD	N-acyl phosphatidylethanolamine phospholipase D [Source:HGNC Symbol;Acc:HGNC:21683]	GO:0000139(Golgi membrane);GO:0001523(retinoid metabolic process);GO:0001659(temperature homeostasis);GO:0004620(phospholipase activity);GO:0005634(nucleus);GO:0005635(nuclear envelope);GO:0005654(nucleoplasm);GO:0005768(endosome);GO:0005769(early endosome);GO:0005794(Golgi apparatus);GO:0005829(cytosol);GO:0006629(lipid metabolic process);GO:0006644(phospholipid metabolic process);GO:0007568(agi…	04723(Retrograde endocannabinoid signaling)	1e-55	2	643,75,	0,7209	-5.05	3.38844e-07	1.42	Exon (ENST00000341533/ENSG00000161048, exon 3 of 6)	7	103102524	103119766	17243	2
chr7	112783770	112783980	211	ENSG00000146802	ENST00000312814	protein_coding	6612	TMEM168	transmembrane protein 168 [Source:HGNC Symbol;Acc:HGNC:25826]	GO:0016020(membrane);GO:0016021(integral component of membrane);GO:0030133(transport vesicle)	NA	7.2e-06	1	211,	0	-1.48	0.00467735	1.7	5' UTR	7	112762382	112790592	28211	2
chr7	113116718	113116926	209	ENSG00000214194	ENST00000397764	protein_coding	1628	SMIM30	small integral membrane protein 30 [Source:HGNC Symbol;Acc:HGNC:48953]	GO:0016020(membrane);GO:0016021(integral component of membrane)	NA	2.3e-09	1	209,	0	-1.63	0.00301995	1.3	3' UTR	7	113116718	113118554	1837	2
chr7	140090738	140092072	1335	ENSG00000006459	ENST00000397560	protein_coding	84911	KDM7A	lysine demethylase 7A [Source:HGNC Symbol;Acc:HGNC:22224]	GO:0005506(iron ion binding);GO:0005634(nucleus);GO:0005654(nucleoplasm);GO:0005730(nucleolus);GO:0006325(chromatin organization);GO:0007399(nervous system development);GO:0008270(zinc ion binding);GO:0016491(oxidoreductase activity);GO:0016706(2-oxoglutarate-dependent dioxygenase activity);GO:0030901(midbrain development);GO:0032454(histone demethylase activity (H3-K9 specific));GO:0033169(histo…	NA	1e-107	2	451,269,	0,1066	-8.21	1.1749e-10	1.81	3' UTR	7	140084746	140176983	92238	2
chr3	40506063	40508676	2614	ENSG00000177842	ENST00000433723	nonsense_mediated_decay	0	ZNF620	zinc finger protein 620 [Source:HGNC Symbol;Acc:HGNC:28742]	GO:0000981(DNA-binding transcription factor activity, RNA polymerase II-specific);GO:0003676(nucleic acid binding);GO:0003677(DNA binding);GO:0005622(intracellular);GO:0005634(nucleus);GO:0006355(regulation of transcription, DNA-templated);GO:0006357(regulation of transcription by RNA polymerase II);GO:0046872(metal ion binding)	05168(Herpes simplex virus 1 infection)	1.4e-07	4	76,73,99,21,	0,241,1780,2593	-0.832	0.0354813	2.66	5' UTR	3	40506108	40512472	6365	1
chr7	157010245	157010633	389	ENSG00000130675	ENST00000252971	protein_coding	30	MNX1	motor neuron and pancreas homeobox 1 [Source:HGNC Symbol;Acc:HGNC:4979]	GO:0000981(DNA-binding transcription factor activity, RNA polymerase II-specific);GO:0003677(DNA binding);GO:0003700(DNA-binding transcription factor activity);GO:0005634(nucleus);GO:0005730(nucleolus);GO:0005829(cytosol);GO:0006355(regulation of transcription, DNA-templated);GO:0006357(regulation of transcription by RNA polymerase II);GO:0006959(humoral immune response);GO:0009653(anatomical str…	04950(Maturity onset diabetes of the young)	4e-26	1	389,	0	-3.39	2.51189e-05	1.93	5' UTR	7	157004854	157010663	5810	2
chrX	55486504	55487104	601	ENSG00000247746	ENST00000500968	protein_coding	2098	USP51	ubiquitin specific peptidase 51 [Source:HGNC Symbol;Acc:HGNC:23086]	GO:0003682(chromatin binding);GO:0004843(thiol-dependent ubiquitin-specific protease activity);GO:0005694(chromosome);GO:0006281(DNA repair);GO:0006508(proteolysis);GO:0006511(ubiquitin-dependent protein catabolic process);GO:0006974(cellular response to DNA damage stimulus);GO:0008233(peptidase activity);GO:0008234(cysteine-type peptidase activity);GO:0008270(zinc ion binding);GO:0010564(regulat…	NA	1.5e-07	1	601,	0	-1.66	0.00281838	2.67	3' UTR	23	55484616	55489202	4587	2
chr8	23102738	23114520	11783	ENSG00000173535	ENST00000517558	nonsense_mediated_decay	0	TNFRSF10C	TNF receptor superfamily member 10c [Source:HGNC Symbol;Acc:HGNC:11906]	GO:0004888(transmembrane signaling receptor activity);GO:0005515(protein binding);GO:0005886(plasma membrane);GO:0006915(apoptotic process);GO:0009986(cell surface);GO:0016020(membrane);GO:0031225(anchored component of membrane);GO:0036462(TRAIL-activated apoptotic signaling pathway);GO:0042981(regulation of apoptotic process);GO:0043065(positive regulation of apoptotic process);GO:0045569(TRAIL …	04060(Cytokine-cytokine receptor interaction)	2.5e-31	3	444,106,14,	0,8982,11769	-1.3	0.00794328	1.51	5' UTR	8	23102921	23117050	14130	1
chr8	53880257	53913853	33597	ENSG00000147509	ENST00000522225	protein_coding	0	RGS20	regulator of G protein signaling 20 [Source:HGNC Symbol;Acc:HGNC:14600]	GO:0003924(GTPase activity);GO:0005096(GTPase activator activity);GO:0005515(protein binding);GO:0005634(nucleus);GO:0005737(cytoplasm);GO:0005802(trans-Golgi network);GO:0005886(plasma membrane);GO:0007186(G protein-coupled receptor signaling pathway);GO:0008277(regulation of G protein-coupled receptor signaling pathway);GO:0009968(negative regulation of signal transduction);GO:0016020(membrane)…	NA	3.2e-76	3	30,213,357,	0,615,33240	-3.89	6.60693e-06	1.03	5' UTR	8	53880872	53959296	78425	1
chr8	80485649	80513912	28264	ENSG00000205189	ENST00000430430	protein_coding	0	ZBTB10	zinc finger and BTB domain containing 10 [Source:HGNC Symbol;Acc:HGNC:30953]	GO:0003676(nucleic acid binding);GO:0003677(DNA binding);GO:0005515(protein binding);GO:0005634(nucleus);GO:0005654(nucleoplasm);GO:0046872(metal ion binding)	NA	1e-114	4	235,1570,889,3,	0,564,13845,28261	-5.68	6.60693e-08	1	5' UTR	8	80485667	80526265	40599	1
chr8	106271983	106272751	769	ENSG00000254615	ENST00000521369	lincRNA	1839	AC027031	novel transcript	NA	NA	5e-22	1	769,	0	-1.8	0.00186209	1.62	Exon (ENST00000521369/ENSG00000254615, exon 2 of 2)	8	106270144	106272899	2756	1
chr8	144261335	144261940	606	ENSG00000179832	ENST00000534366	protein_coding	112690	MROH1	maestro heat like repeat family member 1 [Source:HGNC Symbol;Acc:HGNC:26958]	GO:0005515(protein binding)	NA	3.2e-22	2	15,286,	0,320	-1.39	0.0060256	1.91	3' UTR	8	144148645	144261809	113165	1
chr11	101987039	101997949	10911	ENSG00000110318	ENST00000263468	protein_coding	72024	CEP126	centrosomal protein 126 [Source:HGNC Symbol;Acc:HGNC:29264]	GO:0005515(protein binding);GO:0005737(cytoplasm);GO:0005813(centrosome);GO:0005815(microtubule organizing center);GO:0005856(cytoskeleton);GO:0007052(mitotic spindle organization);GO:0030030(cell projection organization);GO:0030496(midbody);GO:0031122(cytoplasmic microtubule organization);GO:0042995(cell projection);GO:0060271(cilium assembly);GO:0097546(ciliary base);GO:1905515(non-motile ciliu…	NA	4e-17	3	3,65,351,	0,5739,10560	-0.833	0.0354813	2.73	3' UTR	11	101915015	102001058	86044	1
chr8	31031650	31032817	1168	ENSG00000172733	ENST00000339382	protein_coding	898	PURG	purine rich element binding protein G [Source:HGNC Symbol;Acc:HGNC:17930]	GO:0000122(negative regulation of transcription by RNA polymerase II);GO:0000977(RNA polymerase II regulatory region sequence-specific DNA binding);GO:0000981(DNA-binding transcription factor activity, RNA polymerase II-specific);GO:0001227(DNA-binding transcription repressor activity, RNA polymerase II-specific);GO:0003677(DNA binding);GO:0003690(double-stranded DNA binding);GO:0003723(RNA bindi…	NA	2.4e-09	1	1168,	0	-1.21	0.0104713	1.87	5' UTR	8	30995802	31033715	37914	2
chr8	41828195	41828855	661	ENSG00000029534	ENST00000265709	protein_coding	67907	ANK1	ankyrin 1 [Source:HGNC Symbol;Acc:HGNC:492]	GO:0005198(structural molecule activity);GO:0005200(structural constituent of cytoskeleton);GO:0005515(protein binding);GO:0005634(nucleus);GO:0005737(cytoplasm);GO:0005829(cytosol);GO:0005856(cytoskeleton);GO:0005886(plasma membrane);GO:0006887(exocytosis);GO:0006888(endoplasmic reticulum to Golgi vesicle-mediated transport);GO:0007010(cytoskeleton organization);GO:0007165(signal transduction);G…	05205(Proteoglycans in cancer)	5e-15	1	661,	0	-1.54	0.00389045	1.85	Exon (ENST00000563810/ENSG00000260588, exon 1 of 1)	8	41653225	41896762	243538	2
chr6	160093508	160093993	486	ENSG00000197081	ENST00000356956	protein_coding	124409	IGF2R	insulin like growth factor 2 receptor [Source:HGNC Symbol;Acc:HGNC:5467]	GO:0001889(liver development);GO:0001965(G-protein alpha-subunit binding);GO:0001972(retinoic acid binding);GO:0005010(insulin-like growth factor-activated receptor activity);GO:0005515(protein binding);GO:0005520(insulin-like growth factor binding);GO:0005537(mannose binding);GO:0005615(extracellular space);GO:0005634(nucleus);GO:0005641(nuclear envelope lumen);GO:0005764(lysosome);GO:0005765(ly…	04142(Lysosome);04144(Endocytosis)	3.2e-12	1	486,	0	-1.48	0.00467735	2.75	Exon (ENST00000569097/ENSG00000213073, exon 1 of 1)	6	159969099	160111504	142406	1
chr8	79767648	79767767	120	ENSG00000164683	ENST00000354724	protein_coding	0	HEY1	hes related family bHLH transcription factor with YRPW motif 1 [Source:HGNC Symbol;Acc:HGNC:4880]	GO:0000122(negative regulation of transcription by RNA polymerase II);GO:0000977(RNA polymerase II regulatory region sequence-specific DNA binding);GO:0000981(DNA-binding transcription factor activity, RNA polymerase II-specific);GO:0001227(DNA-binding transcription repressor activity, RNA polymerase II-specific);GO:0001525(angiogenesis);GO:0001568(blood vessel development);GO:0003184(pulmonary v…	05165(Human papillomavirus infection);05200(Pathways in cancer);05224(Breast cancer)	0.00032	1	120,	0	-0.993	0.020893	1.24	5' UTR	8	79764010	79767767	3758	2
chr20	63974116	63974265	150	ENSG00000130590	ENST00000369886	protein_coding	5377	SAMD10	sterile alpha motif domain containing 10 [Source:HGNC Symbol;Acc:HGNC:16129]	GO:0005515(protein binding)	NA	0.00025	1	150,	0	-2.09	0.000812831	2.75	3' UTR	20	63974116	63979642	5527	2
chr13	99499096	99499306	211	ENSG00000280734	ENST00000625254	lincRNA	0	LINC01232	long intergenic non-protein coding RNA 1232 [Source:HGNC Symbol;Acc:HGNC:49755]	NA	NA	4.3e-07	1	211,	0	-1.07	0.0165959	2.78	5' UTR	13	99496418	99499306	2889	2
chr8	141218516	141218966	451	ENSG00000022567	ENST00000519067	protein_coding	9604	SLC45A4	solute carrier family 45 member 4 [Source:HGNC Symbol;Acc:HGNC:29196]	GO:0008506(sucrose:proton symporter activity);GO:0015770(sucrose transport);GO:0016020(membrane);GO:0016021(integral component of membrane)	NA	5.2e-10	1	451,	0	-1.41	0.0057544	1.23	Exon (ENST00000519067/ENSG00000022567, exon 4 of 7)	8	141207166	141228570	21405	2
chr9	745956	746106	151	ENSG00000107104	ENST00000382303	protein_coding	275665	KANK1	KN motif and ankyrin repeat domains 1 [Source:HGNC Symbol;Acc:HGNC:19309]	GO:0005515(protein binding);GO:0005634(nucleus);GO:0005737(cytoplasm);GO:0005886(plasma membrane);GO:0008013(beta-catenin binding);GO:0008283(cell population proliferation);GO:0010977(negative regulation of neuron projection development);GO:0016020(membrane);GO:0030036(actin cytoskeleton organization);GO:0030177(positive regulation of Wnt signaling pathway);GO:0030336(negative regulation of cell …	NA	0.00018	1	151,	0	-1.44	0.00524807	1.33	3' UTR	9	470291	746105	275815	1
chr9	17135192	17166825	31634	ENSG00000044459	ENST00000484374	processed_transcript	210	CNTLN	centlein [Source:HGNC Symbol;Acc:HGNC:23432]	GO:0005654(nucleoplasm);GO:0005737(cytoplasm);GO:0005813(centrosome);GO:0005814(centriole);GO:0005829(cytosol);GO:0005856(cytoskeleton);GO:0010457(centriole-centriole cohesion);GO:0019901(protein kinase binding);GO:0019904(protein domain specific binding);GO:0030674(protein binding, bridging);GO:0033365(protein localization to organelle);GO:0070062(extracellular exosome)	NA	2.8e-07	3	234,89,8,	0,8096,31626	-1.36	0.00660693	1.25	Exon (ENST00000484374/ENSG00000044459, exon 1 of 3)	9	17134982	17168556	33575	1
chr9	19371802	19372736	935	ENSG00000272842	ENST00000609609	antisense	0	AL391834	novel transcript, antisense to DENND4C	NA	NA	1e-141	2	19,700,	0,235	-3	6.91831e-05	1.2	3' UTR	9	19371386	19371945	560	2
chr9	21699314	21699596	283	ENSG00000244230	ENST00000460537	misc_RNA	0	RN7SL151P	RNA, 7SL, cytoplasmic 151, pseudogene [Source:HGNC Symbol;Acc:HGNC:46167]	NA	NA	7.9e-17	1	283,	0	-0.88	0.0301995	1.72	Exon (ENST00000460537/ENSG00000244230, exon 1 of 1)	9	21699314	21699596	283	1
chr9	21994958	22012253	17296	ENSG00000147883	ENST00000276925	protein_coding	0	CDKN2B	cyclin dependent kinase inhibitor 2B [Source:HGNC Symbol;Acc:HGNC:1788]	GO:0000079(regulation of cyclin-dependent protein serine/threonine kinase activity);GO:0000086(G2/M transition of mitotic cell cycle);GO:0004861(cyclin-dependent protein serine/threonine kinase inhibitor activity);GO:0005515(protein binding);GO:0005634(nucleus);GO:0005737(cytoplasm);GO:0005829(cytosol);GO:0007049(cell cycle);GO:0007050(cell cycle arrest);GO:0007093(mitotic cell cycle checkpoint);…	04068(FoxO signaling pathway);04110(Cell cycle);04218(Cellular senescence);04350(TGF-beta signaling pathway);04934(Cushing syndrome);05166(Human T-cell leukemia virus 1 infection);05200(Pathways in cancer);05203(Viral carcinogenesis);05222(Small cell lung cancer);05226(Gastric cancer)	2.4e-05	2	204,126,	0,17170	-1.17	0.011749	1.83	5' UTR	9	22002903	22009305	6403	2
chr9	32946056	32947222	1167	ENSG00000237437	ENST00000452496	processed_pseudogene	60	ASS1P12	argininosuccinate synthetase 1 pseudogene 12 [Source:HGNC Symbol;Acc:HGNC:762]	NA	NA	2.5e-11	1	1167,	0	-1.74	0.00218776	1.79	Exon (ENST00000452496/ENSG00000237437, exon 1 of 1)	9	32945996	32947222	1227	1
chr9	34318585	34319447	863	ENSG00000229207	ENST00000419794	processed_pseudogene	178	SERPINH1P1	serpin family H member 1 pseudogene 1 [Source:HGNC Symbol;Acc:HGNC:19917]	NA	NA	7.9e-13	1	863,	0	-1.34	0.00707946	1.67	Exon (ENST00000419794/ENSG00000229207, exon 1 of 1)	9	34318407	34319655	1249	1
chr9	41479989	41480548	560	ENSG00000275160	ENST00000619764	processed_pseudogene	29	AL354718	ribosomal protein L7a (RPL7A) pseudogene	NA	NA	1.3e-46	1	560,	0	-3.17	4.46684e-05	1.88	Exon (ENST00000619764/ENSG00000275160, exon 1 of 1)	9	41479960	41480548	589	1
chr9	127453762	127454544	783	ENSG00000148356	ENST00000300417	protein_coding	2276	LRSAM1	leucine rich repeat and sterile alpha motif containing 1 [Source:HGNC Symbol;Acc:HGNC:25135]	GO:0000209(protein polyubiquitination);GO:0004842(ubiquitin-protein transferase activity);GO:0005515(protein binding);GO:0005737(cytoplasm);GO:0005829(cytosol);GO:0006914(autophagy);GO:0015031(protein transport);GO:0016020(membrane);GO:0016567(protein ubiquitination);GO:0016740(transferase activity);GO:0030163(protein catabolic process);GO:0045806(negative regulation of endocytosis);GO:0046755(vi…	NA	7.9e-24	2	251,49,	0,734	-1.58	0.00346737	1.68	5' UTR	9	127451486	127503501	52016	1
chr10	93073079	93073466	388	ENSG00000279607	ENST00000624651	lincRNA	1107	AL358613	novel transcript	NA	NA	0.00015	1	388,	0	-0.823	0.0363078	2.79	Exon (ENST00000624651/ENSG00000279607, exon 2 of 2)	10	93071972	93073466	1495	1
chr9	128316423	128316909	487	ENSG00000167112	ENST00000372890	protein_coding	5538	TRUB2	TruB pseudouridine synthase family member 2 [Source:HGNC Symbol;Acc:HGNC:17170]	GO:0001522(pseudouridine synthesis);GO:0003723(RNA binding);GO:0005515(protein binding);GO:0005739(mitochondrion);GO:0005759(mitochondrial matrix);GO:0005829(cytosol);GO:0006396(RNA processing);GO:0006397(mRNA processing);GO:0009451(RNA modification);GO:0009982(pseudouridine synthase activity);GO:0016853(isomerase activity);GO:0070131(positive regulation of mitochondrial translation)	NA	7.9e-29	1	487,	0	-1.73	0.00229087	1.65	Exon (ENST00000609315/ENSG00000272696, exon 1 of 1)	9	128305159	128322447	17289	2
chr9	128702652	128702920	269	ENSG00000160447	ENST00000291906	protein_coding	149	PKN3	protein kinase N3 [Source:HGNC Symbol;Acc:HGNC:17999]	GO:0000166(nucleotide binding);GO:0004672(protein kinase activity);GO:0004674(protein serine/threonine kinase activity);GO:0004697(protein kinase C activity);GO:0005515(protein binding);GO:0005524(ATP binding);GO:0005634(nucleus);GO:0005737(cytoplasm);GO:0005794(Golgi apparatus);GO:0006468(protein phosphorylation);GO:0007165(signal transduction);GO:0010631(epithelial cell migration);GO:0016301(ki…	04151(PI3K-Akt signaling pathway);05132(Salmonella infection)	0.00087	1	269,	0	-0.918	0.0269153	1.01	5' UTR	9	128702503	128720916	18414	1
chr21	43056835	43058911	2077	ENSG00000160200	ENST00000461686	retained_intron	9493	CBS	cystathionine-beta-synthase [Source:HGNC Symbol;Acc:HGNC:1550]	GO:0003824(catalytic activity);GO:0004122(cystathionine beta-synthase activity);GO:0004124(cysteine synthase activity);GO:0005515(protein binding);GO:0005634(nucleus);GO:0005737(cytoplasm);GO:0005829(cytosol);GO:0006535(cysteine biosynthetic process from serine);GO:0006563(L-serine metabolic process);GO:0006565(L-serine catabolic process);GO:0008152(metabolic process);GO:0008652(cellular amino ac…	00260(Glycine, serine and threonine metabolism);00270(Cysteine and methionine metabolism)	1.4e-10	3	53,109,78,	0,1310,1999	-1.78	0.00194984	2.82	Exon (ENST00000461686/ENSG00000160200, exon 11 of 14)	21	43053191	43068404	15214	2
chr9	136354840	136355646	807	ENSG00000160360	ENST00000291775	protein_coding	0	GPSM1	G protein signaling modulator 1 [Source:HGNC Symbol;Acc:HGNC:17858]	GO:0000139(Golgi membrane);GO:0005092(GDP-dissociation inhibitor activity);GO:0005515(protein binding);GO:0005654(nucleoplasm);GO:0005737(cytoplasm);GO:0005783(endoplasmic reticulum);GO:0005789(endoplasmic reticulum membrane);GO:0005794(Golgi apparatus);GO:0005829(cytosol);GO:0005886(plasma membrane);GO:0005938(cell cortex);GO:0007275(multicellular organism development);GO:0007399(nervous system …	05030(Cocaine addiction)	1.6e-24	2	183,117,	0,690	-0.999	0.0204174	1.26	5' UTR	9	136355530	136359601	4072	1
chr9	137057799	137062461	4663	ENSG00000186193	ENST00000409687	protein_coding	8096	SAPCD2	suppressor APC domain containing 2 [Source:HGNC Symbol;Acc:HGNC:28055]	GO:0000132(establishment of mitotic spindle orientation);GO:0005515(protein binding);GO:0005634(nucleus);GO:0005730(nucleolus);GO:0005737(cytoplasm);GO:0005829(cytosol);GO:0005886(plasma membrane);GO:0005923(bicellular tight junction);GO:0005938(cell cortex);GO:0007049(cell cycle);GO:0008284(positive regulation of cell population proliferation);GO:0016020(membrane);GO:0016324(apical plasma membra…	NA	3.2e-100	2	31,134,	0,4529	-2.7	0.000154882	1.24	3' UTR	9	137062127	137070557	8431	2
chr9	21994598	21995301	704	ENSG00000147889	ENST00000579755	protein_coding	0	CDKN2A	cyclin dependent kinase inhibitor 2A [Source:HGNC Symbol;Acc:HGNC:1787]	GO:0000082(G1/S transition of mitotic cell cycle);GO:0000209(protein polyubiquitination);GO:0001953(negative regulation of cell-matrix adhesion);GO:0003677(DNA binding);GO:0003723(RNA binding);GO:0004861(cyclin-dependent protein serine/threonine kinase inhibitor activity);GO:0005515(protein binding);GO:0005634(nucleus);GO:0005654(nucleoplasm);GO:0005730(nucleolus);GO:0005737(cytoplasm);GO:0005739…	01522(Endocrine resistance);01524(Platinum drug resistance);04110(Cell cycle);04115(p53 signaling pathway);04218(Cellular senescence);04934(Cushing syndrome);05163(Human cytomegalovirus infection);05166(Human T-cell leukemia virus 1 infection);05200(Pathways in cancer);05203(Viral carcinogenesis);05206(MicroRNAs in cancer);05212(Pancreatic cancer);05214(Glioma);05218(Melanoma);05219(Bladder cance…	1e-05	2	27,481,	0,223	-1.28	0.00851138	1.85	5' UTR	9	21967753	21994624	26872	2
chr9	32550912	32552586	1675	ENSG00000197579	ENST00000360538	protein_coding	0	TOPORS	TOP1 binding arginine/serine rich protein [Source:HGNC Symbol;Acc:HGNC:21653]	GO:0000151(ubiquitin ligase complex);GO:0000209(protein polyubiquitination);GO:0000922(spindle pole);GO:0000930(gamma-tubulin complex);GO:0003677(DNA binding);GO:0003823(antigen binding);GO:0004842(ubiquitin-protein transferase activity);GO:0005515(protein binding);GO:0005634(nucleus);GO:0005654(nucleoplasm);GO:0005814(centriole);GO:0005868(cytoplasmic dynein complex);GO:0006351(transcription, DN…	NA	4.5e-09	2	57,153,	0,1522	-0.81	0.0380189	1.08	5' UTR	9	32540544	32552586	12043	2
chr8	232884	240345	7462	ENSG00000272240	ENST00000606572	antisense	0	AC004908	novel transcript, antisense to ZNF596	NA	NA	2.5e-05	2	166,44,	0,7418	-0.782	0.0416869	2.87	5' UTR	8	234347	234887	541	2
chr9	39445636	39447189	1554	ENSG00000198416	ENST00000615961	processed_transcript	0	ZNF658B	zinc finger protein 658B (pseudogene) [Source:HGNC Symbol;Acc:HGNC:32033]	NA	NA	6.3e-60	1	1554,	0	-0.761	0.0446684	1.37	Exon (ENST00000615961/ENSG00000198416, exon 1 of 1)	9	39443815	39447189	3375	2
chr9	130237124	130237273	150	ENSG00000107130	ENST00000372398	protein_coding	64720	NCS1	neuronal calcium sensor 1 [Source:HGNC Symbol;Acc:HGNC:3953]	GO:0000287(magnesium ion binding);GO:0005245(voltage-gated calcium channel activity);GO:0005509(calcium ion binding);GO:0005515(protein binding);GO:0005737(cytoplasm);GO:0005794(Golgi apparatus);GO:0005829(cytosol);GO:0005886(plasma membrane);GO:0010975(regulation of neuron projection development);GO:0014069(postsynaptic density);GO:0016020(membrane);GO:0019901(protein kinase binding);GO:0030054(…	NA	0.0032	1	150,	0	-1.74	0.00218776	2.89	3' UTR	9	130172404	130237303	64900	1
chr9	107485388	107487084	1697	ENSG00000136826	ENST00000497048	retained_intron	1363	KLF4	Kruppel like factor 4 [Source:HGNC Symbol;Acc:HGNC:6348]	GO:0000122(negative regulation of transcription by RNA polymerase II);GO:0000785(chromatin);GO:0000790(nuclear chromatin);GO:0000978(RNA polymerase II proximal promoter sequence-specific DNA binding);GO:0000981(DNA-binding transcription factor activity, RNA polymerase II-specific);GO:0000987(proximal promoter sequence-specific DNA binding);GO:0001010(RNA polymerase II sequence-specific DNA-bindin…	04550(Signaling pathways regulating pluripotency of stem cells)	3.2e-16	2	539,57,	0,1640	-1.19	0.0114815	1.31	3' UTR	9	107484852	107488447	3596	2
chr9	120579930	120580170	241	ENSG00000136861	ENST00000360822	protein_coding	0	CDK5RAP2	CDK5 regulatory subunit associated protein 2 [Source:HGNC Symbol;Acc:HGNC:18672]	GO:0000086(G2/M transition of mitotic cell cycle);GO:0000132(establishment of mitotic spindle orientation);GO:0000226(microtubule cytoskeleton organization);GO:0000242(pericentriolar material);GO:0000922(spindle pole);GO:0001578(microtubule bundle formation);GO:0005515(protein binding);GO:0005516(calmodulin binding);GO:0005737(cytoplasm);GO:0005794(Golgi apparatus);GO:0005813(centrosome);GO:00058…	NA	7.9e-22	1	241,	0	-0.738	0.0489779	1.27	5' UTR	9	120388869	120580170	191302	2
chr9	120952335	120952605	271	ENSG00000106804	ENST00000223642	protein_coding	97671	C5	complement C5 [Source:HGNC Symbol;Acc:HGNC:1331]	GO:0000187(activation of MAPK activity);GO:0001701(in utero embryonic development);GO:0002376(immune system process);GO:0004866(endopeptidase inhibitor activity);GO:0005102(signaling receptor binding);GO:0005515(protein binding);GO:0005576(extracellular region);GO:0005579(membrane attack complex);GO:0005615(extracellular space);GO:0006935(chemotaxis);GO:0006954(inflammatory response);GO:0006956(c…	04080(Neuroactive ligand-receptor interaction);04610(Complement and coagulation cascades);05020(Prion diseases);05133(Pertussis);05150(Staphylococcus aureus infection);05168(Herpes simplex virus 1 infection);05322(Systemic lupus erythematosus)	6.2e-09	1	271,	0	-0.962	0.0229087	1.85	3' UTR	9	120952335	121050276	97942	2
chr9	123109494	123109973	480	ENSG00000165209	ENST00000530364	processed_transcript	12250	STRBP	spermatid perinuclear RNA binding protein [Source:HGNC Symbol;Acc:HGNC:16462]	GO:0002177(manchette);GO:0003677(DNA binding);GO:0003723(RNA binding);GO:0003725(double-stranded RNA binding);GO:0003727(single-stranded RNA binding);GO:0005515(protein binding);GO:0005634(nucleus);GO:0005737(cytoplasm);GO:0007275(multicellular organism development);GO:0007283(spermatogenesis);GO:0007286(spermatid development);GO:0007638(mechanosensory behavior);GO:0008017(microtubule binding);GO…	NA	2e-42	1	480,	0	-1.34	0.00707946	1.28	3' UTR	9	123109500	123122223	12724	2
chr9	123109500	123116005	6506	ENSG00000236901	ENST00000449175	sense_intronic	0	MIR600HG	MIR600 host gene [Source:HGNC Symbol;Acc:HGNC:23642]	NA	NA	7.9e-41	3	254,120,77,	0,6264,6429	-1.01	0.0194984	1.08	3' UTR	9	123109494	123115477	5984	2
chr9	123381933	123382443	511	ENSG00000119522	ENST00000473039	processed_transcript	416072	DENND1A	DENN domain containing 1A [Source:HGNC Symbol;Acc:HGNC:29324]	GO:0005085(guanyl-nucleotide exchange factor activity);GO:0005654(nucleoplasm);GO:0005829(cytosol);GO:0005886(plasma membrane);GO:0006897(endocytosis);GO:0008289(lipid binding);GO:0015031(protein transport);GO:0016020(membrane);GO:0017112(Rab guanyl-nucleotide exchange factor activity);GO:0017124(SH3 domain binding);GO:0017137(Rab GTPase binding);GO:0030054(cell junction);GO:0030136(clathrin-coat…	NA	5.9e-09	1	511,	0	-1.78	0.00194984	1.28	Exon (ENST00000473039/ENSG00000119522, exon 18 of 18)	9	123379654	123798515	418862	2
chr9	124952353	124952593	241	ENSG00000173611	ENST00000336505	protein_coding	190903	SCAI	suppressor of cancer cell invasion [Source:HGNC Symbol;Acc:HGNC:26709]	GO:0003714(transcription corepressor activity);GO:0005515(protein binding);GO:0005634(nucleus);GO:0005654(nucleoplasm);GO:0005737(cytoplasm);GO:0006351(transcription, DNA-templated);GO:0009968(negative regulation of signal transduction);GO:0016020(membrane);GO:0016021(integral component of membrane);GO:0030336(negative regulation of cell migration);GO:0031965(nuclear membrane);GO:0035024(negative…	NA	4.5e-06	1	241,	0	-0.993	0.020893	1.86	3' UTR	9	124942608	125143496	200889	2
chr9	127980212	127980451	240	ENSG00000167106	ENST00000373095	protein_coding	538	FAM102A	family with sequence similarity 102 member A [Source:HGNC Symbol;Acc:HGNC:31419]	GO:0005515(protein binding)	NA	4.1e-06	1	240,	0	-0.924	0.0263027	1.39	5' UTR	9	127940582	127980989	40408	2
chr9	133663590	133663859	270	ENSG00000123453	ENST00000439388	protein_coding	74493	SARDH	sarcosine dehydrogenase [Source:HGNC Symbol;Acc:HGNC:10536]	GO:0005515(protein binding);GO:0005737(cytoplasm);GO:0005739(mitochondrion);GO:0005759(mitochondrial matrix);GO:0008150(biological_process);GO:0008480(sarcosine dehydrogenase activity);GO:0016491(oxidoreductase activity);GO:0042426(choline catabolic process);GO:0055114(oxidation-reduction process);GO:1901053(sarcosine catabolic process)	00260(Glycine, serine and threonine metabolism)	2.3e-06	1	270,	0	-0.737	0.0489779	1.87	3' UTR	9	133663560	133738352	74793	2
chr9	137618608	137618757	150	ENSG00000203993	ENST00000371417	antisense	56	ARRDC1-AS1	ARRDC1 antisense RNA 1 [Source:HGNC Symbol;Acc:HGNC:23395]	NA	NA	0.0035	1	150,	0	-1.67	0.00263027	1.25	Exon (ENST00000371417/ENSG00000203993, exon 1 of 3)	9	137615332	137618813	3482	2
chr10	38017325	38017534	210	ENSG00000189180	ENST00000307441	protein_coding	6675	ZNF33A	zinc finger protein 33A [Source:HGNC Symbol;Acc:HGNC:13096]	GO:0000981(DNA-binding transcription factor activity, RNA polymerase II-specific);GO:0003676(nucleic acid binding);GO:0003677(DNA binding);GO:0003700(DNA-binding transcription factor activity);GO:0005622(intracellular);GO:0005634(nucleus);GO:0006355(regulation of transcription, DNA-templated);GO:0006357(regulation of transcription by RNA polymerase II);GO:0046872(metal ion binding)	05168(Herpes simplex virus 1 infection)	5e-13	1	210,	0	-0.769	0.0436516	1.09	5' UTR	10	38010650	38060063	49414	1
chr10	38123411	38124610	1200	ENSG00000075407	ENST00000638053	protein_coding	29077	ZNF37A	zinc finger protein 37A [Source:HGNC Symbol;Acc:HGNC:13102]	GO:0000981(DNA-binding transcription factor activity, RNA polymerase II-specific);GO:0003676(nucleic acid binding);GO:0003677(DNA binding);GO:0003700(DNA-binding transcription factor activity);GO:0005622(intracellular);GO:0005634(nucleus);GO:0006355(regulation of transcription, DNA-templated);GO:0006357(regulation of transcription by RNA polymerase II);GO:0046872(metal ion binding)	05168(Herpes simplex virus 1 infection)	1e-131	1	1200,	0	-1.88	0.00144544	1.02	3' UTR	10	38094334	38150293	55960	1
chr22	29438613	29438852	240	ENSG00000128250	ENST00000354373	protein_coding	30	RFPL1	ret finger protein like 1 [Source:HGNC Symbol;Acc:HGNC:9977]	GO:0005515(protein binding);GO:0005634(nucleus);GO:0005737(cytoplasm);GO:0007049(cell cycle);GO:0008285(negative regulation of cell population proliferation);GO:0010972(negative regulation of G2/M transition of mitotic cell cycle);GO:0032436(positive regulation of proteasomal ubiquitin-dependent protein catabolic process);GO:0043065(positive regulation of apoptotic process);GO:0045930(negative re…	NA	8.1e-07	1	240,	0	-1.79	0.00190546	2.89	5' UTR	22	29438583	29442455	3873	1
chr10	4650395	4651174	780	ENSG00000231298	ENST00000430998	lincRNA	26980	MANCR	mitotically associated long non coding RNA [Source:HGNC Symbol;Acc:HGNC:44678]	NA	NA	5e-11	1	780,	0	-1.23	0.01	2.91	Exon (ENST00000430998/ENSG00000231298, exon 4 of 4)	10	4650185	4678154	27970	2
chr10	50630682	50631612	931	ENSG00000231588	ENST00000437111	processed_pseudogene	0	SHQ1P1	SHQ1, H/ACA ribonucleoprotein assembly factor pseudogene 1 [Source:HGNC Symbol;Acc:HGNC:45013]	NA	NA	1.3e-11	1	931,	0	-0.773	0.042658	1.21	Exon (ENST00000443374/ENSG00000226200, exon 4 of 4)	10	50629532	50631075	1544	2
chr10	50658635	50660268	1634	ENSG00000231345	ENST00000449695	processed_transcript	2668	BEND3P1	BEN domain containing 3 pseudogene 1 [Source:HGNC Symbol;Acc:HGNC:45014]	NA	NA	1.3e-91	1	1634,	0	-4.69	8.51138e-07	1.18	Exon (ENST00000449695/ENSG00000231345, exon 2 of 2)	10	50655967	50660268	4302	1
chr17	754312	754888	577	ENSG00000231784	ENST00000536214	processed_transcript	1652	DBIL5P	diazepam binding inhibitor-like 5, pseudogene [Source:HGNC Symbol;Acc:HGNC:38519]	NA	NA	2e-12	2	20,481,	0,96	-1.77	0.00199526	2.91	Exon (ENST00000536214/ENSG00000231784, exon 1 of 1)	17	752660	755336	2677	1
chr10	79826498	79826737	240	ENSG00000225484	ENST00000601369	antisense	0	NUTM2B-AS1	NUTM2B antisense RNA 1 [Source:HGNC Symbol;Acc:HGNC:51204]	NA	NA	7.6e-06	1	240,	0	-0.959	0.0234423	1.6	Exon (ENST00000605920/ENSG00000272447, exon 1 of 1)	10	79691502	79826516	135015	2
chr5	65591778	65594529	2752	ENSG00000113595	ENST00000231524	protein_coding	29804	TRIM23	tripartite motif containing 23 [Source:HGNC Symbol;Acc:HGNC:660]	GO:0000139(Golgi membrane);GO:0000166(nucleotide binding);GO:0002376(immune system process);GO:0003676(nucleic acid binding);GO:0003924(GTPase activity);GO:0004842(ubiquitin-protein transferase activity);GO:0005515(protein binding);GO:0005525(GTP binding);GO:0005622(intracellular);GO:0005634(nucleus);GO:0005737(cytoplasm);GO:0005764(lysosome);GO:0005765(lysosomal membrane);GO:0005794(Golgi appara…	NA	2.6e-05	2	171,9,	0,2743	-1.68	0.0025704	2.92	Exon (ENST00000231524/ENSG00000113595, exon 10 of 11)	5	65589690	65624333	34644	2
chr10	110871855	110880325	8471	ENSG00000150593	ENST00000467574	processed_transcript	0	PDCD4	programmed cell death 4 [Source:HGNC Symbol;Acc:HGNC:8763]	GO:0003723(RNA binding);GO:0005515(protein binding);GO:0005634(nucleus);GO:0005737(cytoplasm);GO:0005829(cytosol);GO:0006915(apoptotic process);GO:0007569(cell aging);GO:0030509(BMP signaling pathway);GO:0034393(positive regulation of smooth muscle cell apoptotic process);GO:0035722(interleukin-12-mediated signaling pathway);GO:0043066(negative regulation of apoptotic process);GO:0043508(negative…	05205(Proteoglycans in cancer);05206(MicroRNAs in cancer)	1.6e-51	4	164,105,84,7,	0,4111,4815,8464	-1.99	0.00107152	1.2	5' UTR	10	110871893	110887761	15869	1
chr10	46634831	46634975	145	ENSG00000165874	ENST00000497389	transcribed_unprocessed_pseudogene	17050	SHLD2P1	shieldin complex subunit 2 pseudogene 1 [Source:HGNC Symbol;Acc:HGNC:31425]	NA	NA	1.6e-11	1	145,	0	-5.79	5.01187e-08	2.92	Exon (ENST00000605984/ENSG00000272430, exon 3 of 4)	10	46610474	46652025	41552	2
chr10	118040139	118045304	5166	ENSG00000107560	ENST00000483413	retained_intron	0	RAB11FIP2	RAB11 family interacting protein 2 [Source:HGNC Symbol;Acc:HGNC:29152]	GO:0003091(renal water homeostasis);GO:0005515(protein binding);GO:0005654(nucleoplasm);GO:0005768(endosome);GO:0005886(plasma membrane);GO:0015031(protein transport);GO:0016020(membrane);GO:0017137(Rab GTPase binding);GO:0019901(protein kinase binding);GO:0030010(establishment of cell polarity);GO:0030659(cytoplasmic vesicle membrane);GO:0035773(insulin secretion involved in cellular response to…	04144(Endocytosis)	1e-36	3	204,125,29,	0,3302,5137	-0.765	0.0446684	1.1	Exon (ENST00000451610/ENSG00000231104, exon 2 of 3)	10	118038924	118040312	1389	2
chr10	132167960	132169950	1991	ENSG00000188385	ENST00000298622	protein_coding	63289	JAKMIP3	Janus kinase and microtubule interacting protein 3 [Source:HGNC Symbol;Acc:HGNC:23523]	GO:0005794(Golgi apparatus);GO:0008017(microtubule binding);GO:0019900(kinase binding)	NA	1.6e-30	2	1074,95,	0,1896	-2.95	8.12831e-05	1.6	3' UTR	10	132104671	132184809	80139	1
chr1	173894372	173894822	451	ENSG00000185278	ENST00000367701	protein_coding	25416	ZBTB37	zinc finger and BTB domain containing 37 [Source:HGNC Symbol;Acc:HGNC:28365]	GO:0000981(DNA-binding transcription factor activity, RNA polymerase II-specific);GO:0003676(nucleic acid binding);GO:0003677(DNA binding);GO:0005515(protein binding);GO:0005634(nucleus);GO:0006357(regulation of transcription by RNA polymerase II);GO:0046872(metal ion binding)	NA	2.5e-15	1	451,	0	-1.46	0.00489779	2.97	3' UTR	1	173868956	173903549	34594	1
chr10	17590048	17590316	269	ENSG00000165996	ENST00000361271	protein_coding	27058	HACD1	3-hydroxyacyl-CoA dehydratase 1 [Source:HGNC Symbol;Acc:HGNC:9639]	GO:0005783(endoplasmic reticulum);GO:0005789(endoplasmic reticulum membrane);GO:0006629(lipid metabolic process);GO:0006631(fatty acid metabolic process);GO:0006633(fatty acid biosynthetic process);GO:0007275(multicellular organism development);GO:0016020(membrane);GO:0016021(integral component of membrane);GO:0016829(lyase activity);GO:0018812(3-hydroxyacyl-CoA dehydratase activity);GO:0030148(s…	00062(Fatty acid elongation);01040(Biosynthesis of unsaturated fatty acids)	7.9e-18	1	269,	0	-0.928	0.025704	1.03	3' UTR	10	17589032	17617374	28343	2
chr10	37828934	37829923	990	ENSG00000198105	ENST00000615949	protein_coding	27274	ZNF248	zinc finger protein 248 [Source:HGNC Symbol;Acc:HGNC:13041]	GO:0000981(DNA-binding transcription factor activity, RNA polymerase II-specific);GO:0003676(nucleic acid binding);GO:0003677(DNA binding);GO:0005622(intracellular);GO:0005634(nucleus);GO:0006355(regulation of transcription, DNA-templated);GO:0006357(regulation of transcription by RNA polymerase II);GO:0046872(metal ion binding)	05168(Herpes simplex virus 1 infection)	1e-219	1	990,	0	-4.34	2.04174e-06	1.54	3' UTR	10	37776526	37857197	80672	2
chr11	64778982	64779405	424	ENSG00000269038	ENST00000594089	lincRNA	28	AP001462	novel transcript	NA	NA	7.6e-07	1	424,	0	-0.82	0.0371535	2.98	Exon (ENST00000594089/ENSG00000269038, exon 1 of 1)	11	64778954	64779405	452	1
chr10	73805957	73806397	441	ENSG00000166507	ENST00000299641	protein_coding	2334	NDST2	N-deacetylase and N-sulfotransferase 2 [Source:HGNC Symbol;Acc:HGNC:7681]	GO:0000139(Golgi membrane);GO:0003824(catalytic activity);GO:0005794(Golgi apparatus);GO:0006024(glycosaminoglycan biosynthetic process);GO:0008146(sulfotransferase activity);GO:0008152(metabolic process);GO:0015012(heparan sulfate proteoglycan biosynthetic process);GO:0015014(heparan sulfate proteoglycan biosynthetic process, polysaccharide chain biosynthetic process);GO:0015016([heparan sulfate…	00534(Glycosaminoglycan biosynthesis - heparan sulfate / heparin)	5e-32	2	72,109,	0,332	-8.18	1.28825e-10	1.94	Exon (ENST00000603027/ENSG00000272916, exon 6 of 17)	10	73801911	73808731	6821	2
chr10	73805953	73806392	440	ENSG00000166507	ENST00000299641	protein_coding	2339	NDST2	N-deacetylase and N-sulfotransferase 2 [Source:HGNC Symbol;Acc:HGNC:7681]	GO:0000139(Golgi membrane);GO:0003824(catalytic activity);GO:0005794(Golgi apparatus);GO:0006024(glycosaminoglycan biosynthetic process);GO:0008146(sulfotransferase activity);GO:0008152(metabolic process);GO:0015012(heparan sulfate proteoglycan biosynthetic process);GO:0015014(heparan sulfate proteoglycan biosynthetic process, polysaccharide chain biosynthetic process);GO:0015016([heparan sulfate…	00534(Glycosaminoglycan biosynthesis - heparan sulfate / heparin)	3.2e-33	2	76,104,	0,336	-8.07	1.69824e-10	1.94	Exon (ENST00000603027/ENSG00000272916, exon 6 of 17)	10	73801911	73808731	6821	2
chr4	77169743	77170012	270	ENSG00000138764	ENST00000316355	protein_coding	12536	CCNG2	cyclin G2 [Source:HGNC Symbol;Acc:HGNC:1593]	GO:0000079(regulation of cyclin-dependent protein serine/threonine kinase activity);GO:0000278(mitotic cell cycle);GO:0000307(cyclin-dependent protein kinase holoenzyme complex);GO:0004672(protein kinase activity);GO:0005634(nucleus);GO:0005737(cytoplasm);GO:0006468(protein phosphorylation);GO:0007049(cell cycle);GO:0007088(regulation of mitotic nuclear division);GO:0008284(positive regulation of…	04068(FoxO signaling pathway);04115(p53 signaling pathway)	3.8e-05	1	270,	0	-1.27	0.00870964	3	3' UTR	4	77157207	77170060	12854	1
chr10	89278468	89292193	13726	ENSG00000119922	ENST00000638108	protein_coding	0	IFIT2	interferon induced protein with tetratricopeptide repeats 2 [Source:HGNC Symbol;Acc:HGNC:5409]	GO:0002376(immune system process);GO:0003723(RNA binding);GO:0005515(protein binding);GO:0005737(cytoplasm);GO:0005783(endoplasmic reticulum);GO:0005829(cytosol);GO:0006915(apoptotic process);GO:0008637(apoptotic mitochondrial changes);GO:0009615(response to virus);GO:0032091(negative regulation of protein binding);GO:0035457(cellular response to interferon-alpha);GO:0043065(positive regulation o…	NA	4.8e-08	2	36,203,	0,13523	-2.7	0.000154882	1.89	5' UTR	10	89283694	89308900	25207	1
chr10	94361822	94362929	1108	ENSG00000173145	ENST00000371361	protein_coding	10	NOC3L	NOC3 like DNA replication regulator [Source:HGNC Symbol;Acc:HGNC:24034]	GO:0003682(chromatin binding);GO:0003723(RNA binding);GO:0005634(nucleus);GO:0005730(nucleolus);GO:0005739(mitochondrion);GO:0016607(nuclear speck);GO:0045444(fat cell differentiation)	NA	0.0012	2	51,100,	0,1008	-0.903	0.0281838	1.36	5' UTR	10	94333226	94362939	29714	2
chr12	65851639	65857157	5519	ENSG00000149948	ENST00000403681	protein_coding	27508	HMGA2	high mobility group AT-hook 2 [Source:HGNC Symbol;Acc:HGNC:5009]	GO:0000122(negative regulation of transcription by RNA polymerase II);GO:0000228(nuclear chromosome);GO:0000785(chromatin);GO:0000978(RNA polymerase II proximal promoter sequence-specific DNA binding);GO:0000981(DNA-binding transcription factor activity, RNA polymerase II-specific);GO:0001227(DNA-binding transcription repressor activity, RNA polymerase II-specific);GO:0001228(DNA-binding transcri…	05202(Transcriptional misregulation in cancer);05206(MicroRNAs in cancer)	6.3e-43	2	14,1211,	0,4308	-2.92	8.70964e-05	3	Exon (ENST00000439236/ENSG00000197301, exon 3 of 3)	12	65824131	65966295	142165	1
chr10	101784443	101784593	151	ENSG00000198408	ENST00000439817	protein_coding	33872	OGA	O-GlcNAcase [Source:HGNC Symbol;Acc:HGNC:7056]	GO:0004415(hyalurononglucosaminidase activity);GO:0005634(nucleus);GO:0005737(cytoplasm);GO:0005829(cytosol);GO:0006044(N-acetylglucosamine metabolic process);GO:0006493(protein O-linked glycosylation);GO:0006516(glycoprotein catabolic process);GO:0006517(protein deglycosylation);GO:0008152(metabolic process);GO:0009100(glycoprotein metabolic process);GO:0016020(membrane);GO:0016032(viral process…	04931(Insulin resistance)	9.5e-05	1	151,	0	-0.765	0.0446684	1.32	3' UTR	10	101784443	101818465	34023	2
chr10	114135009	114145660	10652	ENSG00000165813	ENST00000428953	protein_coding	0	CCDC186	coiled-coil domain containing 186 [Source:HGNC Symbol;Acc:HGNC:24349]	GO:0009617(response to bacterium)	NA	1.9e-09	6	47,87,99,105,120,112,	0,882,1139,2177,9488,10540	-0.747	0.0467735	1.85	Exon (ENST00000369287/ENSG00000165813, exon 5 of 16)	10	114124929	114144602	19674	2
chr15	81311385	81311833	449	ENSG00000172345	ENST00000302824	protein_coding	12308	STARD5	StAR related lipid transfer domain containing 5 [Source:HGNC Symbol;Acc:HGNC:18065]	GO:0005829(cytosol);GO:0006869(lipid transport);GO:0008289(lipid binding);GO:0015485(cholesterol binding);GO:0015721(bile acid and bile salt transport);GO:0017127(cholesterol transporter activity);GO:0032052(bile acid binding);GO:0070508(cholesterol import)	NA	1.4e-05	1	449,	0	-0.966	0.0223872	3.01	3' UTR	15	81309053	81324141	15089	2
chr10	116885692	116886021	330	ENSG00000187164	ENST00000355371	protein_coding	119166	SHTN1	shootin 1 [Source:HGNC Symbol;Acc:HGNC:29319]	GO:0005515(protein binding);GO:0005737(cytoplasm);GO:0005856(cytoskeleton);GO:0005874(microtubule);GO:0005875(microtubule associated complex);GO:0006930(substrate-dependent cell migration, cell extension);GO:0007265(Ras protein signal transduction);GO:0007275(multicellular organism development);GO:0007409(axonogenesis);GO:0015630(microtubule cytoskeleton);GO:0019894(kinesin binding);GO:0030027(la…	NA	4e-27	1	330,	0	-2.35	0.000398107	1.13	3' UTR	10	116881477	117005187	123711	2
chr10	125707238	125707716	479	ENSG00000224023	ENST00000419400	lincRNA	0	EDRF1-DT	EDRF1 divergent transcript [Source:HGNC Symbol;Acc:HGNC:54128]	NA	NA	7.9e-23	1	479,	0	-1.02	0.0190546	1.13	Exon (ENST00000415305/ENSG00000228021, exon 5 of 5)	10	125700437	125707549	7113	2
chr11	700625	700834	210	ENSG00000177030	ENST00000525626	processed_transcript	5881	DEAF1	DEAF1 transcription factor [Source:HGNC Symbol;Acc:HGNC:14677]	GO:0000122(negative regulation of transcription by RNA polymerase II);GO:0000977(RNA polymerase II regulatory region sequence-specific DNA binding);GO:0000981(DNA-binding transcription factor activity, RNA polymerase II-specific);GO:0001227(DNA-binding transcription repressor activity, RNA polymerase II-specific);GO:0001650(fibrillar center);GO:0001662(behavioral fear response);GO:0001843(neural …	NA	3.2e-08	1	210,	0	-0.91	0.0275423	1.02	3' UTR	11	686932	706715	19784	2
chr11	18588811	18599805	10995	ENSG00000247595	ENST00000634992	protein_coding	0	SPTY2D1OS	SPTY2D1 opposite strand [Source:HGNC Symbol;Acc:HGNC:44122]	GO:0016020(membrane);GO:0016021(integral component of membrane)	NA	1e-16	3	185,93,19,	0,6806,10976	-1.69	0.00251189	1.65	5' UTR	11	18599787	18603822	4036	1
chr11	64357235	64357534	300	ENSG00000168071	ENST00000356786	protein_coding	17031	CCDC88B	coiled-coil domain containing 88B [Source:HGNC Symbol;Acc:HGNC:26757]	GO:0001819(positive regulation of cytokine production);GO:0005737(cytoplasm);GO:0005783(endoplasmic reticulum);GO:0005794(Golgi apparatus);GO:0005813(centrosome);GO:0005856(cytoskeleton);GO:0008017(microtubule binding);GO:0016020(membrane);GO:0030705(cytoskeleton-dependent intracellular transport);GO:0031122(cytoplasmic microtubule organization);GO:0042102(positive regulation of T cell proliferat…	NA	4.9e-09	1	300,	0	-1.5	0.00436516	1.32	3' UTR	11	64340204	64357534	17331	1
chr2	171923535	171923864	330	ENSG00000115840	ENST00000472748	processed_transcript	75991	SLC25A12	solute carrier family 25 member 12 [Source:HGNC Symbol;Acc:HGNC:10982]	GO:0005313(L-glutamate transmembrane transporter activity);GO:0005509(calcium ion binding);GO:0005739(mitochondrion);GO:0005743(mitochondrial inner membrane);GO:0006094(gluconeogenesis);GO:0006537(glutamate biosynthetic process);GO:0006851(mitochondrial calcium ion transmembrane transport);GO:0010907(positive regulation of glucose metabolic process);GO:0015183(L-aspartate transmembrane transporte…	NA	4.7e-06	1	330,	0	-1.09	0.0151356	3.02	Exon (ENST00000494601/ENSG00000128708, exon 1 of 11)	2	171844369	171999855	155487	2
chr11	71903253	71903844	592	ENSG00000254469	ENST00000532852	protein_coding	15113	AP002495	Putative short transient receptor potential channel 2-like protein [Source:UniProtKB/Swiss-Prot;Acc:Q6ZNB5]	GO:0000012(single strand break repair);GO:0003684(damaged DNA binding);GO:0005634(nucleus);GO:0006284(base-excision repair)	NA	7.9e-16	1	592,	0	-1.06	0.0169824	1.22	Exon (ENST00000526217/ENSG00000254593, exon 1 of 1)	11	71865509	71918957	53449	2
chr11	77821109	77841064	19956	ENSG00000087884	ENST00000532481	protein_coding	0	AAMDC	adipogenesis associated Mth938 domain containing [Source:HGNC Symbol;Acc:HGNC:30205]	GO:0005515(protein binding);GO:0005737(cytoplasm);GO:0045600(positive regulation of fat cell differentiation)	NA	4e-43	3	133,121,46,	0,10783,19910	-3.39	2.51189e-05	1.18	5' UTR	11	77821109	77918432	97324	1
chr10	86935719	86936168	450	ENSG00000173269	ENST00000372027	protein_coding	21447	MMRN2	multimerin 2 [Source:HGNC Symbol;Acc:HGNC:19888]	GO:0001525(angiogenesis);GO:0002042(cell migration involved in sprouting angiogenesis);GO:0005201(extracellular matrix structural constituent);GO:0005515(protein binding);GO:0005576(extracellular region);GO:0005604(basement membrane);GO:0005615(extracellular space);GO:0010811(positive regulation of cell-substrate adhesion);GO:0030948(negative regulation of vascular endothelial growth factor recep…	NA	1.9e-07	1	450,	0	-1.28	0.00831764	3.06	3' UTR	10	86935540	86957615	22076	2
chr11	118546174	118546652	479	ENSG00000118096	ENST00000264021	protein_coding	19424	IFT46	intraflagellar transport 46 [Source:HGNC Symbol;Acc:HGNC:26146]	GO:0003674(molecular_function);GO:0005737(cytoplasm);GO:0005813(centrosome);GO:0005856(cytoskeleton);GO:0005929(cilium);GO:0007224(smoothened signaling pathway);GO:0008022(protein C-terminus binding);GO:0008150(biological_process);GO:0030992(intraciliary transport particle B);GO:0031514(motile cilium);GO:0035735(intraciliary transport involved in cilium assembly);GO:0036064(ciliary basal body);GO…	NA	4e-12	1	479,	0	-1.08	0.0158489	1.8	3' UTR	11	118544528	118566076	21549	2
chr11	1734772	1735011	240	ENSG00000244242	ENST00000340134	protein_coding	15584	IFITM10	interferon induced transmembrane protein 10 [Source:HGNC Symbol;Acc:HGNC:40022]	GO:0005886(plasma membrane);GO:0016020(membrane);GO:0016021(integral component of membrane)	NA	5e-12	1	240,	0	-0.839	0.0346737	1.63	3' UTR	11	1732406	1750595	18190	2
chr11	1734821	1735000	180	ENSG00000244242	ENST00000340134	protein_coding	15595	IFITM10	interferon induced transmembrane protein 10 [Source:HGNC Symbol;Acc:HGNC:40022]	GO:0005886(plasma membrane);GO:0016020(membrane);GO:0016021(integral component of membrane)	NA	0.00049	1	180,	0	-0.754	0.0457088	1.98	3' UTR	11	1732406	1750595	18190	2
chr11	10857866	10858076	211	ENSG00000236287	ENST00000533925	processed_transcript	0	ZBED5	zinc finger BED-type containing 5 [Source:HGNC Symbol;Acc:HGNC:30803]	GO:0000981(DNA-binding transcription factor activity, RNA polymerase II-specific);GO:0003677(DNA binding);GO:0005654(nucleoplasm);GO:0006357(regulation of transcription by RNA polymerase II);GO:0046872(metal ion binding)	NA	5e-12	1	211,	0	-0.794	0.0398107	1.29	5' UTR	11	10849897	10858073	8177	2
chr11	46856867	46857166	300	ENSG00000134569	ENST00000378623	protein_coding	61384	LRP4	LDL receptor related protein 4 [Source:HGNC Symbol;Acc:HGNC:6696]	GO:0001822(kidney development);GO:0001932(regulation of protein phosphorylation);GO:0001942(hair follicle development);GO:0005509(calcium ion binding);GO:0005515(protein binding);GO:0005886(plasma membrane);GO:0006897(endocytosis);GO:0007275(multicellular organism development);GO:0008104(protein localization);GO:0009953(dorsal/ventral pattern formation);GO:0009954(proximal/distal pattern formatio…	NA	7.9e-19	1	300,	0	-1.21	0.0104713	1.03	3' UTR	11	46856717	46918550	61834	2
chr11	64823771	64824040	270	ENSG00000171219	ENST00000342711	protein_coding	20613	CDC42BPG	CDC42 binding protein kinase gamma [Source:HGNC Symbol;Acc:HGNC:29829]	GO:0000166(nucleotide binding);GO:0000287(magnesium ion binding);GO:0004672(protein kinase activity);GO:0004674(protein serine/threonine kinase activity);GO:0005515(protein binding);GO:0005524(ATP binding);GO:0005737(cytoplasm);GO:0005815(microtubule organizing center);GO:0005829(cytosol);GO:0006468(protein phosphorylation);GO:0016301(kinase activity);GO:0016310(phosphorylation);GO:0016740(transf…	NA	7.9e-09	1	270,	0	-0.806	0.0389045	3.06	3' UTR	11	64823052	64844653	21602	2
chr11	67435223	67435399	177	ENSG00000255949	ENST00000535922	antisense	0	RPS6KB2-AS1	RPS6KB2 antisense RNA 1 [Source:HGNC Symbol;Acc:HGNC:53744]	NA	NA	7.9e-34	1	177,	0	-2.29	0.00047863	1.04	3' UTR	11	67431367	67435399	4033	2
chr13	113529639	113529818	180	ENSG00000150403	ENST00000434316	protein_coding	38618	TMCO3	transmembrane and coiled-coil domains 3 [Source:HGNC Symbol;Acc:HGNC:20329]	GO:0006811(ion transport);GO:0006812(cation transport);GO:0015297(antiporter activity);GO:0015299(solute:proton antiporter activity);GO:0016020(membrane);GO:0016021(integral component of membrane);GO:0055085(transmembrane transport);GO:1902600(proton transmembrane transport)	NA	0.00072	1	180,	0	-0.765	0.0436516	3.09	Exon (ENST00000619092/ENSG00000276248, exon 1 of 1)	13	113491021	113550229	59209	1
chr11	102766801	102767927	1127	ENSG00000256254	ENST00000535634	processed_pseudogene	0	AP000619	spastic ataxia of Charlevoix-Saguenay (SACS) pseudogene	NA	NA	1e-106	1	1127,	0	-3.8	8.31764e-06	1.06	Exon (ENST00000535634/ENSG00000256254, exon 1 of 1)	11	102766801	102767927	1127	2
chr3	50226322	50226682	361	ENSG00000114353	ENST00000422163	protein_coding	30	GNAI2	G protein subunit alpha i2 [Source:HGNC Symbol;Acc:HGNC:4385]	GO:0000166(nucleotide binding);GO:0001664(G protein-coupled receptor binding);GO:0001973(adenosine receptor signaling pathway);GO:0003924(GTPase activity);GO:0005515(protein binding);GO:0005525(GTP binding);GO:0005634(nucleus);GO:0005654(nucleoplasm);GO:0005737(cytoplasm);GO:0005813(centrosome);GO:0005815(microtubule organizing center);GO:0005829(cytosol);GO:0005834(heterotrimeric G-protein compl…	04015(Rap1 signaling pathway);04022(cGMP-PKG signaling pathway);04024(cAMP signaling pathway);04062(Chemokine signaling pathway);04071(Sphingolipid signaling pathway);04261(Adrenergic signaling in cardiomyocytes);04360(Axon guidance);04371(Apelin signaling pathway);04540(Gap junction);04611(Platelet activation);04670(Leukocyte transendothelial migration);04713(Circadian entrainment);04723(Retrogr…	3.9e-06	1	361,	0	-0.821	0.0363078	3.11	5' UTR	3	50226292	50258898	32607	1
chr11	108173336	108173816	481	ENSG00000149308	ENST00000278612	protein_coding	48822	NPAT	nuclear protein, coactivator of histone transcription [Source:HGNC Symbol;Acc:HGNC:7896]	GO:0000083(regulation of transcription involved in G1/S transition of mitotic cell cycle);GO:0003713(transcription coactivator activity);GO:0003714(transcription corepressor activity);GO:0005515(protein binding);GO:0005634(nucleus);GO:0005654(nucleoplasm);GO:0005737(cytoplasm);GO:0007049(cell cycle);GO:0008022(protein C-terminus binding);GO:0010468(regulation of gene expression);GO:0015030(Cajal …	NA	1e-47	1	481,	0	-1.1	0.0147911	1.12	Exon (ENST00000278612/ENSG00000149308, exon 13 of 18)	11	108157215	108222638	65424	2
chr6	116258523	116259056	534	ENSG00000111817	ENST00000430252	protein_coding	4350	DSE	dermatan sulfate epimerase [Source:HGNC Symbol;Acc:HGNC:21144]	GO:0000139(Golgi membrane);GO:0005654(nucleoplasm);GO:0005783(endoplasmic reticulum);GO:0005794(Golgi apparatus);GO:0005829(cytosol);GO:0015012(heparan sulfate proteoglycan biosynthetic process);GO:0016020(membrane);GO:0016021(integral component of membrane);GO:0016853(isomerase activity);GO:0030206(chondroitin sulfate biosynthetic process);GO:0030208(dermatan sulfate biosynthetic process);GO:004…	00532(Glycosaminoglycan biosynthesis - chondroitin sulfate / dermatan sulfate)	4.6e-08	1	534,	0	-3.69	1.12202e-05	3.13	5' UTR	6	116254173	116426589	172417	1
chr1	235808690	235809410	721	ENSG00000143669	ENST00000389793	protein_coding	57510	LYST	lysosomal trafficking regulator [Source:HGNC Symbol;Acc:HGNC:1968]	GO:0005515(protein binding);GO:0005737(cytoplasm);GO:0007040(lysosome organization);GO:0015031(protein transport);GO:0015630(microtubule cytoskeleton);GO:0030595(leukocyte chemotaxis);GO:0032438(melanosome organization);GO:0032510(endosome to lysosome transport via multivesicular body sorting pathway);GO:0033364(mast cell secretory granule organization);GO:0042267(natural killer cell mediated cyt…	NA	1.4e-09	1	721,	0	-0.934	0.0251189	3.15	Exon (ENST00000389793/ENSG00000143669, exon 5 of 53)	1	235661041	235866920	205880	2
chr12	8940360	8941258	899	ENSG00000003056	ENST00000000412	protein_coding	8387	M6PR	mannose-6-phosphate receptor, cation dependent [Source:HGNC Symbol;Acc:HGNC:6752]	GO:0004888(transmembrane signaling receptor activity);GO:0005515(protein binding);GO:0005537(mannose binding);GO:0005764(lysosome);GO:0005765(lysosomal membrane);GO:0005768(endosome);GO:0005770(late endosome);GO:0005794(Golgi apparatus);GO:0005802(trans-Golgi network);GO:0005886(plasma membrane);GO:0005887(integral component of plasma membrane);GO:0006622(protein targeting to lysosome);GO:0006898…	04142(Lysosome);04145(Phagosome)	1e-245	1	899,	0	-36	1.99526e-39	1.46	3' UTR	12	8940361	8949645	9285	2
chr12	10222949	10223128	180	ENSG00000139112	ENST00000266458	protein_coding	10072	GABARAPL1	GABA type A receptor associated protein like 1 [Source:HGNC Symbol;Acc:HGNC:4068]	GO:0000045(autophagosome assembly);GO:0000421(autophagosome membrane);GO:0000422(autophagy of mitochondrion);GO:0005515(protein binding);GO:0005622(intracellular);GO:0005737(cytoplasm);GO:0005739(mitochondrion);GO:0005776(autophagosome);GO:0005783(endoplasmic reticulum);GO:0005794(Golgi apparatus);GO:0005829(cytosol);GO:0005856(cytoskeleton);GO:0005874(microtubule);GO:0006914(autophagy);GO:000699…	04068(FoxO signaling pathway);04136(Autophagy - other);04137(Mitophagy - animal);04140(Autophagy - animal);04371(Apelin signaling pathway);04621(NOD-like receptor signaling pathway);04727(GABAergic synapse);05167(Kaposi sarcoma-associated herpesvirus infection)	4e-32	1	180,	0	-1.11	0.0144544	1.34	3' UTR	12	10212877	10223128	10252	1
chr12	31970337	31983222	12886	ENSG00000174718	ENST00000541981	processed_transcript	10967	RESF1	retroelement silencing factor 1 [Source:HGNC Symbol;Acc:HGNC:25559]	GO:0000930(gamma-tubulin complex);GO:0005634(nucleus);GO:0042393(histone binding);GO:0045869(negative regulation of single stranded viral RNA replication via double stranded DNA intermediate);GO:0090309(positive regulation of methylation-dependent chromatin silencing)	NA	2.5e-65	2	20,2345,	0,10541	-3.15	4.67735e-05	1.23	5' UTR	12	31959370	31992834	33465	1
chr12	32640332	32640691	360	ENSG00000139132	ENST00000534526	protein_coding	240803	FGD4	FYVE, RhoGEF and PH domain containing 4 [Source:HGNC Symbol;Acc:HGNC:19125]	GO:0001726(ruffle);GO:0003779(actin binding);GO:0005085(guanyl-nucleotide exchange factor activity);GO:0005089(Rho guanyl-nucleotide exchange factor activity);GO:0005737(cytoplasm);GO:0005794(Golgi apparatus);GO:0005829(cytosol);GO:0005856(cytoskeleton);GO:0007010(cytoskeleton organization);GO:0007186(G protein-coupled receptor signaling pathway);GO:0008360(regulation of cell shape);GO:0030027(la…	NA	1e-16	1	360,	0	-0.787	0.040738	1.93	3' UTR	12	32399529	32640533	241005	1
chr12	49331581	49331731	151	ENSG00000135451	ENST00000551245	protein_coding	8337	TROAP	trophinin associated protein [Source:HGNC Symbol;Acc:HGNC:12327]	GO:0005515(protein binding);GO:0005737(cytoplasm);GO:0007155(cell adhesion)	NA	4.4e-07	1	151,	0	-1.66	0.00275423	1.64	3' UTR	12	49323244	49331670	8427	1
chr5	180071903	180072053	151	ENSG00000113269	ENST00000261947	protein_coding	48	RNF130	ring finger protein 130 [Source:HGNC Symbol;Acc:HGNC:18280]	GO:0004842(ubiquitin-protein transferase activity);GO:0005737(cytoplasm);GO:0006511(ubiquitin-dependent protein catabolic process);GO:0006915(apoptotic process);GO:0012501(programmed cell death);GO:0016020(membrane);GO:0016021(integral component of membrane);GO:0016567(protein ubiquitination);GO:0016740(transferase activity);GO:0046872(metal ion binding);GO:0061630(ubiquitin protein ligase activi…	NA	0.00068	1	151,	0	-0.882	0.0301995	3.17	5' UTR	5	179955453	180072101	116649	2
chr12	48054933	48055352	420	ENSG00000240399	ENST00000463559	transcribed_processed_pseudogene	0	AC004801	ribosomal protein L37 (RPL37) pseudogene	NA	NA	7.6e-07	1	420,	0	-0.818	0.0371535	3.17	Exon (ENST00000468202/ENSG00000240399, exon 1 of 1)	12	48054971	48055253	283	2
chr12	53293523	53293643	121	ENSG00000135476	ENST00000257934	protein_coding	25224	ESPL1	extra spindle pole bodies like 1, separase [Source:HGNC Symbol;Acc:HGNC:16856]	GO:0000070(mitotic sister chromatid segregation);GO:0000212(meiotic spindle organization);GO:0000278(mitotic cell cycle);GO:0000281(mitotic cytokinesis);GO:0003824(catalytic activity);GO:0004197(cysteine-type endopeptidase activity);GO:0005515(protein binding);GO:0005634(nucleus);GO:0005737(cytoplasm);GO:0005813(centrosome);GO:0005829(cytosol);GO:0006508(proteolysis);GO:0006915(apoptotic process)…	04110(Cell cycle);04114(Oocyte meiosis);05166(Human T-cell leukemia virus 1 infection)	2.9e-07	1	121,	0	-1.02	0.0190546	1.37	3' UTR	12	53268299	53293643	25345	1
chr12	57586364	57586633	270	ENSG00000155980	ENST00000455537	protein_coding	36320	KIF5A	kinesin family member 5A [Source:HGNC Symbol;Acc:HGNC:6323]	GO:0000166(nucleotide binding);GO:0003774(motor activity);GO:0003777(microtubule motor activity);GO:0005515(protein binding);GO:0005524(ATP binding);GO:0005737(cytoplasm);GO:0005829(cytosol);GO:0005856(cytoskeleton);GO:0005871(kinesin complex);GO:0005874(microtubule);GO:0006890(retrograde vesicle-mediated transport, Golgi to endoplasmic reticulum);GO:0007018(microtubule-based movement);GO:0007268…	04144(Endocytosis);04728(Dopaminergic synapse)	1e-10	1	270,	0	-2.75	0.000134896	1.9	3' UTR	12	57550044	57586633	36590	1
chr12	74541299	74541449	151	ENSG00000253719	ENST00000519948	protein_coding	3472	ATXN7L3B	ataxin 7 like 3B [Source:HGNC Symbol;Acc:HGNC:37931]	GO:0005515(protein binding);GO:0005737(cytoplasm);GO:0010468(regulation of gene expression)	NA	1.6e-12	1	151,	0	-2.09	0.000812831	1.31	3' UTR	12	74537827	74545430	7604	1
chr12	104102131	104103384	1254	ENSG00000111727	ENST00000229330	protein_coding	37600	HCFC2	host cell factor C2 [Source:HGNC Symbol;Acc:HGNC:24972]	GO:0000122(negative regulation of transcription by RNA polymerase II);GO:0003713(transcription coactivator activity);GO:0005515(protein binding);GO:0005634(nucleus);GO:0005654(nucleoplasm);GO:0005737(cytoplasm);GO:0005829(cytosol);GO:0005886(plasma membrane);GO:0006357(regulation of transcription by RNA polymerase II);GO:0016032(viral process);GO:0071339(MLL1 complex);GO:1903508(positive regulati…	05168(Herpes simplex virus 1 infection)	2e-70	2	23,426,	0,828	-1.36	0.00660693	1.08	3' UTR	12	104064531	104106524	41994	1
chr12	106346315	106346793	479	ENSG00000166046	ENST00000299045	protein_coding	43582	TCP11L2	t-complex 11 like 2 [Source:HGNC Symbol;Acc:HGNC:28627]	NA	NA	4e-69	1	479,	0	-1.75	0.00213796	1.4	3' UTR	12	106302733	106347003	44271	1
chr12	123932073	123933480	1408	ENSG00000119242	ENST00000542348	processed_transcript	10015	CCDC92	coiled-coil domain containing 92 [Source:HGNC Symbol;Acc:HGNC:29563]	GO:0005515(protein binding);GO:0005654(nucleoplasm);GO:0005737(cytoplasm);GO:0005813(centrosome);GO:0005814(centriole);GO:0005856(cytoskeleton);GO:0043231(intracellular membrane-bounded organelle)	NA	2e-23	3	36,114,150,	0,545,1258	-0.915	0.0269153	1.11	3' UTR	12	123918660	123943495	24836	2
chr17	58157376	58157853	478	ENSG00000141194	ENST00000641449	protein_coding	8927	OR4D1	olfactory receptor family 4 subfamily D member 1 [Source:HGNC Symbol;Acc:HGNC:8293]	GO:0004930(G protein-coupled receptor activity);GO:0004984(olfactory receptor activity);GO:0005886(plasma membrane);GO:0007165(signal transduction);GO:0007186(G protein-coupled receptor signaling pathway);GO:0007608(sensory perception of smell);GO:0016020(membrane);GO:0016021(integral component of membrane);GO:0050896(response to stimulus);GO:0050911(detection of chemical stimulus involved in sen…	04740(Olfactory transduction)	5.1e-08	1	478,	0	-0.75	0.0467735	3.18	3' UTR	17	58148449	58159555	11107	1
chr12	6362201	6363852	1652	ENSG00000111319	ENST00000542966	processed_transcript	0	SCNN1A	sodium channel epithelial 1 alpha subunit [Source:HGNC Symbol;Acc:HGNC:10599]	GO:0001669(acrosomal vesicle);GO:0005272(sodium channel activity);GO:0005515(protein binding);GO:0005737(cytoplasm);GO:0005886(plasma membrane);GO:0005887(integral component of plasma membrane);GO:0005929(cilium);GO:0006811(ion transport);GO:0006814(sodium ion transport);GO:0015280(ligand-gated sodium channel activity);GO:0016020(membrane);GO:0016021(integral component of membrane);GO:0016324(api…	04742(Taste transduction);04960(Aldosterone-regulated sodium reabsorption)	2.3e-09	2	41,410,	0,1242	-0.965	0.0229087	1.29	5' UTR	12	6355337	6363625	8289	2
chr12	6693912	6694062	151	ENSG00000139200	ENST00000540656	protein_coding	6368	PIANP	PILR alpha associated neural protein [Source:HGNC Symbol;Acc:HGNC:25338]	GO:0005886(plasma membrane);GO:0005912(adherens junction);GO:0016020(membrane);GO:0016021(integral component of membrane);GO:0016323(basolateral plasma membrane);GO:0050776(regulation of immune response)	NA	0.00024	1	151,	0	-1.17	0.0120226	1.27	3' UTR	12	6693792	6700430	6639	2
chr2	85851090	85851449	360	ENSG00000115525	ENST00000638572	protein_coding	37541	ST3GAL5	ST3 beta-galactoside alpha-2,3-sialyltransferase 5 [Source:HGNC Symbol;Acc:HGNC:10872]	GO:0000139(Golgi membrane);GO:0001574(ganglioside biosynthetic process);GO:0004513(neolactotetraosylceramide alpha-2,3-sialyltransferase activity);GO:0005794(Golgi apparatus);GO:0005887(integral component of plasma membrane);GO:0005975(carbohydrate metabolic process);GO:0006486(protein glycosylation);GO:0006688(glycosphingolipid biosynthetic process);GO:0008373(sialyltransferase activity);GO:0016…	00604(Glycosphingolipid biosynthesis - ganglio series)	5.2e-05	1	360,	0	-1.33	0.0074131	3.19	3' UTR	2	85837120	85888990	51871	2
chr12	8940361	8941257	897	ENSG00000003056	ENST00000000412	protein_coding	8388	M6PR	mannose-6-phosphate receptor, cation dependent [Source:HGNC Symbol;Acc:HGNC:6752]	GO:0004888(transmembrane signaling receptor activity);GO:0005515(protein binding);GO:0005537(mannose binding);GO:0005764(lysosome);GO:0005765(lysosomal membrane);GO:0005768(endosome);GO:0005770(late endosome);GO:0005794(Golgi apparatus);GO:0005802(trans-Golgi network);GO:0005886(plasma membrane);GO:0005887(integral component of plasma membrane);GO:0006622(protein targeting to lysosome);GO:0006898…	04142(Lysosome);04145(Phagosome)	1e-245	1	897,	0	-40.4	7.94328e-44	1.58	3' UTR	12	8940361	8949645	9285	2
chrX	55487883	55488273	391	ENSG00000247746	ENST00000500968	protein_coding	929	USP51	ubiquitin specific peptidase 51 [Source:HGNC Symbol;Acc:HGNC:23086]	GO:0003682(chromatin binding);GO:0004843(thiol-dependent ubiquitin-specific protease activity);GO:0005694(chromosome);GO:0006281(DNA repair);GO:0006508(proteolysis);GO:0006511(ubiquitin-dependent protein catabolic process);GO:0006974(cellular response to DNA damage stimulus);GO:0008233(peptidase activity);GO:0008234(cysteine-type peptidase activity);GO:0008270(zinc ion binding);GO:0010564(regulat…	NA	3.9e-07	1	391,	0	-0.837	0.0346737	3.21	Exon (ENST00000500968/ENSG00000247746, exon 2 of 2)	23	55484616	55489202	4587	2
chr12	10848397	10884194	35798	ENSG00000111215	ENST00000542881	processed_transcript	0	PRR4	proline rich 4 [Source:HGNC Symbol;Acc:HGNC:18020]	GO:0001895(retina homeostasis);GO:0005576(extracellular region);GO:0005615(extracellular space);GO:0007601(visual perception)	04970(Salivary secretion)	5e-45	4	11,482,36,41,	0,33820,34664,35757	-0.855	0.0323594	1.06	5' UTR	12	10845849	10848934	3086	2
chr12	10882228	10884169	1942	ENSG00000231887	ENST00000538332	protein_coding	0	PRH1	proline rich protein HaeIII subfamily 1 [Source:HGNC Symbol;Acc:HGNC:9366]	NA	04970(Salivary secretion)	7.9e-45	4	244,164,36,16,	0,307,833,1926	-0.743	0.047863	1.23	3' UTR	12	10824960	10882657	57698	2
chr12	45726458	45727565	1108	ENSG00000273015	ENST00000609803	lincRNA	210	AC008124	novel transcript	NA	NA	5e-62	1	1108,	0	-3.94	5.88844e-06	1	Exon (ENST00000609803/ENSG00000273015, exon 1 of 1)	12	45718046	45727775	9730	2
chr12	54230942	54231152	211	ENSG00000094916	ENST00000209875	protein_coding	48970	CBX5	chromobox 5 [Source:HGNC Symbol;Acc:HGNC:1555]	GO:0000118(histone deacetylase complex);GO:0000122(negative regulation of transcription by RNA polymerase II);GO:0000775(chromosome, centromeric region);GO:0000776(kinetochore);GO:0000784(nuclear chromosome, telomeric region);GO:0000792(heterochromatin);GO:0003682(chromatin binding);GO:0005515(protein binding);GO:0005634(nucleus);GO:0005635(nuclear envelope);GO:0005654(nucleoplasm);GO:0005694(chr…	NA	3.2e-13	1	211,	0	-2.41	0.000338844	1.27	3' UTR	12	54230942	54280122	49181	2
chr17	58157384	58157770	387	ENSG00000141194	ENST00000641449	protein_coding	8935	OR4D1	olfactory receptor family 4 subfamily D member 1 [Source:HGNC Symbol;Acc:HGNC:8293]	GO:0004930(G protein-coupled receptor activity);GO:0004984(olfactory receptor activity);GO:0005886(plasma membrane);GO:0007165(signal transduction);GO:0007186(G protein-coupled receptor signaling pathway);GO:0007608(sensory perception of smell);GO:0016020(membrane);GO:0016021(integral component of membrane);GO:0050896(response to stimulus);GO:0050911(detection of chemical stimulus involved in sen…	04740(Olfactory transduction)	5.1e-08	1	387,	0	-0.749	0.0467735	3.22	3' UTR	17	58148449	58159555	11107	1
chr12	71609711	71610011	301	ENSG00000133858	ENST00000378743	protein_coding	53958	ZFC3H1	zinc finger C3H1-type containing [Source:HGNC Symbol;Acc:HGNC:28328]	GO:0000178(exosome (RNase complex));GO:0003723(RNA binding);GO:0005515(protein binding);GO:0005615(extracellular space);GO:0005634(nucleus);GO:0006396(RNA processing);GO:0046872(metal ion binding)	NA	2e-24	1	301,	0	-0.752	0.0457088	1.48	3' UTR	12	71609472	71663969	54498	2
chr12	95210386	95210985	600	ENSG00000180263	ENST00000343958	protein_coding	6482	FGD6	FYVE, RhoGEF and PH domain containing 6 [Source:HGNC Symbol;Acc:HGNC:21740]	GO:0001726(ruffle);GO:0005085(guanyl-nucleotide exchange factor activity);GO:0005089(Rho guanyl-nucleotide exchange factor activity);GO:0005737(cytoplasm);GO:0005794(Golgi apparatus);GO:0005856(cytoskeleton);GO:0007010(cytoskeleton organization);GO:0008360(regulation of cell shape);GO:0030027(lamellipodium);GO:0030036(actin cytoskeleton organization);GO:0031267(small GTPase binding);GO:0035023(re…	NA	3.2e-56	1	600,	0	-1.28	0.00851138	1.06	Exon (ENST00000343958/ENSG00000180263, exon 2 of 21)	12	95076749	95217467	140719	2
chr12	106977515	106977843	329	ENSG00000120832	ENST00000240050	protein_coding	9303	MTERF2	mitochondrial transcription termination factor 2 [Source:HGNC Symbol;Acc:HGNC:30779]	GO:0003677(DNA binding);GO:0003690(double-stranded DNA binding);GO:0005739(mitochondrion);GO:0006355(regulation of transcription, DNA-templated);GO:0006393(termination of mitochondrial transcription);GO:0042645(mitochondrial nucleoid)	NA	1.6e-29	1	329,	0	-1.84	0.00165959	1.36	3' UTR	12	106977277	106987146	9870	2
chr12	113816738	113817061	324	ENSG00000122965	ENST00000553232	processed_transcript	1118	RBM19	RNA binding motif protein 19 [Source:HGNC Symbol;Acc:HGNC:29098]	GO:0000381(regulation of alternative mRNA splicing, via spliceosome);GO:0003676(nucleic acid binding);GO:0003723(RNA binding);GO:0005634(nucleus);GO:0005654(nucleoplasm);GO:0005694(chromosome);GO:0005730(nucleolus);GO:0005737(cytoplasm);GO:0007275(multicellular organism development);GO:0016020(membrane);GO:0016607(nuclear speck);GO:0040019(positive regulation of embryonic development);GO:0045292(…	NA	6.3e-35	1	324,	0	-0.784	0.0416869	1.07	3' UTR	12	113816738	113818179	1442	2
chr12	124784179	124784269	91	ENSG00000073060	ENST00000261693	protein_coding	79595	SCARB1	scavenger receptor class B member 1 [Source:HGNC Symbol;Acc:HGNC:1664]	GO:0001530(lipopolysaccharide binding);GO:0001540(amyloid-beta binding);GO:0001618(virus receptor activity);GO:0001786(phosphatidylserine binding);GO:0001875(lipopolysaccharide receptor activity);GO:0001935(endothelial cell proliferation);GO:0005044(scavenger receptor activity);GO:0005215(transporter activity);GO:0005515(protein binding);GO:0005545(1-phosphatidylinositol binding);GO:0005737(cytop…	04145(Phagosome);04913(Ovarian steroidogenesis);04925(Aldosterone synthesis and secretion);04927(Cortisol synthesis and secretion);04934(Cushing syndrome);04975(Fat digestion and absorption);04976(Bile secretion);04977(Vitamin digestion and absorption);04979(Cholesterol metabolism);05160(Hepatitis C)	8.9e-05	1	91,	0	-0.823	0.0363078	1.11	Exon (ENST00000538291/ENSG00000073060, exon 11 of 12)	12	124776856	124863864	87009	2
chr13	23470572	23486745	16174	ENSG00000232977	ENST00000575689	lincRNA	4001	LINC00327	long intergenic non-protein coding RNA 327 [Source:HGNC Symbol;Acc:HGNC:42009]	NA	NA	2.5e-16	2	119,511,	0,15663	-0.877	0.0301995	1.28	Exon (ENST00000575689/ENSG00000232977, exon 2 of 2)	13	23466571	23470642	4072	1
chr13	27620772	27621311	540	ENSG00000186184	ENST00000637180	protein_coding	0	POLR1D	RNA polymerase I and III subunit D [Source:HGNC Symbol;Acc:HGNC:20422]	GO:0003677(DNA binding);GO:0003899(DNA-directed 5'-3' RNA polymerase activity);GO:0005515(protein binding);GO:0005634(nucleus);GO:0005654(nucleoplasm);GO:0005736(RNA polymerase I complex);GO:0005829(cytosol);GO:0006351(transcription, DNA-templated);GO:0006361(transcription initiation from RNA polymerase I promoter);GO:0006362(transcription elongation from RNA polymerase I promoter);GO:0006363(ter…	03020(RNA polymerase);04623(Cytosolic DNA-sensing pathway)	4e-25	1	540,	0	-1.7	0.00245471	1.05	5' UTR	13	27620919	27667353	46435	1
chr13	31330987	31331437	451	ENSG00000187676	ENST00000343307	protein_coding	131012	B3GLCT	beta 3-glucosyltransferase [Source:HGNC Symbol;Acc:HGNC:20207]	GO:0005783(endoplasmic reticulum);GO:0005789(endoplasmic reticulum membrane);GO:0005975(carbohydrate metabolic process);GO:0006004(fucose metabolic process);GO:0006486(protein glycosylation);GO:0008375(acetylglucosaminyltransferase activity);GO:0016020(membrane);GO:0016021(integral component of membrane);GO:0016740(transferase activity);GO:0016757(transferase activity, transferring glycosyl group…	00514(Other types of O-glycan biosynthesis)	5e-20	1	451,	0	-1.43	0.00537032	1.44	3' UTR	13	31199975	31332276	132302	1
chr13	51766239	51766809	571	ENSG00000139668	ENST00000298125	protein_coding	181777	WDFY2	WD repeat and FYVE domain containing 2 [Source:HGNC Symbol;Acc:HGNC:20482]	GO:0001934(positive regulation of protein phosphorylation);GO:0005515(protein binding);GO:0005737(cytoplasm);GO:0005768(endosome);GO:0005769(early endosome);GO:0031982(vesicle);GO:0045600(positive regulation of fat cell differentiation);GO:0046872(metal ion binding)	NA	7.9e-16	1	571,	0	-1.89	0.00141254	1.47	3' UTR	13	51584462	51767709	183248	1
chr12	133213931	133214321	391	ENSG00000090612	ENST00000536435	protein_coding	32522	ZNF268	zinc finger protein 268 [Source:HGNC Symbol;Acc:HGNC:13061]	GO:0000122(negative regulation of transcription by RNA polymerase II);GO:0000981(DNA-binding transcription factor activity, RNA polymerase II-specific);GO:0003676(nucleic acid binding);GO:0003677(DNA binding);GO:0003700(DNA-binding transcription factor activity);GO:0005622(intracellular);GO:0005634(nucleus);GO:0005737(cytoplasm);GO:0005829(cytosol);GO:0006355(regulation of transcription, DNA-temp…	05168(Herpes simplex virus 1 infection)	3.7e-07	1	391,	0	-0.847	0.0338844	3.23	3' UTR	12	133181409	133214831	33423	1
chr13	24512718	24512778	61	ENSG00000102699	ENST00000381989	protein_coding	0	PARP4	poly(ADP-ribose) polymerase family member 4 [Source:HGNC Symbol;Acc:HGNC:271]	GO:0003677(DNA binding);GO:0003950(NAD+ ADP-ribosyltransferase activity);GO:0005515(protein binding);GO:0005634(nucleus);GO:0005737(cytoplasm);GO:0005819(spindle);GO:0005829(cytosol);GO:0005856(cytoskeleton);GO:0005876(spindle microtubule);GO:0006281(DNA repair);GO:0006464(cellular protein modification process);GO:0006471(protein ADP-ribosylation);GO:0006954(inflammatory response);GO:0006974(cell…	03410(Base excision repair);04210(Apoptosis);04217(Necroptosis)	3.7e-05	1	61,	0	-0.983	0.0213796	1.44	5' UTR	13	24420931	24512778	91848	2
chr13	29509414	29509564	151	ENSG00000139514	ENST00000380752	protein_coding	86124	SLC7A1	solute carrier family 7 member 1 [Source:HGNC Symbol;Acc:HGNC:11057]	GO:0000064(L-ornithine transmembrane transporter activity);GO:0005515(protein binding);GO:0005886(plasma membrane);GO:0005887(integral component of plasma membrane);GO:0006865(amino acid transport);GO:0015171(amino acid transmembrane transporter activity);GO:0015181(arginine transmembrane transporter activity);GO:0015189(L-lysine transmembrane transporter activity);GO:0015809(arginine transport);…	05206(MicroRNAs in cancer)	1e-11	1	151,	0	-1.42	0.00562341	1.07	3' UTR	13	29509414	29595688	86275	2
chr13	36879324	36920193	40870	ENSG00000120693	ENST00000399275	protein_coding	0	SMAD9	SMAD family member 9 [Source:HGNC Symbol;Acc:HGNC:6774]	GO:0000981(DNA-binding transcription factor activity, RNA polymerase II-specific);GO:0003677(DNA binding);GO:0003700(DNA-binding transcription factor activity);GO:0005515(protein binding);GO:0005622(intracellular);GO:0005634(nucleus);GO:0005654(nucleoplasm);GO:0005667(transcription factor complex);GO:0005737(cytoplasm);GO:0005829(cytosol);GO:0006355(regulation of transcription, DNA-templated);GO:…	04350(TGF-beta signaling pathway);04550(Signaling pathways regulating pluripotency of stem cells)	2.5e-95	2	552,78,	0,40792	-3.42	2.29087e-05	1.26	5' UTR	13	36844831	36879829	34999	2
chr13	41061082	41061410	329	ENSG00000120690	ENST00000405737	protein_coding	30	ELF1	E74 like ETS transcription factor 1 [Source:HGNC Symbol;Acc:HGNC:3316]	GO:0000978(RNA polymerase II proximal promoter sequence-specific DNA binding);GO:0000981(DNA-binding transcription factor activity, RNA polymerase II-specific);GO:0001228(DNA-binding transcription activator activity, RNA polymerase II-specific);GO:0001817(regulation of cytokine production);GO:0001959(regulation of cytokine-mediated signaling pathway);GO:0003677(DNA binding);GO:0003700(DNA-binding…	NA	2.2e-07	1	329,	0	-1.02	0.0190546	1.02	5' UTR	13	40981983	41061440	79458	2
chr13	51766226	51766825	600	ENSG00000139668	ENST00000298125	protein_coding	181764	WDFY2	WD repeat and FYVE domain containing 2 [Source:HGNC Symbol;Acc:HGNC:20482]	GO:0001934(positive regulation of protein phosphorylation);GO:0005515(protein binding);GO:0005737(cytoplasm);GO:0005768(endosome);GO:0005769(early endosome);GO:0031982(vesicle);GO:0045600(positive regulation of fat cell differentiation);GO:0046872(metal ion binding)	NA	6.3e-16	1	600,	0	-1.73	0.00223872	1.39	3' UTR	13	51584462	51767709	183248	1
chr13	77007089	77015305	8217	ENSG00000283208	ENST00000461131	retained_intron	0	AC001226	novel protein	GO:0005764(lysosome)	NA	1e-185	2	700,141,	0,8076	-2.59	0.00020893	1.04	3' UTR	13	77008602	77077178	68577	1
chr7	100015572	100019237	3666	ENSG00000106261	ENST00000535170	protein_coding	0	ZKSCAN1	zinc finger with KRAB and SCAN domains 1 [Source:HGNC Symbol;Acc:HGNC:13101]	GO:0000981(DNA-binding transcription factor activity, RNA polymerase II-specific);GO:0003676(nucleic acid binding);GO:0003677(DNA binding);GO:0003700(DNA-binding transcription factor activity);GO:0005515(protein binding);GO:0005622(intracellular);GO:0005634(nucleus);GO:0006355(regulation of transcription, DNA-templated);GO:0006357(regulation of transcription by RNA polymerase II);GO:0046872(metal…	NA	3.5e-10	3	155,109,7,	0,1250,3659	-3.09	5.49541e-05	3.24	5' UTR	7	100015572	100041688	26117	1
chr7	75147751	75148140	390	ENSG00000174428	ENST00000472837	protein_coding	55355	GTF2IRD2B	GTF2I repeat domain containing 2B [Source:HGNC Symbol;Acc:HGNC:33125]	GO:0003677(DNA binding);GO:0005515(protein binding);GO:0005634(nucleus);GO:0014883(transition between fast and slow fiber)	NA	2.9e-05	1	390,	0	-1.35	0.00691831	3.25	3' UTR	7	75092396	75149817	57422	1
chr13	113483892	113489145	5254	ENSG00000150401	ENST00000465938	protein_coding	0	DCUN1D2	defective in cullin neddylation 1 domain containing 2 [Source:HGNC Symbol;Acc:HGNC:20328]	GO:0000151(ubiquitin ligase complex);GO:0005515(protein binding);GO:0031624(ubiquitin conjugating enzyme binding);GO:0032182(ubiquitin-like protein binding);GO:0045116(protein neddylation);GO:0051443(positive regulation of ubiquitin-protein transferase activity);GO:0097602(cullin family protein binding)	NA	3.1e-10	2	305,56,	0,5198	-0.92	0.0263027	1.29	5' UTR	13	113474197	113484190	9994	2
chr14	45115565	45115864	300	ENSG00000100442	ENST00000396062	protein_coding	18617	FKBP3	FKBP prolyl isomerase 3 [Source:HGNC Symbol;Acc:HGNC:3719]	GO:0000413(protein peptidyl-prolyl isomerization);GO:0003723(RNA binding);GO:0003755(peptidyl-prolyl cis-trans isomerase activity);GO:0005515(protein binding);GO:0005528(FK506 binding);GO:0005634(nucleus);GO:0016853(isomerase activity);GO:0038023(signaling receptor activity)	NA	7.9e-38	1	300,	0	-0.959	0.0234423	1.12	3' UTR	14	45115599	45134481	18883	2
chr14	50329554	50330213	660	ENSG00000100490	ENST00000395834	protein_coding	65686	CDKL1	cyclin dependent kinase like 1 [Source:HGNC Symbol;Acc:HGNC:1781]	GO:0000166(nucleotide binding);GO:0004672(protein kinase activity);GO:0004674(protein serine/threonine kinase activity);GO:0004693(cyclin-dependent protein serine/threonine kinase activity);GO:0005524(ATP binding);GO:0005634(nucleus);GO:0005654(nucleoplasm);GO:0005737(cytoplasm);GO:0006468(protein phosphorylation);GO:0007507(heart development);GO:0016301(kinase activity);GO:0016310(phosphorylatio…	NA	4e-33	1	660,	0	-1.63	0.00301995	1.02	3' UTR	14	50329404	50395899	66496	2
chr14	61321764	61322064	301	ENSG00000027075	ENST00000555185	protein_coding	134205	PRKCH	protein kinase C eta [Source:HGNC Symbol;Acc:HGNC:9403]	GO:0000166(nucleotide binding);GO:0004672(protein kinase activity);GO:0004674(protein serine/threonine kinase activity);GO:0004697(protein kinase C activity);GO:0005515(protein binding);GO:0005524(ATP binding);GO:0005737(cytoplasm);GO:0005829(cytosol);GO:0005886(plasma membrane);GO:0006468(protein phosphorylation);GO:0007165(signal transduction);GO:0010744(positive regulation of macrophage derive…	04270(Vascular smooth muscle contraction);04750(Inflammatory mediator regulation of TRP channels)	2.7e-09	1	301,	0	-0.922	0.0263027	1.17	5' UTR	14	61187559	61530584	343026	1
chr14	63598874	63599248	375	ENSG00000258800	ENST00000553983	lincRNA	0	AL136038	novel transcript	NA	NA	1e-247	2	137,146,	0,229	-1.59	0.00338844	1.1	Exon (ENST00000553983/ENSG00000258800, exon 1 of 2)	14	63598874	63599248	375	1
chr14	69352365	69352874	510	ENSG00000100626	ENST00000337827	protein_coding	92401	GALNT16	polypeptide N-acetylgalactosaminyltransferase 16 [Source:HGNC Symbol;Acc:HGNC:23233]	GO:0000139(Golgi membrane);GO:0004653(polypeptide N-acetylgalactosaminyltransferase activity);GO:0005794(Golgi apparatus);GO:0006486(protein glycosylation);GO:0016020(membrane);GO:0016021(integral component of membrane);GO:0016740(transferase activity);GO:0016757(transferase activity, transferring glycosyl groups);GO:0018242(protein O-linked glycosylation via serine);GO:0018243(protein O-linked g…	00512(Mucin type O-glycan biosynthesis)	2.4e-10	1	510,	0	-0.985	0.0213796	1.02	3' UTR	14	69259964	69357033	97070	1
chr19	11351308	11352315	1008	ENSG00000183401	ENST00000586479	processed_transcript	0	CCDC159	coiled-coil domain containing 159 [Source:HGNC Symbol;Acc:HGNC:26996]	NA	NA	4e-11	3	179,250,259,	0,440,749	-4.65	9.33254e-07	3.25	Exon (ENST00000588790/ENSG00000183401, exon 8 of 13)	19	11351748	11353749	2002	1
chr2	241582309	241582726	418	ENSG00000273113	ENST00000608316	lincRNA	387	AC133528	novel transcript	NA	NA	2.5e-11	1	418,	0	-0.997	0.0204174	3.29	Exon (ENST00000608316/ENSG00000273113, exon 1 of 1)	2	241581922	241582726	805	1
chr14	95179366	95179933	568	ENSG00000235706	ENST00000554631	antisense	21721	DICER1-AS1	DICER1 antisense RNA 1 [Source:HGNC Symbol;Acc:HGNC:43017]	NA	NA	1.3e-94	2	13,435,	0,133	-0.883	0.0295121	1.29	Exon (ENST00000554631/ENSG00000235706, exon 2 of 3)	14	95157645	95179933	22289	1
chr8	133457509	133457808	300	ENSG00000008513	ENST00000522652	protein_coding	114079	ST3GAL1	ST3 beta-galactoside alpha-2,3-sialyltransferase 1 [Source:HGNC Symbol;Acc:HGNC:10862]	GO:0000139(Golgi membrane);GO:0003836(beta-galactoside (CMP) alpha-2,3-sialyltransferase activity);GO:0005576(extracellular region);GO:0005794(Golgi apparatus);GO:0006054(N-acetylneuraminate metabolic process);GO:0006464(cellular protein modification process);GO:0006468(protein phosphorylation);GO:0006486(protein glycosylation);GO:0006487(protein N-linked glycosylation);GO:0008373(sialyltransfera…	00512(Mucin type O-glycan biosynthesis);00533(Glycosaminoglycan biosynthesis - keratan sulfate);00603(Glycosphingolipid biosynthesis - globo and isoglobo series);00604(Glycosphingolipid biosynthesis - ganglio series)	0.0003	1	300,	0	-1.18	0.0114815	3.3	3' UTR	8	133454848	133571887	117040	2
chr14	32271857	32272123	267	ENSG00000259086	ENST00000556746	processed_pseudogene	178	AL136298	KIAA1143 (KIAA1143) pseudogene	NA	NA	9.1e-09	1	267,	0	-0.925	0.0263027	1.21	Exon (ENST00000556746/ENSG00000259086, exon 1 of 1)	14	32271857	32272301	445	2
chr14	33925009	33925697	689	ENSG00000129521	ENST00000250457	protein_coding	25384	EGLN3	egl-9 family hypoxia inducible factor 3 [Source:HGNC Symbol;Acc:HGNC:14661]	GO:0001666(response to hypoxia);GO:0005506(iron ion binding);GO:0005515(protein binding);GO:0005634(nucleus);GO:0005654(nucleoplasm);GO:0005737(cytoplasm);GO:0005829(cytosol);GO:0006915(apoptotic process);GO:0006919(activation of cysteine-type endopeptidase activity involved in apoptotic process);GO:0006974(cellular response to DNA damage stimulus);GO:0016491(oxidoreductase activity);GO:0016705(o…	04066(HIF-1 signaling pathway);05200(Pathways in cancer);05211(Renal cell carcinoma)	1e-26	1	689,	0	-1.72	0.00234423	1.1	3' UTR	14	33924231	33951081	26851	2
chr14	36678431	36679444	1014	ENSG00000183032	ENST00000555449	protein_coding	492979	SLC25A21	solute carrier family 25 member 21 [Source:HGNC Symbol;Acc:HGNC:14411]	GO:0005739(mitochondrion);GO:0005743(mitochondrial inner membrane);GO:0006554(lysine catabolic process);GO:0015139(alpha-ketoglutarate transmembrane transporter activity);GO:0015742(alpha-ketoglutarate transport);GO:0016020(membrane);GO:0016021(integral component of membrane);GO:0022857(transmembrane transporter activity);GO:0055085(transmembrane transport)	NA	1e-130	2	54,156,	0,858	-1.96	0.00114815	1.5	3' UTR	14	36678431	37172423	493993	2
chr14	44962172	45042172	80001	ENSG00000179454	ENST00000557468	protein_coding	0	KLHL28	kelch like family member 28 [Source:HGNC Symbol;Acc:HGNC:19741]	GO:0005515(protein binding)	NA	5e-42	4	19,242,101,57,	0,1679,16026,79944	-0.858	0.0323594	1.05	5' UTR	14	44945792	44962190	16399	2
chr14	45115599	45115867	269	ENSG00000100442	ENST00000396062	protein_coding	18614	FKBP3	FKBP prolyl isomerase 3 [Source:HGNC Symbol;Acc:HGNC:3719]	GO:0000413(protein peptidyl-prolyl isomerization);GO:0003723(RNA binding);GO:0003755(peptidyl-prolyl cis-trans isomerase activity);GO:0005515(protein binding);GO:0005528(FK506 binding);GO:0005634(nucleus);GO:0016853(isomerase activity);GO:0038023(signaling receptor activity)	NA	4e-38	1	269,	0	-0.748	0.0467735	1	3' UTR	14	45115599	45134481	18883	2
chr14	50329554	50331958	2405	ENSG00000100490	ENST00000395834	protein_coding	63941	CDKL1	cyclin dependent kinase like 1 [Source:HGNC Symbol;Acc:HGNC:1781]	GO:0000166(nucleotide binding);GO:0004672(protein kinase activity);GO:0004674(protein serine/threonine kinase activity);GO:0004693(cyclin-dependent protein serine/threonine kinase activity);GO:0005524(ATP binding);GO:0005634(nucleus);GO:0005654(nucleoplasm);GO:0005737(cytoplasm);GO:0006468(protein phosphorylation);GO:0007507(heart development);GO:0016301(kinase activity);GO:0016310(phosphorylatio…	NA	2.5e-32	2	628,33,	0,2372	-1.67	0.00269153	1.04	3' UTR	14	50329404	50395899	66496	2
chr14	63727767	63728065	299	ENSG00000126821	ENST00000247225	protein_coding	0	SGPP1	sphingosine-1-phosphate phosphatase 1 [Source:HGNC Symbol;Acc:HGNC:17720]	GO:0005634(nucleus);GO:0005654(nucleoplasm);GO:0005783(endoplasmic reticulum);GO:0005789(endoplasmic reticulum membrane);GO:0005886(plasma membrane);GO:0006665(sphingolipid metabolic process);GO:0006668(sphinganine-1-phosphate metabolic process);GO:0006670(sphingosine metabolic process);GO:0016020(membrane);GO:0016021(integral component of membrane);GO:0016311(dephosphorylation);GO:0016787(hydrol…	00600(Sphingolipid metabolism);04071(Sphingolipid signaling pathway)	3.2e-22	1	299,	0	-2.08	0.000831764	1.43	5' UTR	14	63684216	63728065	43850	2
chr15	24989543	24991313	1771	ENSG00000214265	ENST00000551312	nonsense_mediated_decay	34509	AC124312	novel transcript	GO:0016607(nuclear speck)	NA	3.2e-78	1	1771,	0	-3.51	1.77828e-05	1.57	Exon (ENST00000557108/ENSG00000224078, exon 3 of 3)	15	24955034	25000276	45243	1
chr15	34102083	34102412	330	ENSG00000182405	ENST00000397766	protein_coding	0	PGBD4	piggyBac transposable element derived 4 [Source:HGNC Symbol;Acc:HGNC:19401]	NA	NA	3.2e-23	1	330,	0	-1.14	0.0128825	1.55	5' UTR	15	34102083	34108686	6604	1
chr15	38354317	38354646	330	ENSG00000166068	ENST00000299084	protein_coding	101481	SPRED1	sprouty related EVH1 domain containing 1 [Source:HGNC Symbol;Acc:HGNC:20249]	GO:0000165(MAPK cascade);GO:0000188(inactivation of MAPK activity);GO:0005173(stem cell factor receptor binding);GO:0005515(protein binding);GO:0005634(nucleus);GO:0005829(cytosol);GO:0005886(plasma membrane);GO:0005901(caveola);GO:0006469(negative regulation of protein kinase activity);GO:0007275(multicellular organism development);GO:0008543(fibroblast growth factor receptor signaling pathway);…	NA	5e-25	1	330,	0	-1.11	0.0144544	1.34	3' UTR	15	38252836	38357249	104414	1
chr15	50560356	50560500	145	ENSG00000092439	ENST00000561267	protein_coding	14508	TRPM7	transient receptor potential cation channel subfamily M member 7 [Source:HGNC Symbol;Acc:HGNC:17994]	GO:0000166(nucleotide binding);GO:0001726(ruffle);GO:0003779(actin binding);GO:0004674(protein serine/threonine kinase activity);GO:0005216(ion channel activity);GO:0005262(calcium channel activity);GO:0005524(ATP binding);GO:0005623(cell);GO:0005886(plasma membrane);GO:0006468(protein phosphorylation);GO:0006811(ion transport);GO:0006812(cation transport);GO:0006816(calcium ion transport);GO:001…	04217(Necroptosis);04218(Cellular senescence);04621(NOD-like receptor signaling pathway);04978(Mineral absorption)	4.2e-05	1	145,	0	-1.07	0.0162181	1.76	3' UTR	15	50552473	50575008	22536	2
chr15	69255805	69256345	541	ENSG00000138604	ENST00000261858	protein_coding	95170	GLCE	glucuronic acid epimerase [Source:HGNC Symbol;Acc:HGNC:17855]	GO:0000139(Golgi membrane);GO:0005794(Golgi apparatus);GO:0015012(heparan sulfate proteoglycan biosynthetic process);GO:0016020(membrane);GO:0016021(integral component of membrane);GO:0016853(isomerase activity);GO:0016857(racemase and epimerase activity, acting on carbohydrates and derivatives);GO:0030210(heparin biosynthetic process);GO:0047464(heparosan-N-sulfate-glucuronate 5-epimerase activi…	00534(Glycosaminoglycan biosynthesis - heparan sulfate / heparin)	1e-110	1	541,	0	-2.49	0.000275423	1.04	5' UTR	15	69160635	69272207	111573	1
chr15	75348412	75348901	490	ENSG00000140398	ENST00000564500	protein_coding	1457	NEIL1	nei like DNA glycosylase 1 [Source:HGNC Symbol;Acc:HGNC:18448]	GO:0003676(nucleic acid binding);GO:0003677(DNA binding);GO:0003684(damaged DNA binding);GO:0003824(catalytic activity);GO:0003906(DNA-(apurinic or apyrimidinic site) endonuclease activity);GO:0005634(nucleus);GO:0005654(nucleoplasm);GO:0005694(chromosome);GO:0005737(cytoplasm);GO:0005815(microtubule organizing center);GO:0005856(cytoskeleton);GO:0006281(DNA repair);GO:0006284(base-excision repai…	03410(Base excision repair)	4e-15	2	312,18,	0,472	-0.85	0.0331131	1.84	5' UTR	15	75346955	75348971	2017	1
chr14	103709422	103709931	510	ENSG00000126214	ENST00000348520	protein_coding	80245	KLC1	kinesin light chain 1 [Source:HGNC Symbol;Acc:HGNC:6387]	GO:0003774(motor activity);GO:0003777(microtubule motor activity);GO:0005515(protein binding);GO:0005737(cytoplasm);GO:0005829(cytosol);GO:0005856(cytoskeleton);GO:0005871(kinesin complex);GO:0005874(microtubule);GO:0006890(retrograde vesicle-mediated transport, Golgi to endoplasmic reticulum);GO:0007018(microtubule-based movement);GO:0016020(membrane);GO:0016032(viral process);GO:0019886(antigen…	05132(Salmonella infection)	2.6e-06	1	510,	0	-1.54	0.00389045	3.36	3' UTR	14	103629177	103714249	85073	1
chr15	82282147	82282806	660	ENSG00000188659	ENST00000339465	protein_coding	19336	SAXO2	stabilizer of axonemal microtubules 2 [Source:HGNC Symbol;Acc:HGNC:33727]	GO:0005814(centriole);GO:0005856(cytoskeleton);GO:0005879(axonemal microtubule);GO:0008017(microtubule binding);GO:0031514(motile cilium);GO:0034453(microtubule anchoring);GO:0036064(ciliary basal body);GO:0036126(sperm flagellum)	NA	2.4e-09	1	660,	0	-1.51	0.0042658	1.81	Exon (ENST00000339465/ENSG00000188659, exon 3 of 3)	15	82262811	82284930	22120	1
chr15	85749058	85749358	301	ENSG00000170776	ENST00000394518	protein_coding	368343	AKAP13	A-kinase anchoring protein 13 [Source:HGNC Symbol;Acc:HGNC:371]	GO:0004691(cAMP-dependent protein kinase activity);GO:0005078(MAP-kinase scaffold activity);GO:0005085(guanyl-nucleotide exchange factor activity);GO:0005089(Rho guanyl-nucleotide exchange factor activity);GO:0005515(protein binding);GO:0005634(nucleus);GO:0005737(cytoplasm);GO:0005829(cytosol);GO:0005884(actin filament);GO:0005938(cell cortex);GO:0006468(protein phosphorylation);GO:0007186(G pro…	04928(Parathyroid hormone synthesis, secretion and action);05163(Human cytomegalovirus infection)	1.6e-20	1	301,	0	-1.78	0.00194984	1.42	3' UTR	15	85380715	85749355	368641	1
chr15	100651345	100651705	361	ENSG00000183475	ENST00000332783	protein_coding	48811	ASB7	ankyrin repeat and SOCS box containing 7 [Source:HGNC Symbol;Acc:HGNC:17182]	GO:0005515(protein binding);GO:0005829(cytosol);GO:0016567(protein ubiquitination);GO:0035556(intracellular signal transduction);GO:0043687(post-translational protein modification)	NA	1e-23	1	361,	0	-1.68	0.0025704	1.2	3' UTR	15	100602534	100651705	49172	1
chr15	21293683	21294754	1072	ENSG00000237161	ENST00000556425	processed_pseudogene	447	AC068446	p21 protein (Cdc42/Rac)-activated kinase 2 (PAK2) pseudogene	NA	NA	7.9e-14	1	1072,	0	-0.797	0.0398107	1.6	Exon (ENST00000556425/ENSG00000237161, exon 1 of 1)	15	21293653	21295201	1549	2
chr15	40088339	40088518	180	ENSG00000104081	ENST00000354670	protein_coding	20361	BMF	Bcl2 modifying factor [Source:HGNC Symbol;Acc:HGNC:24132]	GO:0001669(acrosomal vesicle);GO:0001844(protein insertion into mitochondrial membrane involved in apoptotic signaling pathway);GO:0005515(protein binding);GO:0005741(mitochondrial outer membrane);GO:0005829(cytosol);GO:0005886(plasma membrane);GO:0006915(apoptotic process);GO:0010507(negative regulation of autophagy);GO:0016459(myosin complex);GO:0032464(positive regulation of protein homooligom…	05206(MicroRNAs in cancer)	7.1e-07	1	180,	0	-0.905	0.0275423	1.73	3' UTR	15	40087890	40108879	20990	2
chr15	40531791	40534460	2670	ENSG00000128891	ENST00000560305	protein_coding	30551	CCDC32	coiled-coil domain containing 32 [Source:HGNC Symbol;Acc:HGNC:28295]	GO:0005515(protein binding)	NA	1.6e-16	2	512,118,	0,2552	-1.08	0.0158489	1.42	3' UTR	15	40528683	40565011	36329	2
chr10	49018458	49019207	750	ENSG00000165633	ENST00000332853	protein_coding	96315	VSTM4	V-set and transmembrane domain containing 4 [Source:HGNC Symbol;Acc:HGNC:26470]	GO:0005576(extracellular region);GO:0005886(plasma membrane);GO:0016020(membrane);GO:0016021(integral component of membrane)	NA	2e-12	1	750,	0	-1.19	0.0112202	3.43	3' UTR	10	49014236	49115522	101287	2
chr15	56631440	56635212	3773	ENSG00000276696	ENST00000614892	misc_RNA	0	RF00019	NA	NA	NA	7.9e-75	2	683,38,	0,3735	-1.03	0.018197	1.12	3' UTR	15	56634038	56634167	130	2
chr15	67407897	67413522	5626	ENSG00000103599	ENST00000335894	protein_coding	153111	IQCH	IQ motif containing H [Source:HGNC Symbol;Acc:HGNC:25721]	GO:0003674(molecular_function);GO:0005515(protein binding);GO:0005575(cellular_component);GO:0008150(biological_process)	NA	4e-12	2	579,20,	0,5606	-0.785	0.0416869	1.4	Exon (ENST00000559298/ENSG00000259673, exon 6 of 6)	15	67254786	67501804	247019	1
chr15	82845458	82849727	4270	ENSG00000103942	ENST00000558090	protein_coding	0	HOMER2	homer scaffold protein 2 [Source:HGNC Symbol;Acc:HGNC:17513]	GO:0003779(actin binding);GO:0005515(protein binding);GO:0005737(cytoplasm);GO:0005829(cytosol);GO:0005886(plasma membrane);GO:0007216(G protein-coupled glutamate receptor signaling pathway);GO:0007605(sensory perception of sound);GO:0008277(regulation of G protein-coupled receptor signaling pathway);GO:0014069(postsynaptic density);GO:0016020(membrane);GO:0019904(protein domain specific binding)…	04068(FoxO signaling pathway);04724(Glutamatergic synapse)	5e-82	2	1790,39,	0,4231	-6.75	4.67735e-09	1.09	3' UTR	15	82836946	82849727	12782	2
chr15	83004837	83005616	780	ENSG00000169609	ENST00000514272	protein_coding	3000	C15orf40	chromosome 15 open reading frame 40 [Source:HGNC Symbol;Acc:HGNC:28443]	NA	NA	2e-32	1	780,	0	-5.17	2.51189e-07	1.03	3' UTR	15	82988441	83008616	20176	2
chr15	88467300	88467390	91	ENSG00000259494	ENST00000312475	protein_coding	0	MRPL46	mitochondrial ribosomal protein L46 [Source:HGNC Symbol;Acc:HGNC:1192]	GO:0003674(molecular_function);GO:0003735(structural constituent of ribosome);GO:0005654(nucleoplasm);GO:0005739(mitochondrion);GO:0005743(mitochondrial inner membrane);GO:0005762(mitochondrial large ribosomal subunit);GO:0005840(ribosome);GO:0008150(biological_process);GO:0016787(hydrolase activity);GO:0030054(cell junction);GO:0070125(mitochondrial translational elongation);GO:0070126(mitochond…	NA	0.00068	1	91,	0	-0.95	0.0239883	1.2	5' UTR	15	88459478	88467388	7911	2
chr16	583777	584136	360	ENSG00000007541	ENST00000321878	protein_coding	13830	PIGQ	phosphatidylinositol glycan anchor biosynthesis class Q [Source:HGNC Symbol;Acc:HGNC:14135]	GO:0000506(glycosylphosphatidylinositol-N-acetylglucosaminyltransferase (GPI-GnT) complex);GO:0005789(endoplasmic reticulum membrane);GO:0005975(carbohydrate metabolic process);GO:0006506(GPI anchor biosynthetic process);GO:0016020(membrane);GO:0016021(integral component of membrane);GO:0016254(preassembly of GPI anchor in ER membrane);GO:0016740(transferase activity);GO:0016757(transferase activ…	00563(Glycosylphosphatidylinositol (GPI)-anchor biosynthesis)	2.5e-57	1	360,	0	-1.92	0.00131826	1.06	3' UTR	16	569947	584136	14190	1
chr16	735017	735525	509	ENSG00000103245	ENST00000568545	protein_coding	2364	CIAO3	cytosolic iron-sulfur assembly component 3 [Source:HGNC Symbol;Acc:HGNC:14179]	GO:0001666(response to hypoxia);GO:0002244(hematopoietic progenitor cell differentiation);GO:0005515(protein binding);GO:0010468(regulation of gene expression);GO:0016226(iron-sulfur cluster assembly);GO:0032364(oxygen homeostasis);GO:0046872(metal ion binding);GO:0051536(iron-sulfur cluster binding);GO:0051539(4 iron, 4 sulfur cluster binding);GO:0097361(CIA complex)	NA	2e-27	1	509,	0	-1.08	0.0158489	1.55	Exon (ENST00000647875/ENSG00000103253, exon 3 of 3)	16	729760	737889	8130	2
chr16	3661077	3661916	840	ENSG00000126602	ENST00000575707	nonsense_mediated_decay	74	TRAP1	TNF receptor associated protein 1 [Source:HGNC Symbol;Acc:HGNC:16264]	GO:0000166(nucleotide binding);GO:0003723(RNA binding);GO:0005164(tumor necrosis factor receptor binding);GO:0005515(protein binding);GO:0005524(ATP binding);GO:0005654(nucleoplasm);GO:0005739(mitochondrion);GO:0005743(mitochondrial inner membrane);GO:0005758(mitochondrial intermembrane space);GO:0005759(mitochondrial matrix);GO:0006457(protein folding);GO:0009386(translational attenuation);GO:00…	NA	1.6e-19	1	840,	0	-1.75	0.00213796	1.16	3' UTR	16	3651639	3661990	10352	2
chr19	49850765	49850975	211	ENSG00000104960	ENST00000601638	protein_coding	0	PTOV1	PTOV1, extended AT-hook containing adaptor protein [Source:HGNC Symbol;Acc:HGNC:9632]	GO:0005634(nucleus);GO:0005737(cytoplasm);GO:0005886(plasma membrane);GO:0016020(membrane);GO:0044798(nuclear transcription factor complex);GO:0045944(positive regulation of transcription by RNA polymerase II);GO:0048471(perinuclear region of cytoplasm)	NA	2.7e-05	1	211,	0	-0.945	0.0245471	3.43	5' UTR	19	49850828	49860713	9886	1
chr16	31462573	31462813	241	ENSG00000140691	ENST00000408912	protein_coding	4493	ARMC5	armadillo repeat containing 5 [Source:HGNC Symbol;Acc:HGNC:25781]	GO:0005515(protein binding);GO:0005654(nucleoplasm);GO:0005737(cytoplasm);GO:0005829(cytosol);GO:0005925(focal adhesion)	04934(Cushing syndrome)	7.9e-12	1	241,	0	-0.741	0.047863	1.49	Exon (ENST00000408912/ENSG00000140691, exon 5 of 8)	16	31458080	31467105	9026	1
chr16	50153842	50211324	57483	ENSG00000121274	ENST00000562717	processed_transcript	0	TENT4B	terminal nucleotidyltransferase 4B [Source:HGNC Symbol;Acc:HGNC:30758]	GO:0003677(DNA binding);GO:0003723(RNA binding);GO:0003887(DNA-directed DNA polymerase activity);GO:0004652(polynucleotide adenylyltransferase activity);GO:0005515(protein binding);GO:0005634(nucleus);GO:0005730(nucleolus);GO:0005737(cytoplasm);GO:0006364(rRNA processing);GO:0006378(mRNA polyadenylation);GO:0006397(mRNA processing);GO:0007049(cell cycle);GO:0010587(miRNA catabolic process);GO:001…	03018(RNA degradation)	1.5e-06	2	418,2,	0,57481	-0.944	0.0245471	1	5' UTR	16	50154161	50235306	81146	1
chr16	67437133	67437553	421	ENSG00000176387	ENST00000326152	protein_coding	6012	HSD11B2	hydroxysteroid 11-beta dehydrogenase 2 [Source:HGNC Symbol;Acc:HGNC:5209]	GO:0001666(response to hypoxia);GO:0002017(regulation of blood volume by renal aldosterone);GO:0003845(11-beta-hydroxysteroid dehydrogenase [NAD(P)] activity);GO:0005496(steroid binding);GO:0005737(cytoplasm);GO:0005783(endoplasmic reticulum);GO:0005789(endoplasmic reticulum membrane);GO:0006704(glucocorticoid biosynthetic process);GO:0007565(female pregnancy);GO:0008211(glucocorticoid metabolic …	00140(Steroid hormone biosynthesis);04960(Aldosterone-regulated sodium reabsorption)	5e-11	1	421,	0	-0.744	0.047863	1.27	3' UTR	16	67431121	67437553	6433	1
chr6	53349000	53349179	180	ENSG00000012660	ENST00000370918	protein_coding	0	ELOVL5	ELOVL fatty acid elongase 5 [Source:HGNC Symbol;Acc:HGNC:21308]	GO:0005515(protein binding);GO:0005783(endoplasmic reticulum);GO:0005789(endoplasmic reticulum membrane);GO:0006629(lipid metabolic process);GO:0006631(fatty acid metabolic process);GO:0006633(fatty acid biosynthetic process);GO:0006636(unsaturated fatty acid biosynthetic process);GO:0009922(fatty acid elongase activity);GO:0016020(membrane);GO:0016021(integral component of membrane);GO:0016740(t…	00062(Fatty acid elongation);01040(Biosynthesis of unsaturated fatty acids)	4.6e-06	1	180,	0	-0.964	0.0229087	3.46	5' UTR	6	53267398	53349179	81782	2
chr16	89498718	89499198	481	ENSG00000197912	ENST00000647079	protein_coding	7801	SPG7	SPG7, paraplegin matrix AAA peptidase subunit [Source:HGNC Symbol;Acc:HGNC:11237]	GO:0000166(nucleotide binding);GO:0004222(metalloendopeptidase activity);GO:0005515(protein binding);GO:0005524(ATP binding);GO:0005739(mitochondrion);GO:0005743(mitochondrial inner membrane);GO:0005745(m-AAA complex);GO:0005757(mitochondrial permeability transition pore complex);GO:0006508(proteolysis);GO:0006851(mitochondrial calcium ion transmembrane transport);GO:0007005(mitochondrion organiz…	NA	2.5e-16	1	481,	0	-0.793	0.040738	1.12	Exon (ENST00000568509/ENSG00000197912, exon 2 of 2)	16	89490917	89557748	66832	1
chr16	722582	722850	269	ENSG00000103254	ENST00000566525	retained_intron	2001	FAM173A	family with sequence similarity 173 member A [Source:HGNC Symbol;Acc:HGNC:14152]	GO:0008168(methyltransferase activity);GO:0016020(membrane);GO:0016021(integral component of membrane);GO:0016740(transferase activity);GO:0032259(methylation)	NA	8.3e-07	1	269,	0	-1.33	0.00724436	1.67	3' UTR	16	720581	722589	2009	1
chr16	2088710	2088950	241	ENSG00000008710	ENST00000262304	protein_coding	46948	PKD1	polycystin 1, transient receptor potential channel interacting [Source:HGNC Symbol;Acc:HGNC:9008]	GO:0000139(Golgi membrane);GO:0001502(cartilage condensation);GO:0001568(blood vessel development);GO:0001701(in utero embryonic development);GO:0001822(kidney development);GO:0001889(liver development);GO:0001892(embryonic placenta development);GO:0002133(polycystin complex);GO:0005262(calcium channel activity);GO:0005515(protein binding);GO:0005634(nucleus);GO:0005737(cytoplasm);GO:0005783(endo…	NA	1.5e-09	1	241,	0	-1.29	0.00831764	1.03	3' UTR	16	2088710	2135898	47189	2
chr16	3156826	3157483	658	ENSG00000261889	ENST00000570843	lincRNA	0	AC108134	novel transcript	NA	NA	1e-17	1	658,	0	-1.2	0.0109648	1	Exon (ENST00000570843/ENSG00000261889, exon 1 of 1)	16	3156736	3157483	748	2
chr16	10938854	10939332	479	ENSG00000179583	ENST00000644232	nonsense_mediated_decay	16687	CIITA	class II major histocompatibility complex transactivator [Source:HGNC Symbol;Acc:HGNC:7067]	GO:0000122(negative regulation of transcription by RNA polymerase II);GO:0000166(nucleotide binding);GO:0003713(transcription coactivator activity);GO:0005515(protein binding);GO:0005524(ATP binding);GO:0005525(GTP binding);GO:0005634(nucleus);GO:0005654(nucleoplasm);GO:0006355(regulation of transcription, DNA-templated);GO:0006954(inflammatory response);GO:0006955(immune response);GO:0007568(agi…	04612(Antigen processing and presentation);05145(Toxoplasmosis);05152(Tuberculosis);05164(Influenza A);05340(Primary immunodeficiency)	1.2e-07	1	479,	0	-1.21	0.0104713	1.4	3' UTR	16	10922167	10943021	20855	1
chr16	30894242	30894960	719	ENSG00000099385	ENST00000380317	protein_coding	0	BCL7C	BCL7C, BAF complex component [Source:HGNC Symbol;Acc:HGNC:1006]	GO:0006915(apoptotic process)	NA	5e-30	1	719,	0	-1.13	0.0134896	1.01	5' UTR	16	30833626	30894302	60677	2
chr4	82919581	82919730	150	ENSG00000168152	ENST00000302236	protein_coding	18846	THAP9	THAP domain containing 9 [Source:HGNC Symbol;Acc:HGNC:23192]	GO:0000981(DNA-binding transcription factor activity, RNA polymerase II-specific);GO:0003676(nucleic acid binding);GO:0003677(DNA binding);GO:0004803(transposase activity);GO:0006310(DNA recombination);GO:0006313(transposition, DNA-mediated);GO:0006357(regulation of transcription by RNA polymerase II);GO:0015074(DNA integration);GO:0016740(transferase activity);GO:0043565(sequence-specific DNA bi…	NA	0.00081	1	150,	0	-0.86	0.0323594	3.49	3' UTR	4	82900735	82919969	19235	1
chr16	74312698	74313390	693	ENSG00000239763	ENST00000493458	processed_pseudogene	0	AC009120	ribosomal protein L21 (RPL21) pseudogene	NA	NA	1.3e-28	2	22,362,	0,331	-1.54	0.00389045	1.56	Exon (ENST00000564455/ENSG00000260884, exon 1 of 2)	16	74312609	74313390	782	2
chr17	7855779	7856041	263	ENSG00000167874	ENST00000301599	protein_coding	714	TMEM88	transmembrane protein 88 [Source:HGNC Symbol;Acc:HGNC:32371]	GO:0005515(protein binding);GO:0005829(cytosol);GO:0005886(plasma membrane);GO:0007275(multicellular organism development);GO:0016020(membrane);GO:0016021(integral component of membrane);GO:0016055(Wnt signaling pathway);GO:0030165(PDZ domain binding);GO:0050821(protein stabilization);GO:0072659(protein localization to plasma membrane);GO:0090090(negative regulation of canonical Wnt signaling pat…	NA	9.1e-05	1	263,	0	-0.893	0.0288403	3.49	3' UTR	17	7855065	7856099	1035	1
chr16	89971882	89972185	304	ENSG00000177946	ENST00000565150	transcribed_unitary_pseudogene	0	CENPBD1	CENPB DNA-binding domain containing 1 [Source:HGNC Symbol;Acc:HGNC:28272]	GO:0003677(DNA binding);GO:0005634(nucleus)	NA	8.9e-09	2	41,257,	0,47	-0.75	0.0467735	1.11	5' UTR	16	89969983	89971922	1940	2
chr21	8393776	8394014	239	ENSG00000280441	ENST00000623860	lincRNA	13133	FP236383	novel transcript	NA	NA	0.00085	1	239,	0	-1.82	0.0017378	3.49	Exon (ENST00000625598/ENSG00000280614, exon 1 of 1)	21	8380643	8410645	30003	1
chr17	3668871	3669134	264	ENSG00000127774	ENST00000248378	protein_coding	59	EMC6	ER membrane protein complex subunit 6 [Source:HGNC Symbol;Acc:HGNC:28430]	GO:0000045(autophagosome assembly);GO:0005515(protein binding);GO:0005783(endoplasmic reticulum);GO:0016020(membrane);GO:0016021(integral component of membrane);GO:0030176(integral component of endoplasmic reticulum membrane);GO:0034975(protein folding in endoplasmic reticulum);GO:0072546(ER membrane protein complex);GO:0097631(integral component of omegasome membrane)	NA	7.4e-08	2	142,37,	0,227	-3.23	3.80189e-05	1.02	5' UTR	17	3668812	3669665	854	1
chr17	4789083	4789877	795	ENSG00000182327	ENST00000331264	protein_coding	119	GLTPD2	glycolipid transfer protein domain containing 2 [Source:HGNC Symbol;Acc:HGNC:33756]	GO:0005737(cytoplasm);GO:0005829(cytosol);GO:0008289(lipid binding);GO:0016020(membrane);GO:0035627(ceramide transport);GO:0120009(intermembrane lipid transfer);GO:0120013(intermembrane lipid transfer activity);GO:1902387(ceramide 1-phosphate binding);GO:1902388(ceramide 1-phosphate transporter activity);GO:1902389(ceramide 1-phosphate transport)	NA	2.1e-09	4	35,65,167,119,	0,143,428,676	-1.45	0.00512861	1.78	Exon (ENST00000623798/ENSG00000280254, exon 1 of 1)	17	4788964	4790589	1626	1
chr19	49850779	49850957	179	ENSG00000104960	ENST00000601638	protein_coding	0	PTOV1	PTOV1, extended AT-hook containing adaptor protein [Source:HGNC Symbol;Acc:HGNC:9632]	GO:0005634(nucleus);GO:0005737(cytoplasm);GO:0005886(plasma membrane);GO:0016020(membrane);GO:0044798(nuclear transcription factor complex);GO:0045944(positive regulation of transcription by RNA polymerase II);GO:0048471(perinuclear region of cytoplasm)	NA	8.3e-06	1	179,	0	-0.967	0.0223872	3.5	5' UTR	19	49850828	49860713	9886	1
chr21	36132637	36132937	301	ENSG00000214889	ENST00000419943	processed_pseudogene	187	RPS9P1	ribosomal protein S9 pseudogene 1 [Source:HGNC Symbol;Acc:HGNC:10443]	NA	NA	3.9e-06	1	301,	0	-0.947	0.0239883	3.54	Exon (ENST00000419943/ENSG00000214889, exon 1 of 1)	21	36132450	36133032	583	1
chr17	8278231	8278436	206	ENSG00000269947	ENST00000602597	lincRNA	468	AC135178	novel transcript	NA	NA	0.00011	1	206,	0	-0.783	0.0416869	1.84	Exon (ENST00000602597/ENSG00000269947, exon 1 of 1)	17	8277763	8278436	674	1
chr17	15706401	15708412	2012	ENSG00000187607	ENST00000421016	protein_coding	6824	ZNF286A	zinc finger protein 286A [Source:HGNC Symbol;Acc:HGNC:13501]	GO:0000981(DNA-binding transcription factor activity, RNA polymerase II-specific);GO:0003676(nucleic acid binding);GO:0003677(DNA binding);GO:0005622(intracellular);GO:0005634(nucleus);GO:0006355(regulation of transcription, DNA-templated);GO:0006357(regulation of transcription by RNA polymerase II);GO:0016020(membrane);GO:0016021(integral component of membrane);GO:0046872(metal ion binding)	05168(Herpes simplex virus 1 infection)	1.6e-33	2	101,258,	0,1754	-2.29	0.000467735	1.26	5' UTR	17	15699577	15720782	21206	1
chr17	18006241	18007019	779	ENSG00000171962	ENST00000470048	retained_intron	0	DRC3	dynein regulatory complex subunit 3 [Source:HGNC Symbol;Acc:HGNC:25384]	GO:0005515(protein binding);GO:0005737(cytoplasm);GO:0005856(cytoskeleton);GO:0005929(cilium);GO:0005930(axoneme);GO:0031514(motile cilium);GO:0042995(cell projection)	NA	2.8e-09	1	779,	0	-1.19	0.0112202	1.78	3' UTR	17	18006880	18007934	1055	1
chr17	18206802	18208585	1784	ENSG00000091542	ENST00000541285	protein_coding	23724	ALKBH5	alkB homolog 5, RNA demethylase [Source:HGNC Symbol;Acc:HGNC:25996]	GO:0001666(response to hypoxia);GO:0003723(RNA binding);GO:0005634(nucleus);GO:0005654(nucleoplasm);GO:0005794(Golgi apparatus);GO:0005829(cytosol);GO:0006307(DNA dealkylation involved in DNA repair);GO:0006397(mRNA processing);GO:0006406(mRNA export from nucleus);GO:0007283(spermatogenesis);GO:0016491(oxidoreductase activity);GO:0016607(nuclear speck);GO:0016706(2-oxoglutarate-dependent dioxygen…	NA	1e-199	2	169,367,	0,1417	-105	1e-109	1.65	5' UTR	17	18183078	18209398	26321	1
chr17	18411189	18412020	832	ENSG00000220161	ENST00000577684	lincRNA	30	LINC02076	long intergenic non-protein coding RNA 2076 [Source:HGNC Symbol;Acc:HGNC:52924]	NA	NA	7.9e-38	1	832,	0	-1.58	0.00346737	1.85	Exon (ENST00000577684/ENSG00000220161, exon 1 of 2)	17	18411159	18414380	3222	1
chr17	36601939	36602206	268	ENSG00000278619	ENST00000612760	protein_coding	0	MRM1	mitochondrial rRNA methyltransferase 1 [Source:HGNC Symbol;Acc:HGNC:26202]	GO:0000451(rRNA 2'-O-methylation);GO:0001510(RNA methylation);GO:0003723(RNA binding);GO:0005515(protein binding);GO:0005739(mitochondrion);GO:0005759(mitochondrial matrix);GO:0006364(rRNA processing);GO:0006396(RNA processing);GO:0008168(methyltransferase activity);GO:0008173(RNA methyltransferase activity);GO:0016740(transferase activity);GO:0032259(methylation);GO:0070039(rRNA (guanosine-2'-O-…	NA	4.8e-05	1	268,	0	-0.804	0.0389045	1.24	5' UTR	17	36601962	36608964	7003	1
chr17	42680333	42681381	1049	ENSG00000184451	ENST00000332438	protein_coding	462	CCR10	C-C motif chemokine receptor 10 [Source:HGNC Symbol;Acc:HGNC:4474]	GO:0004930(G protein-coupled receptor activity);GO:0004950(chemokine receptor activity);GO:0005515(protein binding);GO:0005783(endoplasmic reticulum);GO:0005886(plasma membrane);GO:0005887(integral component of plasma membrane);GO:0006935(chemotaxis);GO:0006955(immune response);GO:0007165(signal transduction);GO:0007186(G protein-coupled receptor signaling pathway);GO:0007204(positive regulation …	04060(Cytokine-cytokine receptor interaction);04062(Chemokine signaling pathway);04672(Intestinal immune network for IgA production)	0.00043	2	69,18,	0,1031	-6.19	1.86209e-08	1.68	5' UTR	17	42678889	42681843	2955	2
chr17	44070735	44070915	181	ENSG00000141349	ENST00000269097	protein_coding	0	G6PC3	glucose-6-phosphatase catalytic subunit 3 [Source:HGNC Symbol;Acc:HGNC:24861]	GO:0004346(glucose-6-phosphatase activity);GO:0005783(endoplasmic reticulum);GO:0005789(endoplasmic reticulum membrane);GO:0006094(gluconeogenesis);GO:0006796(phosphate-containing compound metabolic process);GO:0015760(glucose-6-phosphate transport);GO:0016020(membrane);GO:0016021(integral component of membrane);GO:0016311(dephosphorylation);GO:0016787(hydrolase activity);GO:0051156(glucose 6-pho…	00010(Glycolysis / Gluconeogenesis);00052(Galactose metabolism);00500(Starch and sucrose metabolism);04068(FoxO signaling pathway);04151(PI3K-Akt signaling pathway);04152(AMPK signaling pathway);04910(Insulin signaling pathway);04920(Adipocytokine signaling pathway);04922(Glucagon signaling pathway);04931(Insulin resistance);04973(Carbohydrate digestion and absorption)	2.5e-14	1	181,	0	-0.978	0.0218776	1.38	5' UTR	17	44070735	44076304	5570	1
chr7	143853797	143857326	3530	ENSG00000198420	ENST00000479870	protein_coding	44850	TCAF1	TRPM8 channel associated factor 1 [Source:HGNC Symbol;Acc:HGNC:22201]	GO:0005515(protein binding);GO:0005886(plasma membrane);GO:0016020(membrane);GO:0030336(negative regulation of cell migration);GO:0044325(ion channel binding);GO:0090314(positive regulation of protein targeting to membrane);GO:1901529(positive regulation of anion channel activity)	NA	2e-36	2	346,253,	0,3277	-2.87	0.0001	3.58	3' UTR	7	143851375	143902176	50802	2
chr17	56862683	56863342	660	ENSG00000121060	ENST00000648772	nonsense_mediated_decay	50738	TRIM25	tripartite motif containing 25 [Source:HGNC Symbol;Acc:HGNC:12932]	GO:0002376(immune system process);GO:0003723(RNA binding);GO:0005515(protein binding);GO:0005654(nucleoplasm);GO:0005737(cytoplasm);GO:0005829(cytosol);GO:0006511(ubiquitin-dependent protein catabolic process);GO:0006513(protein monoubiquitination);GO:0008270(zinc ion binding);GO:0016032(viral process);GO:0016567(protein ubiquitination);GO:0016604(nuclear body);GO:0016740(transferase activity);GO…	04064(NF-kappa B signaling pathway);04622(RIG-I-like receptor signaling pathway);05164(Influenza A)	4e-42	1	660,	0	-2.46	0.000295121	1.2	3' UTR	17	56836387	56914080	77694	2
chr5	132987767	132988053	287	ENSG00000229738	ENST00000429606	processed_pseudogene	57	AC010240	putative nucleic acid binding protein RY-1 (RY1) pseudogene	NA	NA	2.1e-10	1	287,	0	-1.89	0.00141254	3.61	Exon (ENST00000429606/ENSG00000229738, exon 1 of 1)	5	132987652	132988110	459	2
chr19	3613751	3613900	150	ENSG00000105298	ENST00000429344	protein_coding	12890	CACTIN	cactin, spliceosome C complex subunit [Source:HGNC Symbol;Acc:HGNC:29938]	GO:0000398(mRNA splicing, via spliceosome);GO:0001933(negative regulation of protein phosphorylation);GO:0002376(immune system process);GO:0003723(RNA binding);GO:0005515(protein binding);GO:0005634(nucleus);GO:0005654(nucleoplasm);GO:0005681(spliceosomal complex);GO:0005829(cytosol);GO:0006397(mRNA processing);GO:0007275(multicellular organism development);GO:0008380(RNA splicing);GO:0016607(nuc…	NA	0.00025	1	150,	0	-1.03	0.0186209	3.68	Exon (ENST00000592274/ENSG00000226800, exon 4 of 4)	19	3610645	3626790	16146	2
chr17	59972847	59973101	255	ENSG00000267104	ENST00000587125	processed_transcript	45874	TBC1D3P1-DHX40P1	TBC1D3P1-DHX40P1 readthrough, transcribed pseudogene [Source:HGNC Symbol;Acc:HGNC:42362]	NA	NA	6.3e-32	1	255,	0	-0.773	0.042658	1.06	3' UTR	17	59962363	60018975	56613	2
chr1	92182080	92182589	510	ENSG00000189195	ENST00000635934	nonsense_mediated_decay	101775	BTBD8	BTB domain containing 8 [Source:HGNC Symbol;Acc:HGNC:21019]	GO:0005515(protein binding);GO:0005634(nucleus);GO:0005654(nucleoplasm);GO:0098793(presynapse);GO:0150007(clathrin-dependent synaptic vesicle endocytosis)	NA	1.3e-26	1	510,	0	-1.74	0.00218776	3.7	3' UTR	1	92080305	92184725	104421	1
chr17	61404853	61404943	91	ENSG00000121068	ENST00000240328	protein_coding	5010	TBX2	T-box 2 [Source:HGNC Symbol;Acc:HGNC:11597]	GO:0000122(negative regulation of transcription by RNA polymerase II);GO:0000978(RNA polymerase II proximal promoter sequence-specific DNA binding);GO:0000981(DNA-binding transcription factor activity, RNA polymerase II-specific);GO:0001227(DNA-binding transcription repressor activity, RNA polymerase II-specific);GO:0001947(heart looping);GO:0003007(heart morphogenesis);GO:0003148(outflow tract s…	NA	7.1e-10	1	91,	0	-1.51	0.00416869	1.01	Exon (ENST00000477081/ENSG00000121068, exon 5 of 5)	17	61399843	61409466	9624	1
chr21	36132654	36132945	292	ENSG00000214889	ENST00000419943	processed_pseudogene	204	RPS9P1	ribosomal protein S9 pseudogene 1 [Source:HGNC Symbol;Acc:HGNC:10443]	NA	NA	7.2e-06	1	292,	0	-1.03	0.0186209	3.71	Exon (ENST00000419943/ENSG00000214889, exon 1 of 1)	21	36132450	36133032	583	1
chr17	76672297	76673658	1362	ENSG00000182534	ENST00000355797	protein_coding	37297	MXRA7	matrix remodeling associated 7 [Source:HGNC Symbol;Acc:HGNC:7541]	GO:0016020(membrane);GO:0016021(integral component of membrane);GO:0062023(collagen-containing extracellular matrix)	NA	2e-18	1	1362,	0	-1.14	0.0131826	1.16	3' UTR	17	76672551	76710955	38405	2
chr6	19325407	19325705	299	ENSG00000228412	ENST00000636202	antisense	365171	AL022068	novel transcript, antisense to ID4	NA	NA	3e-06	1	299,	0	-0.927	0.025704	3.72	Exon (ENST00000636202/ENSG00000228412, exon 10 of 10)	6	19324988	19690876	365889	2
chr17	11977421	11977594	174	ENSG00000266368	ENST00000580270	antisense	0	AC005410	novel transcript, antisense to DNAH9	NA	NA	3.2e-15	1	174,	0	-0.832	0.0354813	1.32	3' UTR	17	11953889	11977594	23706	2
chr3	96350526	96350703	178	ENSG00000243547	ENST00000485383	processed_pseudogene	972	HNRNPKP4	heterogeneous nuclear ribonucleoprotein K pseudogene 4 [Source:HGNC Symbol;Acc:HGNC:42377]	NA	NA	2e-07	1	178,	0	-13.5	2.51189e-16	3.73	Exon (ENST00000485383/ENSG00000243547, exon 1 of 1)	3	96349554	96350939	1386	1
chr17	28905370	28905430	61	ENSG00000109118	ENST00000332830	protein_coding	46088	PHF12	PHD finger protein 12 [Source:HGNC Symbol;Acc:HGNC:20816]	GO:0000122(negative regulation of transcription by RNA polymerase II);GO:0001222(transcription corepressor binding);GO:0003714(transcription corepressor activity);GO:0005515(protein binding);GO:0005634(nucleus);GO:0005654(nucleoplasm);GO:0016580(Sin3 complex);GO:0017053(transcriptional repressor complex);GO:0035091(phosphatidylinositol binding);GO:0045892(negative regulation of transcription, DNA…	NA	0.0036	1	61,	0	-0.892	0.0288403	1.46	3' UTR	17	28905250	28951518	46269	2
chr17	38674432	38674971	540	ENSG00000273604	ENST00000621654	protein_coding	450	EPOP	elongin BC and polycomb repressive complex 2 associated protein [Source:HGNC Symbol;Acc:HGNC:34493]	GO:0003682(chromatin binding);GO:0005634(nucleus);GO:0005694(chromosome);GO:0006357(regulation of transcription by RNA polymerase II);GO:0035098(ESC/E(Z) complex);GO:0035616(histone H2B conserved C-terminal lysine deubiquitination);GO:0048663(neuron fate commitment);GO:0048863(stem cell differentiation);GO:0070449(elongin complex)	NA	4e-28	1	540,	0	-1.67	0.00263027	1.06	5' UTR	17	38671703	38675421	3719	2
chr10	58716052	58716169	118	ENSG00000122870	ENST00000373886	protein_coding	202912	BICC1	BicC family RNA binding protein 1 [Source:HGNC Symbol;Acc:HGNC:19351]	GO:0003676(nucleic acid binding);GO:0003723(RNA binding);GO:0005515(protein binding);GO:0005737(cytoplasm);GO:0007275(multicellular organism development);GO:0007368(determination of left/right symmetry);GO:0007507(heart development);GO:0090090(negative regulation of canonical Wnt signaling pathway)	NA	0.002	1	118,	0	-0.746	0.047863	3.74	Exon (ENST00000332869/ENSG00000183055, exon 1 of 1)	10	58513140	58831437	318298	1
chr17	50693198	50693407	210	ENSG00000154945	ENST00000285243	protein_coding	14507	ANKRD40	ankyrin repeat domain 40 [Source:HGNC Symbol;Acc:HGNC:28233]	GO:0003674(molecular_function);GO:0005515(protein binding);GO:0005575(cellular_component);GO:0008150(biological_process)	NA	3.1e-07	1	210,	0	-1.54	0.00398107	1.59	3' UTR	17	50693198	50707914	14717	2
chr17	58003719	58003958	240	ENSG00000136450	ENST00000258962	protein_coding	3288	SRSF1	serine and arginine rich splicing factor 1 [Source:HGNC Symbol;Acc:HGNC:10780]	GO:0000380(alternative mRNA splicing, via spliceosome);GO:0000381(regulation of alternative mRNA splicing, via spliceosome);GO:0000395(mRNA 5'-splice site recognition);GO:0000398(mRNA splicing, via spliceosome);GO:0003676(nucleic acid binding);GO:0003723(RNA binding);GO:0003729(mRNA binding);GO:0005515(protein binding);GO:0005634(nucleus);GO:0005654(nucleoplasm);GO:0005681(spliceosomal complex);G…	03040(Spliceosome);04657(IL-17 signaling pathway);05168(Herpes simplex virus 1 infection)	3.2e-19	1	240,	0	-47.2	7.94328e-51	1.32	3' UTR	17	58000919	58007246	6328	2
chr17	64968015	64972594	4580	ENSG00000214174	ENST00000430983	processed_transcript	2974	AMZ2P1	archaelysin family metallopeptidase 2 pseudogene 1 [Source:HGNC Symbol;Acc:HGNC:26491]	NA	NA	7.9e-40	3	367,111,61,	0,1300,4519	-1.92	0.00131826	1.17	Exon (ENST00000430983/ENSG00000214174, exon 4 of 5)	17	64966550	64975568	9019	2
chr17	46949055	46949205	151	ENSG00000108433	ENST00000640792	nonsense_mediated_decay	25974	GOSR2	golgi SNAP receptor complex member 2 [Source:HGNC Symbol;Acc:HGNC:4431]	GO:0000139(Golgi membrane);GO:0000149(SNARE binding);GO:0005484(SNAP receptor activity);GO:0005515(protein binding);GO:0005783(endoplasmic reticulum);GO:0005789(endoplasmic reticulum membrane);GO:0005794(Golgi apparatus);GO:0005829(cytosol);GO:0006623(protein targeting to vacuole);GO:0006888(endoplasmic reticulum to Golgi vesicle-mediated transport);GO:0006891(intra-Golgi vesicle-mediated transpo…	04130(SNARE interactions in vesicular transport)	0.0013	1	151,	0	-0.961	0.0229087	3.78	3' UTR	17	46923081	46966947	43867	1
chr17	75405530	75405709	180	ENSG00000177885	ENST00000316804	protein_coding	0	GRB2	growth factor receptor bound protein 2 [Source:HGNC Symbol;Acc:HGNC:4566]	GO:0000165(MAPK cascade);GO:0001784(phosphotyrosine residue binding);GO:0003723(RNA binding);GO:0005070(SH3/SH2 adaptor activity);GO:0005154(epidermal growth factor receptor binding);GO:0005168(neurotrophin TRKA receptor binding);GO:0005515(protein binding);GO:0005634(nucleus);GO:0005654(nucleoplasm);GO:0005730(nucleolus);GO:0005737(cytoplasm);GO:0005768(endosome);GO:0005794(Golgi apparatus);GO:0…	01521(EGFR tyrosine kinase inhibitor resistance);01522(Endocrine resistance);04010(MAPK signaling pathway);04012(ErbB signaling pathway);04014(Ras signaling pathway);04062(Chemokine signaling pathway);04068(FoxO signaling pathway);04072(Phospholipase D signaling pathway);04150(mTOR signaling pathway);04151(PI3K-Akt signaling pathway);04380(Osteoclast differentiation);04510(Focal adhesion);04540(G…	2.8e-06	1	180,	0	-1.91	0.00134896	1.31	5' UTR	17	75318076	75405678	87603	2
chr17	75941507	75941776	270	ENSG00000161533	ENST00000293217	protein_coding	37390	ACOX1	acyl-CoA oxidase 1 [Source:HGNC Symbol;Acc:HGNC:119]	GO:0000038(very long-chain fatty acid metabolic process);GO:0003997(acyl-CoA oxidase activity);GO:0005102(signaling receptor binding);GO:0005504(fatty acid binding);GO:0005634(nucleus);GO:0005654(nucleoplasm);GO:0005730(nucleolus);GO:0005737(cytoplasm);GO:0005777(peroxisome);GO:0005778(peroxisomal membrane);GO:0005782(peroxisomal matrix);GO:0005829(cytosol);GO:0005886(plasma membrane);GO:0006091(…	00071(Fatty acid degradation);00592(alpha-Linolenic acid metabolism);01040(Biosynthesis of unsaturated fatty acids);03320(PPAR signaling pathway);04024(cAMP signaling pathway);04146(Peroxisome)	1e-18	1	270,	0	-0.864	0.0316228	1.21	3' UTR	17	75941507	75979166	37660	2
chr17	79934923	79935043	121	ENSG00000167291	ENST00000310924	protein_coding	100829	TBC1D16	TBC1 domain family member 16 [Source:HGNC Symbol;Acc:HGNC:28356]	GO:0001919(regulation of receptor recycling);GO:0005096(GTPase activator activity);GO:0005515(protein binding);GO:0005769(early endosome);GO:0005829(cytosol);GO:0006886(intracellular protein transport);GO:0017137(Rab GTPase binding);GO:0090630(activation of GTPase activity)	NA	0.0022	1	121,	0	-0.926	0.025704	1.21	3' UTR	17	79932343	80035872	103530	2
chr17	81918330	81918569	240	ENSG00000187531	ENST00000572902	protein_coding	2754	SIRT7	sirtuin 7 [Source:HGNC Symbol;Acc:HGNC:14935]	GO:0000122(negative regulation of transcription by RNA polymerase II);GO:0003682(chromatin binding);GO:0005515(protein binding);GO:0005634(nucleus);GO:0005730(nucleolus);GO:0005731(nucleolus organizer region);GO:0005737(cytoplasm);GO:0006325(chromatin organization);GO:0007072(positive regulation of transcription involved in exit from mitosis);GO:0009303(rRNA transcription);GO:0016787(hydrolase ac…	NA	2.6e-06	1	240,	0	-0.806	0.0389045	1.13	3' UTR	17	81914087	81921323	7237	2
chr18	36187587	36200058	12472	ENSG00000274849	ENST00000612081	sense_intronic	0	AC023043	novel transcript, sense intronic to MOCOS	NA	NA	9.8e-10	4	95,90,67,376,	0,7670,11103,12096	-1.51	0.00416869	1.07	Exon (ENST00000261326/ENSG00000075643, exon 1 of 15)	18	36189824	36190272	449	1
chr18	75285436	75285795	360	ENSG00000179981	ENST00000322038	protein_coding	74681	TSHZ1	teashirt zinc finger homeobox 1 [Source:HGNC Symbol;Acc:HGNC:10669]	GO:0000981(DNA-binding transcription factor activity, RNA polymerase II-specific);GO:0003676(nucleic acid binding);GO:0003677(DNA binding);GO:0003682(chromatin binding);GO:0005634(nucleus);GO:0006357(regulation of transcription by RNA polymerase II);GO:0007275(multicellular organism development);GO:0009952(anterior/posterior pattern specification);GO:0010468(regulation of gene expression);GO:0042…	NA	1e-35	1	360,	0	-1.29	0.00812831	1.03	5' UTR	18	75210755	75289950	79196	1
chr18	649636	649902	267	ENSG00000079101	ENST00000400606	protein_coding	52638	CLUL1	clusterin like 1 [Source:HGNC Symbol;Acc:HGNC:2096]	GO:0005576(extracellular region);GO:0005615(extracellular space);GO:0005634(nucleus);GO:0051787(misfolded protein binding)	NA	2e-10	1	267,	0	-1.35	0.00676083	1.17	3' UTR	18	596998	650298	53301	1
chr19	50334065	50334509	445	ENSG00000131401	ENST00000531692	retained_intron	52	NAPSB	napsin B aspartic peptidase, pseudogene [Source:HGNC Symbol;Acc:HGNC:13396]	NA	NA	5.6e-07	2	37,203,	0,242	-1.07	0.0162181	3.78	Exon (ENST00000531692/ENSG00000131401, exon 1 of 2)	19	50333796	50334561	766	2
chr18	31625214	31627059	1846	ENSG00000118276	ENST00000578114	retained_intron	31405	B4GALT6	beta-1,4-galactosyltransferase 6 [Source:HGNC Symbol;Acc:HGNC:929]	GO:0000139(Golgi membrane);GO:0001572(lactosylceramide biosynthetic process);GO:0005794(Golgi apparatus);GO:0005975(carbohydrate metabolic process);GO:0006486(protein glycosylation);GO:0006629(lipid metabolic process);GO:0006665(sphingolipid metabolic process);GO:0008378(galactosyltransferase activity);GO:0008489(UDP-galactose:glucosylceramide beta-1,4-galactosyltransferase activity);GO:0010706(g…	00600(Sphingolipid metabolism)	6.3e-50	3	548,102,71,	0,1069,1775	-1.41	0.0057544	1.02	3' UTR	18	31622247	31658464	36218	2
chr1	145631664	145644057	12394	ENSG00000117262	ENST00000313835	protein_coding	23676	GPR89A	G protein-coupled receptor 89A [Source:HGNC Symbol;Acc:HGNC:31984]	GO:0000139(Golgi membrane);GO:0005244(voltage-gated ion channel activity);GO:0005794(Golgi apparatus);GO:0006811(ion transport);GO:0008308(voltage-gated anion channel activity);GO:0015031(protein transport);GO:0015698(inorganic anion transport);GO:0016020(membrane);GO:0016021(integral component of membrane);GO:0030660(Golgi-associated vesicle membrane);GO:0032580(Golgi cisterna membrane);GO:00342…	NA	1.3e-14	2	81,189,	0,12205	-25.5	1e-28	3.85	3' UTR	1	145607988	145670650	62663	1
chr18	50282343	50282523	181	ENSG00000154832	ENST00000412036	protein_coding	5113	CXXC1	CXXC finger protein 1 [Source:HGNC Symbol;Acc:HGNC:24343]	GO:0000981(DNA-binding transcription factor activity, RNA polymerase II-specific);GO:0000987(proximal promoter sequence-specific DNA binding);GO:0003677(DNA binding);GO:0005515(protein binding);GO:0005634(nucleus);GO:0005654(nucleoplasm);GO:0005829(cytosol);GO:0006355(regulation of transcription, DNA-templated);GO:0006357(regulation of transcription by RNA polymerase II);GO:0008270(zinc ion bindi…	NA	1.2e-08	1	181,	0	-1.38	0.00630957	1.39	3' UTR	18	50282343	50287636	5294	2
chr18	54406917	54407114	198	ENSG00000264350	ENST00000580909	processed_pseudogene	0	SNRPGP2	small nuclear ribonucleoprotein polypeptide G pseudogene 2 [Source:HGNC Symbol;Acc:HGNC:30999]	NA	NA	1.4e-10	1	198,	0	-0.788	0.040738	1.7	Exon (ENST00000580909/ENSG00000264350, exon 1 of 1)	18	54406889	54407114	226	2
chr4	139718671	139718880	210	ENSG00000085871	ENST00000616265	protein_coding	52903	MGST2	microsomal glutathione S-transferase 2 [Source:HGNC Symbol;Acc:HGNC:7063]	GO:0004364(glutathione transferase activity);GO:0004464(leukotriene-C4 synthase activity);GO:0004602(glutathione peroxidase activity);GO:0005515(protein binding);GO:0005635(nuclear envelope);GO:0005737(cytoplasm);GO:0005783(endoplasmic reticulum);GO:0005789(endoplasmic reticulum membrane);GO:0005886(plasma membrane);GO:0006629(lipid metabolic process);GO:0006691(leukotriene metabolic process);GO:…	00480(Glutathione metabolism);00980(Metabolism of xenobiotics by cytochrome P450);00982(Drug metabolism - cytochrome P450);00983(Drug metabolism - other enzymes);01524(Platinum drug resistance);05200(Pathways in cancer);05204(Chemical carcinogenesis);05225(Hepatocellular carcinoma);05418(Fluid shear stress and atherosclerosis)	5.9e-05	1	210,	0	-0.755	0.0457088	3.91	3' UTR	4	139665768	139740745	74978	1
chr19	3750604	3750813	210	ENSG00000011132	ENST00000316757	protein_coding	10879	APBA3	amyloid beta precursor protein binding family A member 3 [Source:HGNC Symbol;Acc:HGNC:580]	GO:0001540(amyloid-beta binding);GO:0001701(in utero embryonic development);GO:0004857(enzyme inhibitor activity);GO:0005515(protein binding);GO:0005737(cytoplasm);GO:0005886(plasma membrane);GO:0007268(chemical synaptic transmission);GO:0010468(regulation of gene expression);GO:0015031(protein transport);GO:0019899(enzyme binding);GO:0043086(negative regulation of catalytic activity);GO:0043197(…	NA	2e-11	1	210,	0	-1.02	0.0190546	1.06	3' UTR	19	3750772	3761692	10921	2
chr19	10284940	10285806	867	ENSG00000266978	ENST00000592893	antisense	0	AC011511	novel transcript, antisense to MRPL4 and ICAM1	NA	NA	4e-18	2	89,692,	0,175	-2.07	0.000851138	1.7	3' UTR	19	10252268	10285108	32841	2
chr3	36833446	36833745	300	ENSG00000168016	ENST00000429976	protein_coding	111312	TRANK1	tetratricopeptide repeat and ankyrin repeat containing 1 [Source:HGNC Symbol;Acc:HGNC:29011]	GO:0005515(protein binding);GO:0005524(ATP binding)	NA	1.3e-08	1	300,	0	-0.905	0.0275423	3.95	3' UTR	3	36826820	36945057	118238	2
chr19	11778393	11782018	3626	ENSG00000197044	ENST00000357901	protein_coding	11393	ZNF441	zinc finger protein 441 [Source:HGNC Symbol;Acc:HGNC:20875]	GO:0000981(DNA-binding transcription factor activity, RNA polymerase II-specific);GO:0003676(nucleic acid binding);GO:0003677(DNA binding);GO:0005622(intracellular);GO:0005634(nucleus);GO:0006355(regulation of transcription, DNA-templated);GO:0006357(regulation of transcription by RNA polymerase II);GO:0046872(metal ion binding)	NA	6.3e-47	2	1,2000,	0,1626	-1.11	0.0144544	1.08	3' UTR	19	11767000	11784078	17079	1
chr19	12633451	12633840	390	ENSG00000173875	ENST00000446165	protein_coding	22533	ZNF791	zinc finger protein 791 [Source:HGNC Symbol;Acc:HGNC:26895]	GO:0000981(DNA-binding transcription factor activity, RNA polymerase II-specific);GO:0003676(nucleic acid binding);GO:0003677(DNA binding);GO:0005622(intracellular);GO:0005634(nucleus);GO:0006355(regulation of transcription, DNA-templated);GO:0006357(regulation of transcription by RNA polymerase II);GO:0046872(metal ion binding)	05168(Herpes simplex virus 1 infection)	4e-46	1	390,	0	-1.09	0.0151356	1.02	3' UTR	19	12610918	12633840	22923	1
chrX	23076054	23076737	684	ENSG00000174028	ENST00000312214	processed_pseudogene	296	FAM3C2	family with sequence similarity 3 member C2 (pseudogene) [Source:HGNC Symbol;Acc:HGNC:34501]	NA	NA	2.5e-32	2	286,69,	0,615	-6.86	3.54813e-09	3.99	Exon (ENST00000312214/ENSG00000174028, exon 1 of 2)	23	23075758	23076767	1010	1
chr19	18592097	18592336	240	ENSG00000006015	ENST00000598375	retained_intron	3412	REX1BD	required for excision 1-B domain containing [Source:HGNC Symbol;Acc:HGNC:26098]	GO:0005515(protein binding)	NA	4e-36	1	240,	0	-4.55	1.23027e-06	1.08	3' UTR	19	18588685	18592334	3650	1
chr1	112963975	112964035	61	ENSG00000226419	ENST00000416193	antisense	7560	SLC16A1-AS1	SLC16A1 antisense RNA 1 [Source:HGNC Symbol;Acc:HGNC:49445]	NA	NA	0.006	1	61,	0	-0.875	0.030903	4	Exon (ENST00000416193/ENSG00000226419, exon 3 of 3)	1	112956415	112964072	7658	1
chr19	21098814	21117377	18564	ENSG00000201035	ENST00000364165	rRNA_pseudogene	0	RNA5SP469	RNA, 5S ribosomal pseudogene 469 [Source:HGNC Symbol;Acc:HGNC:43369]	NA	NA	2e-49	3	97,22,571,	0,10809,17993	-1.86	0.00158489	1.01	5' UTR	19	21113128	21113236	109	2
chr19	21537462	21538001	540	ENSG00000197013	ENST00000358491	protein_coding	31860	ZNF429	zinc finger protein 429 [Source:HGNC Symbol;Acc:HGNC:20817]	GO:0000981(DNA-binding transcription factor activity, RNA polymerase II-specific);GO:0003676(nucleic acid binding);GO:0003677(DNA binding);GO:0005622(intracellular);GO:0005634(nucleus);GO:0006355(regulation of transcription, DNA-templated);GO:0006357(regulation of transcription by RNA polymerase II);GO:0046872(metal ion binding)	05168(Herpes simplex virus 1 infection)	2e-15	1	540,	0	-1.33	0.0074131	1.78	Exon (ENST00000358491/ENSG00000197013, exon 4 of 4)	19	21505602	21540668	35067	1
chr11	108512151	108512540	390	ENSG00000110723	ENST00000265843	protein_coding	81228	EXPH5	exophilin 5 [Source:HGNC Symbol;Acc:HGNC:30578]	GO:0003334(keratinocyte development);GO:0005768(endosome);GO:0006886(intracellular protein transport);GO:0017137(Rab GTPase binding);GO:0045921(positive regulation of exocytosis);GO:0050714(positive regulation of protein secretion);GO:0071985(multivesicular body sorting pathway)	NA	3.1e-09	1	390,	0	-1.54	0.00389045	4.11	Exon (ENST00000265843/ENSG00000110723, exon 6 of 6)	11	108505435	108593768	88334	2
chr19	37483901	37485276	1376	ENSG00000171827	ENST00000586475	protein_coding	16129	ZNF570	zinc finger protein 570 [Source:HGNC Symbol;Acc:HGNC:26416]	GO:0000981(DNA-binding transcription factor activity, RNA polymerase II-specific);GO:0003676(nucleic acid binding);GO:0003677(DNA binding);GO:0005622(intracellular);GO:0005634(nucleus);GO:0006355(regulation of transcription, DNA-templated);GO:0006357(regulation of transcription by RNA polymerase II);GO:0046872(metal ion binding)	05168(Herpes simplex virus 1 infection)	1e-122	1	1376,	0	-3.01	6.76083e-05	1.08	3' UTR	19	37467772	37485320	17549	1
chr19	39031058	39031323	266	ENSG00000161243	ENST00000292853	protein_coding	1226	FBXO27	F-box protein 27 [Source:HGNC Symbol;Acc:HGNC:18753]	GO:0000209(protein polyubiquitination);GO:0005515(protein binding);GO:0005829(cytosol);GO:0019005(SCF ubiquitin ligase complex);GO:0043687(post-translational protein modification)	NA	2.9e-05	1	266,	0	-1.13	0.0134896	1.23	Exon (ENST00000597303/ENSG00000267992, exon 2 of 2)	19	39024021	39032549	8529	2
chr19	40011344	40015730	4387	ENSG00000187187	ENST00000599504	protein_coding	14308	ZNF546	zinc finger protein 546 [Source:HGNC Symbol;Acc:HGNC:28671]	GO:0000981(DNA-binding transcription factor activity, RNA polymerase II-specific);GO:0003676(nucleic acid binding);GO:0003677(DNA binding);GO:0005622(intracellular);GO:0005634(nucleus);GO:0006355(regulation of transcription, DNA-templated);GO:0006357(regulation of transcription by RNA polymerase II);GO:0016020(membrane);GO:0016021(integral component of membrane);GO:0046872(metal ion binding)	05168(Herpes simplex virus 1 infection)	2e-53	2	5,2066,	0,2321	-2.39	0.000363078	1.32	3' UTR	19	39997036	40013803	16768	1
chr19	43997909	43998326	418	ENSG00000204920	ENST00000611002	protein_coding	13739	ZNF155	zinc finger protein 155 [Source:HGNC Symbol;Acc:HGNC:12940]	GO:0000981(DNA-binding transcription factor activity, RNA polymerase II-specific);GO:0003676(nucleic acid binding);GO:0003677(DNA binding);GO:0003700(DNA-binding transcription factor activity);GO:0005622(intracellular);GO:0005634(nucleus);GO:0006355(regulation of transcription, DNA-templated);GO:0006357(regulation of transcription by RNA polymerase II);GO:0046872(metal ion binding)	05168(Herpes simplex virus 1 infection)	1.2e-07	1	418,	0	-1.25	0.00933254	1.15	3' UTR	19	43984170	43998325	14156	1
chr19	45642370	45642781	412	ENSG00000125746	ENST00000588889	retained_intron	0	EML2	EMAP like 2 [Source:HGNC Symbol;Acc:HGNC:18035]	GO:0005102(signaling receptor binding);GO:0005515(protein binding);GO:0005737(cytoplasm);GO:0005819(spindle);GO:0005856(cytoskeleton);GO:0005874(microtubule);GO:0005875(microtubule associated complex);GO:0007601(visual perception);GO:0007605(sensory perception of sound);GO:0008017(microtubule binding);GO:0008022(protein C-terminus binding);GO:0010968(regulation of microtubule nucleation);GO:00156…	NA	6.3e-63	1	412,	0	-0.977	0.0218776	1.01	5' UTR	19	45632861	45642381	9521	2
chr19	45768874	45769053	180	ENSG00000177045	ENST00000622857	protein_coding	0	SIX5	SIX homeobox 5 [Source:HGNC Symbol;Acc:HGNC:10891]	GO:0000976(transcription regulatory region sequence-specific DNA binding);GO:0000978(RNA polymerase II proximal promoter sequence-specific DNA binding);GO:0000981(DNA-binding transcription factor activity, RNA polymerase II-specific);GO:0002088(lens development in camera-type eye);GO:0003677(DNA binding);GO:0005515(protein binding);GO:0005634(nucleus);GO:0005667(transcription factor complex);GO:0…	NA	1e-215	1	180,	0	-1.61	0.00323594	1.16	5' UTR	19	45764786	45769053	4268	2
chr19	48465663	48466022	360	ENSG00000268465	ENST00000595676	protein_coding	0	AC008403	novel protein	GO:0005086(ARF guanyl-nucleotide exchange factor activity);GO:0032012(regulation of ARF protein signal transduction)	NA	1.7e-05	1	360,	0	-1.14	0.0131826	1.6	5' UTR	19	48465837	48472431	6595	1
chr19	48479772	48479951	180	ENSG00000105443	ENST00000600597	processed_transcript	0	CYTH2	cytohesin 2 [Source:HGNC Symbol;Acc:HGNC:9502]	GO:0000139(Golgi membrane);GO:0005085(guanyl-nucleotide exchange factor activity);GO:0005086(ARF guanyl-nucleotide exchange factor activity);GO:0005515(protein binding);GO:0005737(cytoplasm);GO:0005829(cytosol);GO:0005886(plasma membrane);GO:0005912(adherens junction);GO:0005923(bicellular tight junction);GO:0006897(endocytosis);GO:0008289(lipid binding);GO:0016020(membrane);GO:0030036(actin cyto…	04072(Phospholipase D signaling pathway);04144(Endocytosis)	8.3e-06	1	180,	0	-0.943	0.0245471	1.01	3' UTR	19	48479926	48480879	954	1
chr19	48954845	48955112	268	ENSG00000087088	ENST00000345358	protein_coding	0	BAX	BCL2 associated X, apoptosis regulator [Source:HGNC Symbol;Acc:HGNC:959]	GO:0001541(ovarian follicle development);GO:0001764(neuron migration);GO:0001776(leukocyte homeostasis);GO:0001777(T cell homeostatic proliferation);GO:0001782(B cell homeostasis);GO:0001783(B cell apoptotic process);GO:0001822(kidney development);GO:0001836(release of cytochrome c from mitochondria);GO:0001844(protein insertion into mitochondrial membrane involved in apoptotic signaling pathway)…	01521(EGFR tyrosine kinase inhibitor resistance);01522(Endocrine resistance);01524(Platinum drug resistance);04071(Sphingolipid signaling pathway);04115(p53 signaling pathway);04141(Protein processing in endoplasmic reticulum);04210(Apoptosis);04211(Longevity regulating pathway);04215(Apoptosis - multiple species);04217(Necroptosis);04722(Neurotrophin signaling pathway);04932(Non-alcoholic fatty …	3.2e-18	1	268,	0	-2.18	0.000630957	1.07	5' UTR	19	48954875	48961798	6924	1
chr17	74775899	74776337	439	ENSG00000109065	ENST00000357814	protein_coding	0	NAT9	N-acetyltransferase 9 (putative) [Source:HGNC Symbol;Acc:HGNC:23133]	GO:0005515(protein binding);GO:0016740(transferase activity);GO:0016746(transferase activity, transferring acyl groups);GO:0016747(transferase activity, transferring acyl groups other than amino-acyl groups);GO:0032991(protein-containing complex)	NA	9.3e-05	2	230,71,	0,368	-1.28	0.00851138	4.12	5' UTR	17	74770547	74776331	5785	2
chr20	50186085	50186382	298	ENSG00000277449	ENST00000613921	antisense	5116	CEBPB-AS1	CEBPB antisense RNA 1 [Source:HGNC Symbol;Acc:HGNC:51226]	NA	NA	1.9e-07	1	298,	0	-1.16	0.0123027	4.17	Exon (ENST00000613921/ENSG00000277449, exon 6 of 6)	20	50184598	50191498	6901	2
chr19	52563385	52564464	1080	ENSG00000242255	ENST00000477141	transcribed_unprocessed_pseudogene	0	RPL39P34	ribosomal protein L39 pseudogene 34 [Source:HGNC Symbol;Acc:HGNC:36528]	NA	NA	2.5e-36	1	1080,	0	-1.73	0.00229087	1.16	3' UTR	19	52564076	52564231	156	1
chr19	53351948	53352694	747	ENSG00000213799	ENST00000458035	protein_coding	18202	ZNF845	zinc finger protein 845 [Source:HGNC Symbol;Acc:HGNC:25112]	GO:0000981(DNA-binding transcription factor activity, RNA polymerase II-specific);GO:0003676(nucleic acid binding);GO:0003677(DNA binding);GO:0005622(intracellular);GO:0005634(nucleus);GO:0006355(regulation of transcription, DNA-templated);GO:0006357(regulation of transcription by RNA polymerase II);GO:0046872(metal ion binding)	05168(Herpes simplex virus 1 infection)	1e-16	1	747,	0	-1.68	0.00263027	1.47	Exon (ENST00000458035/ENSG00000213799, exon 4 of 4)	19	53333746	53356906	23161	1
chr19	55302287	55302778	492	ENSG00000160469	ENST00000590333	protein_coding	20215	BRSK1	BR serine/threonine kinase 1 [Source:HGNC Symbol;Acc:HGNC:18994]	GO:0000166(nucleotide binding);GO:0000287(magnesium ion binding);GO:0004672(protein kinase activity);GO:0004674(protein serine/threonine kinase activity);GO:0005524(ATP binding);GO:0005634(nucleus);GO:0005654(nucleoplasm);GO:0005737(cytoplasm);GO:0005813(centrosome);GO:0005815(microtubule organizing center);GO:0005856(cytoskeleton);GO:0006468(protein phosphorylation);GO:0006974(cellular response …	NA	7.9e-17	2	97,82,	0,410	-1.01	0.0194984	1.45	5' UTR	19	55282072	55312533	30462	1
chr3	99804648	99805038	391	ENSG00000273374	ENST00000608028	lincRNA	1020	AC069222	novel transcript	NA	NA	8.7e-07	1	391,	0	-0.775	0.042658	4.25	Exon (ENST00000608028/ENSG00000273374, exon 1 of 1)	3	99802699	99806058	3360	2
chr19	57378126	57378606	481	ENSG00000152433	ENST00000282282	protein_coding	14560	ZNF547	zinc finger protein 547 [Source:HGNC Symbol;Acc:HGNC:26432]	GO:0000981(DNA-binding transcription factor activity, RNA polymerase II-specific);GO:0003676(nucleic acid binding);GO:0003677(DNA binding);GO:0005622(intracellular);GO:0005634(nucleus);GO:0006355(regulation of transcription, DNA-templated);GO:0006357(regulation of transcription by RNA polymerase II);GO:0046872(metal ion binding)	05168(Herpes simplex virus 1 infection)	1.3e-14	1	481,	0	-0.968	0.0223872	1.38	3' UTR	19	57363566	57379565	16000	1
chr19	57753308	57753575	268	ENSG00000152443	ENST00000317178	protein_coding	6493	ZNF776	zinc finger protein 776 [Source:HGNC Symbol;Acc:HGNC:26765]	GO:0000981(DNA-binding transcription factor activity, RNA polymerase II-specific);GO:0003676(nucleic acid binding);GO:0003677(DNA binding);GO:0005622(intracellular);GO:0005634(nucleus);GO:0006355(regulation of transcription, DNA-templated);GO:0006357(regulation of transcription by RNA polymerase II);GO:0045892(negative regulation of transcription, DNA-templated);GO:0046872(metal ion binding)	NA	1.3e-50	1	268,	0	-3.24	3.71535e-05	1.7	3' UTR	19	57746815	57758148	11334	1
chr1	150548591	150554548	5958	ENSG00000143382	ENST00000271643	protein_coding	0	ADAMTSL4	ADAMTS like 4 [Source:HGNC Symbol;Acc:HGNC:19706]	GO:0002020(protease binding);GO:0002064(epithelial cell development);GO:0005515(protein binding);GO:0005576(extracellular region);GO:0005614(interstitial matrix);GO:0005788(endoplasmic reticulum lumen);GO:0006508(proteolysis);GO:0006915(apoptotic process);GO:0008233(peptidase activity);GO:0030198(extracellular matrix organization);GO:0031012(extracellular matrix);GO:0043065(positive regulation of…	NA	0.0017	2	160,14,	0,5944	-0.815	0.0371535	4.29	5' UTR	1	150549369	150560932	11564	1
chr19	2917008	2926807	9800	ENSG00000253392	ENST00000520090	antisense	0	AC119403	novel transcript, antisense to ZNF57	NA	NA	5e-11	2	99,111,	0,9689	-0.764	0.0446684	1.11	3' UTR	19	2915146	2926807	11662	2
chr19	12699254	12699373	120	ENSG00000105576	ENST00000425528	protein_coding	24623	TNPO2	transportin 2 [Source:HGNC Symbol;Acc:HGNC:19998]	GO:0005515(protein binding);GO:0005623(cell);GO:0005634(nucleus);GO:0005737(cytoplasm);GO:0006606(protein import into nucleus);GO:0006607(NLS-bearing protein import into nucleus);GO:0006610(ribosomal protein import into nucleus);GO:0006886(intracellular protein transport);GO:0008139(nuclear localization sequence binding);GO:0008536(Ran GTPase binding);GO:0008565(protein transporter activity);GO:0…	NA	0.0015	1	120,	0	-0.89	0.0288403	1	3' UTR	19	12699194	12723996	24803	2
chr19	18990888	18991097	210	ENSG00000064607	ENST00000593795	nonsense_mediated_decay	10577	SUGP2	SURP and G-patch domain containing 2 [Source:HGNC Symbol;Acc:HGNC:18641]	GO:0003676(nucleic acid binding);GO:0003723(RNA binding);GO:0005634(nucleus);GO:0005654(nucleoplasm);GO:0006396(RNA processing);GO:0006397(mRNA processing);GO:0008380(RNA splicing);GO:0016604(nuclear body)	NA	1.6e-14	1	210,	0	-1.25	0.00933254	1.12	3' UTR	19	18990888	19001674	10787	2
chr19	19515039	19515548	510	ENSG00000178093	ENST00000587522	nonsense_mediated_decay	0	TSSK6	testis specific serine kinase 6 [Source:HGNC Symbol;Acc:HGNC:30410]	GO:0000166(nucleotide binding);GO:0000287(magnesium ion binding);GO:0004672(protein kinase activity);GO:0004674(protein serine/threonine kinase activity);GO:0005515(protein binding);GO:0005524(ATP binding);GO:0005634(nucleus);GO:0005737(cytoplasm);GO:0006468(protein phosphorylation);GO:0007275(multicellular organism development);GO:0007283(spermatogenesis);GO:0016301(kinase activity);GO:0016310(p…	NA	4e-96	1	510,	0	-4.21	2.88403e-06	1.43	5' UTR	19	19512418	19515548	3131	2
chr19	23362286	23373781	11496	ENSG00000167232	ENST00000596989	processed_transcript	21690	ZNF91	zinc finger protein 91 [Source:HGNC Symbol;Acc:HGNC:13166]	GO:0000981(DNA-binding transcription factor activity, RNA polymerase II-specific);GO:0003676(nucleic acid binding);GO:0003677(DNA binding);GO:0003700(DNA-binding transcription factor activity);GO:0005622(intracellular);GO:0005634(nucleus);GO:0006355(regulation of transcription, DNA-templated);GO:0006357(regulation of transcription by RNA polymerase II);GO:0008270(zinc ion binding);GO:0045892(nega…	05168(Herpes simplex virus 1 infection)	1e-20	2	440,40,	0,11456	-1.65	0.00281838	1.84	5' UTR	19	23308903	23395471	86569	2
chr19	36545902	36547764	1863	ENSG00000186020	ENST00000452073	protein_coding	0	ZNF529	zinc finger protein 529 [Source:HGNC Symbol;Acc:HGNC:29328]	GO:0000981(DNA-binding transcription factor activity, RNA polymerase II-specific);GO:0003676(nucleic acid binding);GO:0003677(DNA binding);GO:0005622(intracellular);GO:0005634(nucleus);GO:0006355(regulation of transcription, DNA-templated);GO:0006357(regulation of transcription by RNA polymerase II);GO:0046872(metal ion binding)	05168(Herpes simplex virus 1 infection)	1e-155	3	32,139,207,	0,1488,1656	-1.78	0.00194984	1.55	3' UTR	19	36534774	36547764	12991	2
chr19	36747704	36761717	14014	ENSG00000267041	ENST00000589390	protein_coding	11108	ZNF850	zinc finger protein 850 [Source:HGNC Symbol;Acc:HGNC:27994]	GO:0003676(nucleic acid binding);GO:0003677(DNA binding);GO:0005622(intracellular);GO:0005634(nucleus);GO:0006355(regulation of transcription, DNA-templated);GO:0046872(metal ion binding)	05168(Herpes simplex virus 1 infection)	1e-110	2	3101,75,	0,13939	-7.95	2.29087e-10	1.12	3' UTR	19	36714383	36772825	58443	2
chr19	38893470	38893679	210	ENSG00000068903	ENST00000358931	protein_coding	6183	SIRT2	sirtuin 2 [Source:HGNC Symbol;Acc:HGNC:10886]	GO:0000122(negative regulation of transcription by RNA polymerase II);GO:0000183(chromatin silencing at rDNA);GO:0000781(chromosome, telomeric region);GO:0002376(immune system process);GO:0003682(chromatin binding);GO:0004407(histone deacetylase activity);GO:0005515(protein binding);GO:0005634(nucleus);GO:0005677(chromatin silencing complex);GO:0005694(chromosome);GO:0005720(nuclear heterochromat…	NA	4.6e-06	1	210,	0	-1.58	0.00346737	1.13	Exon (ENST00000358931/ENSG00000068903, exon 3 of 13)	19	38878555	38899862	21308	2
chr19	39031069	39031890	822	ENSG00000161243	ENST00000595166	retained_intron	0	FBXO27	F-box protein 27 [Source:HGNC Symbol;Acc:HGNC:18753]	GO:0000209(protein polyubiquitination);GO:0005515(protein binding);GO:0005829(cytosol);GO:0019005(SCF ubiquitin ligase complex);GO:0043687(post-translational protein modification)	NA	3e-06	2	334,27,	0,795	-1.73	0.00223872	1.22	Exon (ENST00000597303/ENSG00000267992, exon 2 of 2)	19	39025519	39031402	5884	2
chr19	43997885	43998365	481	ENSG00000204920	ENST00000611002	protein_coding	13715	ZNF155	zinc finger protein 155 [Source:HGNC Symbol;Acc:HGNC:12940]	GO:0000981(DNA-binding transcription factor activity, RNA polymerase II-specific);GO:0003676(nucleic acid binding);GO:0003677(DNA binding);GO:0003700(DNA-binding transcription factor activity);GO:0005622(intracellular);GO:0005634(nucleus);GO:0006355(regulation of transcription, DNA-templated);GO:0006357(regulation of transcription by RNA polymerase II);GO:0046872(metal ion binding)	05168(Herpes simplex virus 1 infection)	1.3e-07	1	481,	0	-1.31	0.00794328	1.1	3' UTR	19	43984170	43998325	14156	1
chr19	45642387	45642775	389	ENSG00000125746	ENST00000588172	protein_coding	0	EML2	EMAP like 2 [Source:HGNC Symbol;Acc:HGNC:18035]	GO:0005102(signaling receptor binding);GO:0005515(protein binding);GO:0005737(cytoplasm);GO:0005819(spindle);GO:0005856(cytoskeleton);GO:0005874(microtubule);GO:0005875(microtubule associated complex);GO:0007601(visual perception);GO:0007605(sensory perception of sound);GO:0008017(microtubule binding);GO:0008022(protein C-terminus binding);GO:0010968(regulation of microtubule nucleation);GO:00156…	NA	5e-61	1	389,	0	-0.945	0.0245471	1.04	5' UTR	19	45641641	45642562	922	2
chr19	45710659	45710808	150	ENSG00000177051	ENST00000317683	protein_coding	20088	FBXO46	F-box protein 46 [Source:HGNC Symbol;Acc:HGNC:25069]	GO:0005515(protein binding)	NA	0.00087	1	150,	0	-1.44	0.00524807	1.52	3' UTR	19	45710629	45730896	20268	2
chr19	48297054	48297591	538	ENSG00000105479	ENST00000315396	protein_coding	22484	CCDC114	coiled-coil domain containing 114 [Source:HGNC Symbol;Acc:HGNC:26560]	GO:0003341(cilium movement);GO:0005515(protein binding);GO:0005929(cilium);GO:0005930(axoneme);GO:0036157(outer dynein arm);GO:0036158(outer dynein arm assembly);GO:0042995(cell projection)	NA	4.7e-07	1	538,	0	-1.36	0.00660693	1.85	Exon (ENST00000315396/ENSG00000105479, exon 13 of 14)	19	48296457	48320075	23619	2
chr19	48465652	48469069	3418	ENSG00000268465	ENST00000595676	protein_coding	0	AC008403	novel protein	GO:0005086(ARF guanyl-nucleotide exchange factor activity);GO:0032012(regulation of ARF protein signal transduction)	NA	1.4e-05	3	287,369,59,	0,917,3359	-0.995	0.0204174	1.17	5' UTR	19	48465837	48472431	6595	1
chr1	3916568	3916956	389	ENSG00000236423	ENST00000442673	lincRNA	16164	LINC01134	long intergenic non-protein coding RNA 1134 [Source:HGNC Symbol;Acc:HGNC:49449]	NA	NA	5.9e-05	1	389,	0	-1.25	0.00933254	4.38	Exon (ENST00000442673/ENSG00000236423, exon 2 of 2)	1	3900404	3917225	16822	1
chr1	172407808	172408048	241	ENSG00000135845	ENST00000489002	processed_transcript	7278	PIGC	phosphatidylinositol glycan anchor biosynthesis class C [Source:HGNC Symbol;Acc:HGNC:8960]	GO:0000506(glycosylphosphatidylinositol-N-acetylglucosaminyltransferase (GPI-GnT) complex);GO:0003824(catalytic activity);GO:0005783(endoplasmic reticulum);GO:0005789(endoplasmic reticulum membrane);GO:0006506(GPI anchor biosynthetic process);GO:0016020(membrane);GO:0016021(integral component of membrane);GO:0016254(preassembly of GPI anchor in ER membrane);GO:0016740(transferase activity);GO:001…	00563(Glycosylphosphatidylinositol (GPI)-anchor biosynthesis)	2.5e-06	1	241,	0	-1.07	0.0165959	4.44	3' UTR	1	172370189	172415326	45138	2
chr19	52015527	52017657	2131	ENSG00000142556	ENST00000356322	protein_coding	10692	ZNF614	zinc finger protein 614 [Source:HGNC Symbol;Acc:HGNC:24722]	GO:0000981(DNA-binding transcription factor activity, RNA polymerase II-specific);GO:0003674(molecular_function);GO:0003676(nucleic acid binding);GO:0003677(DNA binding);GO:0005515(protein binding);GO:0005575(cellular_component);GO:0005622(intracellular);GO:0005634(nucleus);GO:0006355(regulation of transcription, DNA-templated);GO:0006357(regulation of transcription by RNA polymerase II);GO:00081…	05168(Herpes simplex virus 1 infection)	5e-91	2	1833,82,	0,2049	-4.37	1.94984e-06	1.05	3' UTR	19	52012765	52028349	15585	2
chr19	52907459	52917298	9840	ENSG00000213793	ENST00000638862	protein_coding	6183	ZNF888	zinc finger protein 888 [Source:HGNC Symbol;Acc:HGNC:38695]	GO:0003676(nucleic acid binding);GO:0003677(DNA binding);GO:0005622(intracellular);GO:0005634(nucleus);GO:0006355(regulation of transcription, DNA-templated);GO:0046872(metal ion binding)	NA	4e-47	3	721,127,77,	0,7737,9763	-1.75	0.00213796	1.1	Exon (ENST00000638862/ENSG00000213793, exon 4 of 5)	19	52904417	52923481	19065	2
chr19	53069123	53073005	3883	ENSG00000170949	ENST00000599056	protein_coding	30346	ZNF160	zinc finger protein 160 [Source:HGNC Symbol;Acc:HGNC:12948]	GO:0000981(DNA-binding transcription factor activity, RNA polymerase II-specific);GO:0003676(nucleic acid binding);GO:0003677(DNA binding);GO:0005622(intracellular);GO:0005634(nucleus);GO:0006355(regulation of transcription, DNA-templated);GO:0006357(regulation of transcription by RNA polymerase II);GO:0030097(hemopoiesis);GO:0046872(metal ion binding)	05168(Herpes simplex virus 1 infection)	1e-137	2	1140,120,	0,3763	-5.17	2.51189e-07	1.05	3' UTR	19	53066606	53103351	36746	2
chr5	83644459	83652113	7655	ENSG00000145681	ENST00000274341	protein_coding	69500	HAPLN1	hyaluronan and proteoglycan link protein 1 [Source:HGNC Symbol;Acc:HGNC:2380]	GO:0001501(skeletal system development);GO:0005540(hyaluronic acid binding);GO:0005576(extracellular region);GO:0007155(cell adhesion);GO:0007417(central nervous system development);GO:0030021(extracellular matrix structural constituent conferring compression resistance);GO:0030198(extracellular matrix organization);GO:0031012(extracellular matrix);GO:0045202(synapse);GO:0062023(collagen-containi…	NA	2e-06	2	207,94,	0,7561	-0.808	0.0380189	4.46	3' UTR	5	83637805	83721613	83809	2
chr19	58346852	58347001	150	ENSG00000121410	ENST00000596924	processed_transcript	633	A1BG	alpha-1-B glycoprotein [Source:HGNC Symbol;Acc:HGNC:5]	GO:0002576(platelet degranulation);GO:0003674(molecular_function);GO:0005576(extracellular region);GO:0005615(extracellular space);GO:0008150(biological_process);GO:0031093(platelet alpha granule lumen);GO:0034774(secretory granule lumen);GO:0043312(neutrophil degranulation);GO:0062023(collagen-containing extracellular matrix);GO:0070062(extracellular exosome);GO:0072562(blood microparticle);GO:1…	NA	5.4e-06	1	150,	0	-0.932	0.025704	1.3	3' UTR	19	58345178	58347634	2457	2
chr19	58346854	58347003	150	ENSG00000121410	ENST00000596924	processed_transcript	631	A1BG	alpha-1-B glycoprotein [Source:HGNC Symbol;Acc:HGNC:5]	GO:0002576(platelet degranulation);GO:0003674(molecular_function);GO:0005576(extracellular region);GO:0005615(extracellular space);GO:0008150(biological_process);GO:0031093(platelet alpha granule lumen);GO:0034774(secretory granule lumen);GO:0043312(neutrophil degranulation);GO:0062023(collagen-containing extracellular matrix);GO:0070062(extracellular exosome);GO:0072562(blood microparticle);GO:1…	NA	1.1e-06	1	150,	0	-0.945	0.0245471	1.32	3' UTR	19	58345178	58347634	2457	2
chr20	1180924	1181643	720	ENSG00000125818	ENST00000652336	nonsense_mediated_decay	67684	PSMF1	proteasome inhibitor subunit 1 [Source:HGNC Symbol;Acc:HGNC:9571]	GO:0000165(MAPK cascade);GO:0000209(protein polyubiquitination);GO:0000502(proteasome complex);GO:0002223(stimulatory C-type lectin receptor signaling pathway);GO:0002479(antigen processing and presentation of exogenous peptide antigen via MHC class I, TAP-dependent);GO:0004866(endopeptidase inhibitor activity);GO:0005515(protein binding);GO:0005654(nucleoplasm);GO:0005737(cytoplasm);GO:0005783(e…	03050(Proteasome)	4e-17	1	720,	0	-1.07	0.0165959	1.26	3' UTR	20	1113240	1182081	68842	1
chr20	5995207	5996104	898	ENSG00000125885	ENST00000610722	protein_coding	44555	MCM8	minichromosome maintenance 8 homologous recombination repair factor [Source:HGNC Symbol;Acc:HGNC:16147]	GO:0000082(G1/S transition of mitotic cell cycle);GO:0000166(nucleotide binding);GO:0000724(double-strand break repair via homologous recombination);GO:0003677(DNA binding);GO:0003682(chromatin binding);GO:0004386(helicase activity);GO:0005515(protein binding);GO:0005524(ATP binding);GO:0005634(nucleus);GO:0005654(nucleoplasm);GO:0005694(chromosome);GO:0006260(DNA replication);GO:0006270(DNA repl…	NA	7.9e-48	1	898,	0	-2.59	0.00020893	1.03	3' UTR	20	5950652	5998977	48326	1
chr20	25221860	25222518	659	ENSG00000197586	ENST00000481322	processed_transcript	0	ENTPD6	ectonucleoside triphosphate diphosphohydrolase 6 (putative) [Source:HGNC Symbol;Acc:HGNC:3368]	GO:0000139(Golgi membrane);GO:0005576(extracellular region);GO:0005615(extracellular space);GO:0005794(Golgi apparatus);GO:0005886(plasma membrane);GO:0008894(guanosine-5'-triphosphate,3'-diphosphate diphosphatase activity);GO:0009986(cell surface);GO:0016020(membrane);GO:0016021(integral component of membrane);GO:0016787(hydrolase activity);GO:0017110(nucleoside-diphosphatase activity);GO:001711…	00230(Purine metabolism);00240(Pyrimidine metabolism)	3.2e-88	1	659,	0	-10.3	6.30957e-13	1.52	Exon (ENST00000485936/ENSG00000197586, exon 1 of 4)	20	25222059	25222883	825	1
chr20	64207698	64208476	779	ENSG00000196132	ENST00000360149	protein_coding	55907	MYT1	myelin transcription factor 1 [Source:HGNC Symbol;Acc:HGNC:7622]	GO:0000977(RNA polymerase II regulatory region sequence-specific DNA binding);GO:0000981(DNA-binding transcription factor activity, RNA polymerase II-specific);GO:0001228(DNA-binding transcription activator activity, RNA polymerase II-specific);GO:0003677(DNA binding);GO:0003700(DNA-binding transcription factor activity);GO:0005634(nucleus);GO:0005654(nucleoplasm);GO:0005829(cytosol);GO:0006355(r…	NA	1e-38	1	779,	0	-1.14	0.0131826	1.08	Exon (ENST00000328439/ENSG00000196132, exon 7 of 23)	20	64151791	64228102	76312	1
chr20	1180591	1183789	3199	ENSG00000125818	ENST00000652336	nonsense_mediated_decay	67351	PSMF1	proteasome inhibitor subunit 1 [Source:HGNC Symbol;Acc:HGNC:9571]	GO:0000165(MAPK cascade);GO:0000209(protein polyubiquitination);GO:0000502(proteasome complex);GO:0002223(stimulatory C-type lectin receptor signaling pathway);GO:0002479(antigen processing and presentation of exogenous peptide antigen via MHC class I, TAP-dependent);GO:0004866(endopeptidase inhibitor activity);GO:0005515(protein binding);GO:0005654(nucleoplasm);GO:0005737(cytoplasm);GO:0005783(e…	03050(Proteasome)	1.3e-36	2	997,19,	0,3180	-1.01	0.0194984	1.03	3' UTR	20	1113240	1182081	68842	1
chr20	7977795	7978035	241	ENSG00000125827	ENST00000246024	protein_coding	41726	TMX4	thioredoxin related transmembrane protein 4 [Source:HGNC Symbol;Acc:HGNC:25237]	GO:0005623(cell);GO:0016020(membrane);GO:0016021(integral component of membrane);GO:0045454(cell redox homeostasis);GO:0055114(oxidation-reduction process)	NA	5e-11	1	241,	0	-1	0.0204174	1.65	3' UTR	20	7977346	8019761	42416	2
chr20	28563850	28564870	1021	ENSG00000282826	ENST00000650751	processed_transcript	37903	FRG1CP	FSHD region gene 1 family member C, pseudogene [Source:HGNC Symbol;Acc:HGNC:51762]	NA	NA	2.5e-12	1	1021,	0	-1.5	0.00436516	1	Exon (ENST00000650751/ENSG00000282826, exon 8 of 8)	20	28563850	28602773	38924	2
chr7	94656018	94656197	180	ENSG00000127990	ENST00000647351	protein_coding	0	SGCE	sarcoglycan epsilon [Source:HGNC Symbol;Acc:HGNC:10808]	GO:0005509(calcium ion binding);GO:0005737(cytoplasm);GO:0005794(Golgi apparatus);GO:0005856(cytoskeleton);GO:0005886(plasma membrane);GO:0005887(integral component of plasma membrane);GO:0007160(cell-matrix adhesion);GO:0007517(muscle organ development);GO:0016010(dystrophin-associated glycoprotein complex);GO:0016012(sarcoglycan complex);GO:0016020(membrane);GO:0016021(integral component of mem…	NA	2.6e-05	1	180,	0	-1.01	0.0199526	4.46	5' UTR	7	94584980	94656126	71147	2
chr20	37501989	37502588	600	ENSG00000166619	ENST00000411780	processed_transcript	6643	BLCAP	BLCAP, apoptosis inducing factor [Source:HGNC Symbol;Acc:HGNC:1055]	GO:0005515(protein binding);GO:0006915(apoptotic process);GO:0007049(cell cycle);GO:0016020(membrane);GO:0016021(integral component of membrane);GO:0030262(apoptotic nuclear changes)	NA	1.9e-07	1	600,	0	-0.879	0.0301995	1.55	Exon (ENST00000613961/ENSG00000166619, exon 1 of 1)	20	37492472	37509231	16760	2
chr10	116881668	116882085	418	ENSG00000187164	ENST00000355371	protein_coding	123102	SHTN1	shootin 1 [Source:HGNC Symbol;Acc:HGNC:29319]	GO:0005515(protein binding);GO:0005737(cytoplasm);GO:0005856(cytoskeleton);GO:0005874(microtubule);GO:0005875(microtubule associated complex);GO:0006930(substrate-dependent cell migration, cell extension);GO:0007265(Ras protein signal transduction);GO:0007275(multicellular organism development);GO:0007409(axonogenesis);GO:0015630(microtubule cytoskeleton);GO:0019894(kinesin binding);GO:0030027(la…	NA	7.2e-06	1	418,	0	-0.822	0.0363078	4.5	3' UTR	10	116881477	117005187	123711	2
chr3	37143542	37143958	417	ENSG00000224080	ENST00000416536	processed_pseudogene	0	UBE2FP1	UBE2F pseudogene 1 [Source:HGNC Symbol;Acc:HGNC:44535]	NA	NA	5.6e-07	1	417,	0	-3.16	4.57088e-05	4.55	Exon (ENST00000416536/ENSG00000224080, exon 1 of 1)	3	37143512	37143958	447	2
chr12	10589231	10589501	271	ENSG00000256667	ENST00000535939	processed_transcript	10064	KLRA1P	killer cell lectin like receptor A1, pseudogene [Source:HGNC Symbol;Acc:HGNC:6372]	NA	NA	7.2e-06	1	271,	0	-0.779	0.0416869	4.58	Exon (ENST00000535939/ENSG00000256667, exon 7 of 7)	12	10588063	10599565	11503	2
chr21	37202932	37203112	181	ENSG00000182670	ENST00000355666	protein_coding	129661	TTC3	tetratricopeptide repeat domain 3 [Source:HGNC Symbol;Acc:HGNC:12393]	GO:0004842(ubiquitin-protein transferase activity);GO:0005515(protein binding);GO:0005634(nucleus);GO:0005730(nucleolus);GO:0005829(cytosol);GO:0006511(ubiquitin-dependent protein catabolic process);GO:0016567(protein ubiquitination);GO:0016740(transferase activity);GO:0046872(metal ion binding);GO:0070936(protein K48-linked ubiquitination)	NA	3.2e-17	1	181,	0	-2.03	0.000954993	1.56	3' UTR	21	37073271	37203103	129833	1
chr21	38824146	38824895	750	ENSG00000157557	ENST00000360214	protein_coding	18839	ETS2	ETS proto-oncogene 2, transcription factor [Source:HGNC Symbol;Acc:HGNC:3489]	GO:0000122(negative regulation of transcription by RNA polymerase II);GO:0000977(RNA polymerase II regulatory region sequence-specific DNA binding);GO:0000978(RNA polymerase II proximal promoter sequence-specific DNA binding);GO:0000981(DNA-binding transcription factor activity, RNA polymerase II-specific);GO:0001227(DNA-binding transcription repressor activity, RNA polymerase II-specific);GO:000…	04014(Ras signaling pathway);05166(Human T-cell leukemia virus 1 infection)	4.4e-10	1	750,	0	-1.16	0.0123027	1.17	3' UTR	21	38805307	38824955	19649	1
chr21	44130731	44131181	451	ENSG00000241945	ENST00000291576	protein_coding	23332	PWP2	PWP2, small subunit processome component [Source:HGNC Symbol;Acc:HGNC:9711]	GO:0000028(ribosomal small subunit assembly);GO:0000462(maturation of SSU-rRNA from tricistronic rRNA transcript (SSU-rRNA, 5.8S rRNA, LSU-rRNA));GO:0003723(RNA binding);GO:0005515(protein binding);GO:0005634(nucleus);GO:0005654(nucleoplasm);GO:0005730(nucleolus);GO:0006364(rRNA processing);GO:0032040(small-subunit processome);GO:0034388(Pwp2p-containing subcomplex of 90S preribosome)	03008(Ribosome biogenesis in eukaryotes)	0	1	451,	0	-4.63	9.77237e-07	1.27	3' UTR	21	44107399	44131181	23783	1
chr3	125375144	125375324	181	ENSG00000163848	ENST00000468369	protein_coding	0	ZNF148	zinc finger protein 148 [Source:HGNC Symbol;Acc:HGNC:12933]	GO:0000122(negative regulation of transcription by RNA polymerase II);GO:0000976(transcription regulatory region sequence-specific DNA binding);GO:0000978(RNA polymerase II proximal promoter sequence-specific DNA binding);GO:0000981(DNA-binding transcription factor activity, RNA polymerase II-specific);GO:0001227(DNA-binding transcription repressor activity, RNA polymerase II-specific);GO:0003676…	NA	7.1e-05	1	181,	0	-1.67	0.00269153	4.6	5' UTR	3	125232059	125375278	143220	2
chr19	52385315	52385615	301	ENSG00000221923	ENST00000422689	protein_coding	15392	ZNF880	zinc finger protein 880 [Source:HGNC Symbol;Acc:HGNC:37249]	GO:0000981(DNA-binding transcription factor activity, RNA polymerase II-specific);GO:0003676(nucleic acid binding);GO:0005622(intracellular);GO:0005634(nucleus);GO:0006355(regulation of transcription, DNA-templated);GO:0006357(regulation of transcription by RNA polymerase II);GO:0046872(metal ion binding)	NA	1e-07	1	301,	0	-0.819	0.0371535	4.7	3' UTR	19	52369923	52385795	15873	1
chr21	9809612	9809912	301	ENSG00000280081	ENST00000623933	processed_transcript	0	LINC01667	long intergenic non-protein coding RNA 1667 [Source:HGNC Symbol;Acc:HGNC:52455]	NA	NA	6.5e-09	1	301,	0	-0.76	0.0446684	1.62	Exon (ENST00000623933/ENSG00000280081, exon 1 of 5)	21	9806875	9809723	2849	2
chr21	33432515	33432664	150	ENSG00000142188	ENST00000484377	processed_transcript	16300	TMEM50B	transmembrane protein 50B [Source:HGNC Symbol;Acc:HGNC:1280]	GO:0000139(Golgi membrane);GO:0003674(molecular_function);GO:0005783(endoplasmic reticulum);GO:0005789(endoplasmic reticulum membrane);GO:0005794(Golgi apparatus);GO:0005886(plasma membrane);GO:0008150(biological_process);GO:0016020(membrane);GO:0016021(integral component of membrane);GO:0032511(late endosome to vacuole transport via multivesicular body sorting pathway)	NA	0.00023	1	150,	0	-0.971	0.0223872	1.73	3' UTR	21	33432485	33448964	16480	2
chr2	130202371	130204394	2024	ENSG00000227632	ENST00000430381	unprocessed_pseudogene	59	AC018804	pseudogene similar to part of CDC42 binding protein kinase beta (DMPK-like) CDC42BPB	NA	NA	2.1e-08	2	69,226,	0,1798	-1.21	0.0104713	4.71	Exon (ENST00000430381/ENSG00000227632, exon 1 of 5)	2	130202312	130212628	10317	1
chr21	39422777	39423465	689	ENSG00000157578	ENST00000380671	protein_coding	5057	LCA5L	LCA5L, lebercilin like [Source:HGNC Symbol;Acc:HGNC:1255]	GO:0005515(protein binding);GO:0005930(axoneme);GO:0042073(intraciliary transport)	NA	1.6e-55	1	689,	0	-2.69	0.000158489	1.31	3' UTR	21	39405844	39428522	22679	2
chr21	43053221	43055235	2015	ENSG00000160200	ENST00000461686	retained_intron	13169	CBS	cystathionine-beta-synthase [Source:HGNC Symbol;Acc:HGNC:1550]	GO:0003824(catalytic activity);GO:0004122(cystathionine beta-synthase activity);GO:0004124(cysteine synthase activity);GO:0005515(protein binding);GO:0005634(nucleus);GO:0005737(cytoplasm);GO:0005829(cytosol);GO:0006535(cysteine biosynthetic process from serine);GO:0006563(L-serine metabolic process);GO:0006565(L-serine catabolic process);GO:0008152(metabolic process);GO:0008652(cellular amino ac…	00260(Glycine, serine and threonine metabolism);00270(Cysteine and methionine metabolism)	5e-84	2	763,164,	0,1851	-2.35	0.000398107	1.55	3' UTR	21	43053191	43068404	15214	2
chr6	28092392	28092895	504	ENSG00000219891	ENST00000406489	transcribed_unprocessed_pseudogene	0	ZSCAN12P1	zinc finger and SCAN domain containing 12 pseudogene 1 [Source:HGNC Symbol;Acc:HGNC:13850]	NA	NA	1.6e-10	1	504,	0	-1.95	0.00120226	4.78	Exon (ENST00000529104/ENSG00000219891, exon 2 of 2)	6	28092427	28092845	419	1
chr22	23856703	23857070	368	ENSG00000133460	ENST00000345044	protein_coding	0	SLC2A11	solute carrier family 2 member 11 [Source:HGNC Symbol;Acc:HGNC:14239]	GO:0005215(transporter activity);GO:0005634(nucleus);GO:0005886(plasma membrane);GO:0008643(carbohydrate transport);GO:0008645(hexose transmembrane transport);GO:0016020(membrane);GO:0016021(integral component of membrane);GO:0022857(transmembrane transporter activity);GO:0030054(cell junction);GO:0055085(transmembrane transport)	NA	7.9e-33	2	289,71,	0,297	-0.875	0.030903	1.74	5' UTR	22	23856703	23886309	29607	1
chr22	27922022	27922178	157	ENSG00000276150	ENST00000611117	misc_RNA	0	RF02199	NA	NA	NA	1.3e-85	1	157,	0	-1.75	0.0020893	1.29	Exon (ENST00000436996/ENSG00000235954, exon 2 of 2)	22	27922022	27922178	157	1
chr10	116881686	116882075	390	ENSG00000187164	ENST00000355371	protein_coding	123112	SHTN1	shootin 1 [Source:HGNC Symbol;Acc:HGNC:29319]	GO:0005515(protein binding);GO:0005737(cytoplasm);GO:0005856(cytoskeleton);GO:0005874(microtubule);GO:0005875(microtubule associated complex);GO:0006930(substrate-dependent cell migration, cell extension);GO:0007265(Ras protein signal transduction);GO:0007275(multicellular organism development);GO:0007409(axonogenesis);GO:0015630(microtubule cytoskeleton);GO:0019894(kinesin binding);GO:0030027(la…	NA	1.4e-05	1	390,	0	-0.91	0.0275423	4.95	3' UTR	10	116881477	117005187	123711	2
chr22	35667745	35668224	480	ENSG00000221963	ENST00000409652	protein_coding	19299	APOL6	apolipoprotein L6 [Source:HGNC Symbol;Acc:HGNC:14870]	GO:0005515(protein binding);GO:0005576(extracellular region);GO:0005737(cytoplasm);GO:0006869(lipid transport);GO:0008289(lipid binding);GO:0016020(membrane);GO:0016021(integral component of membrane);GO:0042157(lipoprotein metabolic process)	NA	7.9e-36	1	480,	0	-0.922	0.0263027	1.27	3' UTR	22	35648446	35668404	19959	1
chr22	46357071	46357340	270	ENSG00000100416	ENST00000441818	nonsense_mediated_decay	21670	TRMU	tRNA 5-methylaminomethyl-2-thiouridylate methyltransferase [Source:HGNC Symbol;Acc:HGNC:25481]	GO:0000049(tRNA binding);GO:0000166(nucleotide binding);GO:0002143(tRNA wobble position uridine thiolation);GO:0003723(RNA binding);GO:0005524(ATP binding);GO:0005654(nucleoplasm);GO:0005739(mitochondrion);GO:0008033(tRNA processing);GO:0008168(methyltransferase activity);GO:0016740(transferase activity);GO:0016783(sulfurtransferase activity);GO:0032259(methylation)	NA	2e-13	1	270,	0	-1.7	0.00245471	1.47	3' UTR	22	46335401	46357335	21935	1
chr22	50783220	50783921	702	ENSG00000079974	ENST00000435118	protein_coding	0	RABL2B	RAB, member of RAS oncogene family like 2B [Source:HGNC Symbol;Acc:HGNC:9800]	GO:0000166(nucleotide binding);GO:0000242(pericentriolar material);GO:0003924(GTPase activity);GO:0005515(protein binding);GO:0005525(GTP binding);GO:0005737(cytoplasm);GO:0005814(centriole);GO:0005856(cytoskeleton);GO:0005929(cilium);GO:0006886(intracellular protein transport);GO:0030030(cell projection organization);GO:0032482(Rab protein signal transduction);GO:0036064(ciliary basal body);GO:0…	NA	4.2e-06	2	75,165,	0,537	-1.21	0.0104713	1.19	5' UTR	22	50767501	50783662	16162	2
chr1	211660336	211660512	177	ENSG00000117650	ENST00000540251	protein_coding	15118	NEK2	NIMA related kinase 2 [Source:HGNC Symbol;Acc:HGNC:7745]	GO:0000070(mitotic sister chromatid segregation);GO:0000086(G2/M transition of mitotic cell cycle);GO:0000166(nucleotide binding);GO:0000278(mitotic cell cycle);GO:0000775(chromosome, centromeric region);GO:0000776(kinetochore);GO:0000777(condensed chromosome kinetochore);GO:0000794(condensed nuclear chromosome);GO:0000922(spindle pole);GO:0001824(blastocyst development);GO:0004672(protein kinase…	NA	4.2e-05	1	177,	0	-0.756	0.0457088	5	Exon (ENST00000438304/ENSG00000224763, exon 1 of 1)	1	211658657	211675630	16974	2
chr8	144503943	144504153	211	ENSG00000167701	ENST00000531330	retained_intron	0	GPT	glutamic--pyruvic transaminase [Source:HGNC Symbol;Acc:HGNC:4552]	GO:0003824(catalytic activity);GO:0004021(L-alanine:2-oxoglutarate aminotransferase activity);GO:0005615(extracellular space);GO:0005737(cytoplasm);GO:0005829(cytosol);GO:0008483(transaminase activity);GO:0008652(cellular amino acid biosynthetic process);GO:0009058(biosynthetic process);GO:0016740(transferase activity);GO:0030170(pyridoxal phosphate binding);GO:0042853(L-alanine catabolic process…	00220(Arginine biosynthesis);00250(Alanine, aspartate and glutamate metabolism)	0.00012	1	211,	0	-0.756	0.0457088	5	5' UTR	8	144504140	144504836	697	1
chr22	23856514	23857039	526	ENSG00000133460	ENST00000345044	protein_coding	0	SLC2A11	solute carrier family 2 member 11 [Source:HGNC Symbol;Acc:HGNC:14239]	GO:0005215(transporter activity);GO:0005634(nucleus);GO:0005886(plasma membrane);GO:0008643(carbohydrate transport);GO:0008645(hexose transmembrane transport);GO:0016020(membrane);GO:0016021(integral component of membrane);GO:0022857(transmembrane transporter activity);GO:0030054(cell junction);GO:0055085(transmembrane transport)	NA	7.9e-46	1	526,	0	-1.16	0.0123027	1.64	5' UTR	22	23856703	23886309	29607	1
chr22	30653906	30654552	647	ENSG00000100036	ENST00000406566	protein_coding	17583	SLC35E4	solute carrier family 35 member E4 [Source:HGNC Symbol;Acc:HGNC:17058]	GO:0005794(Golgi apparatus);GO:0015165(pyrimidine nucleotide-sugar transmembrane transporter activity);GO:0015297(antiporter activity);GO:0016020(membrane);GO:0016021(integral component of membrane);GO:0022857(transmembrane transporter activity);GO:0055085(transmembrane transport);GO:0090481(pyrimidine nucleotide-sugar transmembrane transport)	NA	1.8e-10	2	66,255,	0,392	-1.06	0.0169824	1.45	3' UTR	22	30636323	30663299	26977	1
chr22	46761923	46762563	641	ENSG00000260708	ENST00000564152	antisense	0	AL118516	novel transcript, antisense to TBC1D22A	NA	NA	5e-88	1	641,	0	-2.48	0.000275423	1.14	Exon (ENST00000564152/ENSG00000260708, exon 1 of 1)	22	46761894	46762563	670	2
chr22	49933227	49934074	848	ENSG00000278869	ENST00000623759	lincRNA	0	BX539320	novel transcript	NA	NA	1.4e-09	1	848,	0	-1.14	0.0131826	1.37	Exon (ENST00000623759/ENSG00000278869, exon 1 of 1)	22	49933198	49934074	877	2
chr5	43061724	43062023	300	ENSG00000177738	ENST00000503152	sense_overlapping	5396	AC025171	novel transcript, sense overlapping to ANXA2R	NA	NA	3.5e-06	1	300,	0	-0.938	0.0251189	5.52	Exon (ENST00000607250/ENSG00000272144, exon 1 of 1)	5	43014736	43067419	52684	2
chrX	48521799	48522216	418	ENSG00000147155	ENST00000276096	processed_transcript	0	EBP	EBP, cholestenol delta-isomerase [Source:HGNC Symbol;Acc:HGNC:3133]	GO:0000247(C-8 sterol isomerase activity);GO:0001501(skeletal system development);GO:0004769(steroid delta-isomerase activity);GO:0004888(transmembrane signaling receptor activity);GO:0005515(protein binding);GO:0005634(nucleus);GO:0005635(nuclear envelope);GO:0005783(endoplasmic reticulum);GO:0005789(endoplasmic reticulum membrane);GO:0005887(integral component of plasma membrane);GO:0006629(lip…	00100(Steroid biosynthesis)	8.5e-08	2	109,72,	0,346	-2.15	0.000691831	1.32	5' UTR	23	48521799	48528710	6912	1
chrX	48521806	48523775	1970	ENSG00000147155	ENST00000495186	protein_coding	0	EBP	EBP, cholestenol delta-isomerase [Source:HGNC Symbol;Acc:HGNC:3133]	GO:0000247(C-8 sterol isomerase activity);GO:0001501(skeletal system development);GO:0004769(steroid delta-isomerase activity);GO:0004888(transmembrane signaling receptor activity);GO:0005515(protein binding);GO:0005634(nucleus);GO:0005635(nuclear envelope);GO:0005783(endoplasmic reticulum);GO:0005789(endoplasmic reticulum membrane);GO:0005887(integral component of plasma membrane);GO:0006629(lip…	00100(Steroid biosynthesis)	4.9e-07	2	102,77,	0,1893	-3.82	7.94328e-06	1.09	5' UTR	23	48521808	48528716	6909	1
chr3	15602179	15606519	4341	ENSG00000169814	ENST00000427382	protein_coding	838	BTD	biotinidase [Source:HGNC Symbol;Acc:HGNC:1122]	GO:0005576(extracellular region);GO:0005615(extracellular space);GO:0005759(mitochondrial matrix);GO:0006768(biotin metabolic process);GO:0006807(nitrogen compound metabolic process);GO:0007417(central nervous system development);GO:0016787(hydrolase activity);GO:0016811(hydrolase activity, acting on carbon-nitrogen (but not peptide) bonds, in linear amides);GO:0047708(biotinidase activity);GO:00…	00780(Biotin metabolism);04977(Vitamin digestion and absorption)	0.00032	2	132,79,	0,4262	-1.18	0.0114815	5.58	5' UTR	3	15601341	15645822	44482	1
chrX	153182701	153183438	738	ENSG00000198681	ENST00000356661	protein_coding	3417	MAGEA1	MAGE family member A1 [Source:HGNC Symbol;Acc:HGNC:6796]	GO:0000122(negative regulation of transcription by RNA polymerase II);GO:0005515(protein binding);GO:0005634(nucleus);GO:0005737(cytoplasm);GO:0005886(plasma membrane);GO:0042826(histone deacetylase binding);GO:0045746(negative regulation of Notch signaling pathway)	NA	2.5e-08	1	738,	0	-1.21	0.0107152	1.21	3' UTR	23	153179284	153183880	4597	1
chrX	154476461	154477210	750	ENSG00000130827	ENST00000369682	protein_coding	18180	PLXNA3	plexin A3 [Source:HGNC Symbol;Acc:HGNC:9101]	GO:0002116(semaphorin receptor complex);GO:0004888(transmembrane signaling receptor activity);GO:0005515(protein binding);GO:0005634(nucleus);GO:0005886(plasma membrane);GO:0005887(integral component of plasma membrane);GO:0007162(negative regulation of cell adhesion);GO:0007165(signal transduction);GO:0007275(multicellular organism development);GO:0007411(axon guidance);GO:0008360(regulation of …	04360(Axon guidance)	3.2e-24	1	750,	0	-0.891	0.0288403	1.17	3' UTR	23	154458281	154477779	19499	1
chrX	101615118	101615538	421	ENSG00000198960	ENST00000497931	processed_transcript	2372	ARMCX6	armadillo repeat containing X-linked 6 [Source:HGNC Symbol;Acc:HGNC:26094]	GO:0005739(mitochondrion);GO:0005741(mitochondrial outer membrane);GO:0016020(membrane);GO:0016021(integral component of membrane)	NA	3.8e-07	1	421,	0	-13.3	3.98107e-16	1.67	3' UTR	23	101615118	101617910	2793	2
chrX	110317858	110426699	108842	ENSG00000101935	ENST00000262844	protein_coding	0	AMMECR1	Alport syndrome, mental retardation, midface hypoplasia and elliptocytosis chromosomal region gene 1 [Source:HGNC Symbol;Acc:HGNC:467]	GO:0005515(protein binding);GO:0005634(nucleus);GO:0008150(biological_process)	NA	3.8e-10	2	228,42,	0,108800	-1.35	0.00676083	1.78	5' UTR	23	110194186	110318085	123900	2
chrX	136848571	136869324	20754	ENSG00000147274	ENST00000561733	processed_transcript	4101	RBMX	RNA binding motif protein X-linked [Source:HGNC Symbol;Acc:HGNC:9910]	GO:0000381(regulation of alternative mRNA splicing, via spliceosome);GO:0000398(mRNA splicing, via spliceosome);GO:0000978(RNA polymerase II proximal promoter sequence-specific DNA binding);GO:0001649(osteoblast differentiation);GO:0003676(nucleic acid binding);GO:0003682(chromatin binding);GO:0003723(RNA binding);GO:0003729(mRNA binding);GO:0005515(protein binding);GO:0005615(extracellular space…	03040(Spliceosome)	4.5e-05	2	12,138,	0,20616	-1.36	0.00676083	1.23	3' UTR	23	136848004	136873425	25422	2
chrX	154397772	154398250	479	ENSG00000147403	ENST00000424325	protein_coding	0	RPL10	ribosomal protein L10 [Source:HGNC Symbol;Acc:HGNC:10298]	GO:0000027(ribosomal large subunit assembly);GO:0000122(negative regulation of transcription by RNA polymerase II);GO:0000184(nuclear-transcribed mRNA catabolic process, nonsense-mediated decay);GO:0003723(RNA binding);GO:0003735(structural constituent of ribosome);GO:0005515(protein binding);GO:0005622(intracellular);GO:0005634(nucleus);GO:0005783(endoplasmic reticulum);GO:0005790(smooth endopla…	03010(Ribosome)	7.9e-10	1	479,	0	-0.794	0.0398107	1.32	5' UTR	23	154398230	154402339	4110	1
chr3	22381975	22382482	508	ENSG00000132967	ENST00000255320	transcribed_processed_pseudogene	156	HMGB1P5	high mobility group box 1 pseudogene 5 [Source:HGNC Symbol;Acc:HGNC:4997]	NA	NA	1e-258	1	508,	0	-7.22	1.41254e-09	1.17	Exon (ENST00000255320/ENSG00000132967, exon 1 of 1)	3	22381819	22382460	642	1
chr4	1395605	1395992	388	ENSG00000163945	ENST00000389851	protein_coding	48289	UVSSA	UV stimulated scaffold protein A [Source:HGNC Symbol;Acc:HGNC:29304]	GO:0000993(RNA polymerase II complex binding);GO:0005515(protein binding);GO:0005634(nucleus);GO:0005654(nucleoplasm);GO:0005694(chromosome);GO:0005737(cytoplasm);GO:0005783(endoplasmic reticulum);GO:0005886(plasma membrane);GO:0006281(DNA repair);GO:0006283(transcription-coupled nucleotide-excision repair);GO:0006469(negative regulation of protein kinase activity);GO:0006974(cellular response to…	NA	2.1e-09	1	388,	0	-1.47	0.0047863	1.46	3' UTR	4	1347316	1395989	48674	1
chr6	160093499	160094215	717	ENSG00000197081	ENST00000356956	protein_coding	124400	IGF2R	insulin like growth factor 2 receptor [Source:HGNC Symbol;Acc:HGNC:5467]	GO:0001889(liver development);GO:0001965(G-protein alpha-subunit binding);GO:0001972(retinoic acid binding);GO:0005010(insulin-like growth factor-activated receptor activity);GO:0005515(protein binding);GO:0005520(insulin-like growth factor binding);GO:0005537(mannose binding);GO:0005615(extracellular space);GO:0005634(nucleus);GO:0005641(nuclear envelope lumen);GO:0005764(lysosome);GO:0005765(ly…	04142(Lysosome);04144(Endocytosis)	3.2e-13	1	717,	0	-1.66	0.00275423	1.88	Exon (ENST00000569097/ENSG00000213073, exon 1 of 1)	6	159969099	160111504	142406	1
chr7	106660679	106661158	480	ENSG00000253276	ENST00000523505	protein_coding	0	CCDC71L	coiled-coil domain containing 71 like [Source:HGNC Symbol;Acc:HGNC:26685]	GO:0044255(cellular lipid metabolic process);GO:0045600(positive regulation of fat cell differentiation)	NA	1e-130	1	480,	0	-2.48	0.000281838	1.06	5' UTR	7	106654360	106661158	6799	2
chr10	50658619	50660293	1675	ENSG00000231345	ENST00000449695	processed_transcript	2652	BEND3P1	BEN domain containing 3 pseudogene 1 [Source:HGNC Symbol;Acc:HGNC:45014]	NA	NA	4e-90	1	1675,	0	-4.41	1.69824e-06	1.15	Exon (ENST00000449695/ENSG00000231345, exon 2 of 2)	10	50655967	50660268	4302	1
chr10	30047568	30047837	270	ENSG00000165757	ENST00000375377	protein_coding	11749	JCAD	junctional cadherin 5 associated [Source:HGNC Symbol;Acc:HGNC:29283]	GO:0005911(cell-cell junction);GO:0005912(adherens junction);GO:0007155(cell adhesion);GO:0030054(cell junction);GO:0032587(ruffle membrane);GO:0043410(positive regulation of MAPK cascade);GO:0048471(perinuclear region of cytoplasm);GO:0090050(positive regulation of cell migration involved in sprouting angiogenesis);GO:1900748(positive regulation of vascular endothelial growth factor signaling pa…	NA	0.00016	1	270,	0	-1.07	0.0162181	1.76	5' UTR	10	30012803	30059586	46784	2
chr7	73194675	73196029	1355	ENSG00000233369	ENST00000544802	processed_transcript	39737	GTF2IP4	general transcription factor IIi pseudogene 4 [Source:HGNC Symbol;Acc:HGNC:51716]	NA	NA	7.9e-07	3	53,66,151,	0,961,1204	-3.51	1.77828e-05	5.61	Exon (ENST00000544802/ENSG00000233369, exon 13 of 24)	7	73154938	73207283	52346	1
chr12	113816742	113817071	330	ENSG00000122965	ENST00000553232	processed_transcript	1108	RBM19	RNA binding motif protein 19 [Source:HGNC Symbol;Acc:HGNC:29098]	GO:0000381(regulation of alternative mRNA splicing, via spliceosome);GO:0003676(nucleic acid binding);GO:0003723(RNA binding);GO:0005634(nucleus);GO:0005654(nucleoplasm);GO:0005694(chromosome);GO:0005730(nucleolus);GO:0005737(cytoplasm);GO:0007275(multicellular organism development);GO:0016020(membrane);GO:0016607(nuclear speck);GO:0040019(positive regulation of embryonic development);GO:0045292(…	NA	7.9e-36	1	330,	0	-0.805	0.0389045	1.08	3' UTR	12	113816738	113818179	1442	2
chr16	16390855	16393954	3100	ENSG00000214967	ENST00000530217	protein_coding	11800	NPIPA7	nuclear pore complex interacting protein family member A7 [Source:HGNC Symbol;Acc:HGNC:41982]	GO:0005515(protein binding);GO:0005654(nucleoplasm)	NA	2.5e-24	5	20,61,36,70,499,	0,1036,1206,1738,2601	-14.9	7.94328e-18	5.7	3' UTR	16	16379055	16393954	14900	1
chr16	30395726	30395991	266	ENSG00000180096	ENST00000570039	processed_transcript	0	SEPT1	septin 1 [Source:HGNC Symbol;Acc:HGNC:2879]	GO:0000166(nucleotide binding);GO:0003924(GTPase activity);GO:0005515(protein binding);GO:0005525(GTP binding);GO:0005737(cytoplasm);GO:0005815(microtubule organizing center);GO:0005856(cytoskeleton);GO:0005940(septin ring);GO:0007049(cell cycle);GO:0007056(spindle assembly involved in female meiosis);GO:0008021(synaptic vesicle);GO:0015630(microtubule cytoskeleton);GO:0017157(regulation of exocy…	05100(Bacterial invasion of epithelial cells)	4e-37	1	266,	0	-1.01	0.0194984	1.55	5' UTR	16	30382752	30395991	13240	2
chr16	89971878	89972266	389	ENSG00000177946	ENST00000565150	transcribed_unitary_pseudogene	0	CENPBD1	CENPB DNA-binding domain containing 1 [Source:HGNC Symbol;Acc:HGNC:28272]	GO:0003677(DNA binding);GO:0005634(nucleus)	NA	5.2e-09	1	389,	0	-1.28	0.00851138	1.31	5' UTR	16	89969983	89971922	1940	2
chr16	89971872	89972262	391	ENSG00000177946	ENST00000565150	transcribed_unitary_pseudogene	0	CENPBD1	CENPB DNA-binding domain containing 1 [Source:HGNC Symbol;Acc:HGNC:28272]	GO:0003677(DNA binding);GO:0005634(nucleus)	NA	3.5e-09	1	391,	0	-1.12	0.0141254	1.2	5' UTR	16	89969983	89971922	1940	2
chr17	18272774	18273043	270	ENSG00000177302	ENST00000493648	nonsense_mediated_decay	1915	TOP3A	DNA topoisomerase III alpha [Source:HGNC Symbol;Acc:HGNC:11992]	GO:0003676(nucleic acid binding);GO:0003677(DNA binding);GO:0003697(single-stranded DNA binding);GO:0003916(DNA topoisomerase activity);GO:0003917(DNA topoisomerase type I activity);GO:0005515(protein binding);GO:0005634(nucleus);GO:0005654(nucleoplasm);GO:0005694(chromosome);GO:0005739(mitochondrion);GO:0005759(mitochondrial matrix);GO:0006260(DNA replication);GO:0006265(DNA topological change);…	03440(Homologous recombination);03460(Fanconi anemia pathway)	1.5e-05	1	270,	0	-2.07	0.000870964	1.89	3' UTR	17	18271428	18274958	3531	2
chr19	37738764	37755252	16489	ENSG00000189144	ENST00000590674	processed_transcript	0	ZNF573	zinc finger protein 573 [Source:HGNC Symbol;Acc:HGNC:26420]	GO:0003676(nucleic acid binding);GO:0003677(DNA binding);GO:0005622(intracellular);GO:0005634(nucleus);GO:0006355(regulation of transcription, DNA-templated);GO:0046872(metal ion binding)	NA	3.2e-59	3	1431,70,52,	0,1877,16437	-2.54	0.000234423	1.1	3' UTR	19	37735833	37740138	4306	2
chr22	26513642	26514478	837	ENSG00000261188	ENST00000566814	antisense	1105	Z95115	novel transcript, antisense to TFIP11	NA	NA	4e-53	1	837,	0	-2.9	9.12011e-05	1.48	Exon (ENST00000566814/ENSG00000261188, exon 1 of 1)	22	26512537	26514568	2032	1
chr6	16129086	16129235	150	ENSG00000007944	ENST00000356840	protein_coding	0	MYLIP	myosin regulatory light chain interacting protein [Source:HGNC Symbol;Acc:HGNC:21155]	GO:0000209(protein polyubiquitination);GO:0004842(ubiquitin-protein transferase activity);GO:0005515(protein binding);GO:0005737(cytoplasm);GO:0005829(cytosol);GO:0005856(cytoskeleton);GO:0005886(plasma membrane);GO:0006511(ubiquitin-dependent protein catabolic process);GO:0007399(nervous system development);GO:0008092(cytoskeletal protein binding);GO:0010977(negative regulation of neuron project…	04979(Cholesterol metabolism)	0.00072	1	150,	0	-2.25	0.000524807	6.57	5' UTR	6	16129086	16148248	19163	1
chr7	5900388	5900687	300	ENSG00000122674	ENST00000461592	retained_intron	1663	CCZ1	CCZ1 homolog, vacuolar protein trafficking and biogenesis associated [Source:HGNC Symbol;Acc:HGNC:21691]	GO:0005085(guanyl-nucleotide exchange factor activity);GO:0005515(protein binding);GO:0005764(lysosome);GO:0005765(lysosomal membrane);GO:0005829(cytosol);GO:0016020(membrane);GO:0016192(vesicle-mediated transport);GO:0016235(aggresome);GO:0035658(Mon1-Ccz1 complex);GO:0043231(intracellular membrane-bounded organelle)	NA	1.6e-08	1	300,	0	-10.7	2.51189e-13	6.57	Exon (ENST00000461592/ENSG00000122674, exon 2 of 2)	7	5898725	5900633	1909	1

## Sheet: down-peak
start	end	width	geneId	transcriptId	transcript_biotype	distanceToTSS	geneName	Description	GO	KEGG	score	blockCount	blockSizes	blockStarts	diff.lg.fdr	diff.p	diff.log2.fc	annotation	geneChr	geneStart	geneEnd	geneLength	geneStrand
3437393	3437662	270	ENSG00000142611	ENST00000270722	protein_coding	368190	PRDM16	PR/SET domain 16 [Source:HGNC Symbol;Acc:HGNC:14000]	GO:0000122(negative regulation of transcription by RNA polymerase II);GO:0000981(DNA-binding transcription factor activity, RNA polymerase II-specific);GO:0003676(nucleic acid binding);GO:0003677(DNA binding);GO:0003713(transcription coactivator activity);GO:0005515(protein binding);GO:0005634(nucleus);GO:0005654(nucleoplasm);GO:0005829(cytosol);GO:0016235(aggresome);GO:0017053(transcriptional re…	04714(Thermogenesis)	2.6e-07	1	270,	0	-0.861	0.0323594	-1.39	3' UTR	1	3069203	3438621	369419	1
9983795	9983975	181	ENSG00000173614	ENST00000377205	protein_coding	40320	NMNAT1	nicotinamide nucleotide adenylyltransferase 1 [Source:HGNC Symbol;Acc:HGNC:17877]	GO:0000166(nucleotide binding);GO:0000309(nicotinamide-nucleotide adenylyltransferase activity);GO:0003824(catalytic activity);GO:0004515(nicotinate-nucleotide adenylyltransferase activity);GO:0005515(protein binding);GO:0005524(ATP binding);GO:0005634(nucleus);GO:0005654(nucleoplasm);GO:0005737(cytoplasm);GO:0009058(biosynthetic process);GO:0009435(NAD biosynthetic process);GO:0009611(response t…	00760(Nicotinate and nicotinamide metabolism)	2.3e-05	1	181,	0	-0.828	0.0354813	-1.5	3' UTR	1	9943475	9985498	42024	1
12276158	12276637	480	ENSG00000048707	ENST00000620676	protein_coding	46128	VPS13D	vacuolar protein sorting 13 homolog D [Source:HGNC Symbol;Acc:HGNC:23595]	GO:0005515(protein binding);GO:0005623(cell);GO:0006623(protein targeting to vacuole);GO:0007005(mitochondrion organization);GO:0019898(extrinsic component of membrane);GO:0045053(protein retention in Golgi apparatus);GO:0070062(extracellular exosome);GO:1901526(positive regulation of mitophagy)	NA	6.8e-08	1	480,	0	-5.26	1.99526e-07	-1.27	Exon (ENST00000620676/ENSG00000048707, exon 19 of 70)	1	12230030	12512047	282018	1
12282979	12283159	181	ENSG00000048707	ENST00000620676	protein_coding	52949	VPS13D	vacuolar protein sorting 13 homolog D [Source:HGNC Symbol;Acc:HGNC:23595]	GO:0005515(protein binding);GO:0005623(cell);GO:0006623(protein targeting to vacuole);GO:0007005(mitochondrion organization);GO:0019898(extrinsic component of membrane);GO:0045053(protein retention in Golgi apparatus);GO:0070062(extracellular exosome);GO:1901526(positive regulation of mitophagy)	NA	9.3e-10	1	181,	0	-3.59	1.44544e-05	-1.7	Exon (ENST00000620676/ENSG00000048707, exon 21 of 70)	1	12230030	12512047	282018	1
16972664	16972934	271	ENSG00000058453	ENST00000375541	protein_coding	50733	CROCC	ciliary rootlet coiled-coil, rootletin [Source:HGNC Symbol;Acc:HGNC:21299]	GO:0001917(photoreceptor inner segment);GO:0003779(actin binding);GO:0005198(structural molecule activity);GO:0005515(protein binding);GO:0005737(cytoplasm);GO:0005813(centrosome);GO:0005814(centriole);GO:0005815(microtubule organizing center);GO:0005829(cytosol);GO:0005856(cytoskeleton);GO:0005886(plasma membrane);GO:0005929(cilium);GO:0007049(cell cycle);GO:0007098(centrosome cycle);GO:0008104(…	NA	4.2e-08	1	271,	0	-0.751	0.0467735	-1.77	3' UTR	1	16921931	16972964	51034	1
22511772	22511922	151	ENSG00000184677	ENST00000375647	protein_coding	59921	ZBTB40	zinc finger and BTB domain containing 40 [Source:HGNC Symbol;Acc:HGNC:29045]	GO:0000981(DNA-binding transcription factor activity, RNA polymerase II-specific);GO:0003674(molecular_function);GO:0003676(nucleic acid binding);GO:0003677(DNA binding);GO:0005515(protein binding);GO:0005634(nucleus);GO:0006357(regulation of transcription by RNA polymerase II);GO:0006974(cellular response to DNA damage stimulus);GO:0030282(bone mineralization);GO:0046872(metal ion binding)	NA	1.3e-07	1	151,	0	-5.15	2.63027e-07	-1.51	Exon (ENST00000375647/ENSG00000184677, exon 11 of 18)	1	22451851	22531154	79304	1
26946601	26946871	271	ENSG00000090273	ENST00000321265	protein_coding	24858	NUDC	nuclear distribution C, dynein complex regulator [Source:HGNC Symbol;Acc:HGNC:8045]	GO:0005515(protein binding);GO:0005634(nucleus);GO:0005654(nucleoplasm);GO:0005737(cytoplasm);GO:0005829(cytosol);GO:0005856(cytoskeleton);GO:0005874(microtubule);GO:0006457(protein folding);GO:0007049(cell cycle);GO:0007275(multicellular organism development);GO:0008283(cell population proliferation);GO:0016020(membrane);GO:0016021(integral component of membrane);GO:0032502(developmental process…	NA	6.3e-11	1	271,	0	-1.37	0.00645654	-1.02	3' UTR	1	26921743	26946871	25129	1
35295958	35361255	65298	ENSG00000201542	ENST00000364672	snoRNA	0	RF00091	NA	NA	NA	1e-167	4	31,46,522,62,	0,29402,62967,65236	-8.76	3.16228e-11	-1.09	5' UTR	1	35310274	35310425	152	1
39387316	39387586	271	ENSG00000127603	ENST00000567887	protein_coding	303254	MACF1	microtubule-actin crosslinking factor 1 [Source:HGNC Symbol;Acc:HGNC:13664]	GO:0003723(RNA binding);GO:0003779(actin binding);GO:0005198(structural molecule activity);GO:0005509(calcium ion binding);GO:0005515(protein binding);GO:0005737(cytoplasm);GO:0005794(Golgi apparatus);GO:0005856(cytoskeleton);GO:0005874(microtubule);GO:0005882(intermediate filament);GO:0005886(plasma membrane);GO:0007010(cytoskeleton organization);GO:0008017(microtubule binding);GO:0008092(cytosk…	NA	4e-14	1	271,	0	-2.32	0.000436516	-1.19	Exon (ENST00000567887/ENSG00000127603, exon 58 of 101)	1	39084062	39487177	403116	1
40495535	40496253	719	ENSG00000187815	ENST00000372706	protein_coding	18245	ZFP69	ZFP69 zinc finger protein [Source:HGNC Symbol;Acc:HGNC:24708]	GO:0000981(DNA-binding transcription factor activity, RNA polymerase II-specific);GO:0003676(nucleic acid binding);GO:0003677(DNA binding);GO:0005622(intracellular);GO:0005634(nucleus);GO:0006355(regulation of transcription, DNA-templated);GO:0006357(regulation of transcription by RNA polymerase II);GO:0006629(lipid metabolic process);GO:0019216(regulation of lipid metabolic process);GO:0046872(m…	05168(Herpes simplex virus 1 infection)	1.6e-25	1	719,	0	-0.807	0.0380189	-1.04	3' UTR	1	40477290	40496343	19054	1
5126686	5127015	330	ENSG00000096968	ENST00000381652	protein_coding	141441	JAK2	Janus kinase 2 [Source:HGNC Symbol;Acc:HGNC:6192]	GO:0000165(MAPK cascade);GO:0000166(nucleotide binding);GO:0000186(activation of MAPKK activity);GO:0002250(adaptive immune response);GO:0002376(immune system process);GO:0004672(protein kinase activity);GO:0004713(protein tyrosine kinase activity);GO:0004715(non-membrane spanning protein tyrosine kinase activity);GO:0005102(signaling receptor binding);GO:0005131(growth hormone receptor binding);…	01521(EGFR tyrosine kinase inhibitor resistance);04062(Chemokine signaling pathway);04151(PI3K-Akt signaling pathway);04217(Necroptosis);04550(Signaling pathways regulating pluripotency of stem cells);04630(Jak-STAT signaling pathway);04658(Th1 and Th2 cell differentiation);04659(Th17 cell differentiation);04725(Cholinergic synapse);04917(Prolactin signaling pathway);04920(Adipocytokine signaling…	2.5e-20	1	330,	0	-0.84	0.0346737	-2	3' UTR	9	4985245	5128183	142939	1
43603687	43604909	1223	ENSG00000142949	ENST00000359947	protein_coding	72804	PTPRF	protein tyrosine phosphatase, receptor type F [Source:HGNC Symbol;Acc:HGNC:9670]	GO:0004721(phosphoprotein phosphatase activity);GO:0004725(protein tyrosine phosphatase activity);GO:0005001(transmembrane receptor protein tyrosine phosphatase activity);GO:0005515(protein binding);GO:0005886(plasma membrane);GO:0005887(integral component of plasma membrane);GO:0006470(protein dephosphorylation);GO:0007155(cell adhesion);GO:0007185(transmembrane receptor protein tyrosine phospha…	04514(Cell adhesion molecules (CAMs));04520(Adherens junction);04910(Insulin signaling pathway);04931(Insulin resistance)	1e-175	2	503,7,	0,1216	-51.3	5.01187e-55	-1.25	Exon (ENST00000359947/ENSG00000142949, exon 16 of 34)	1	43530883	43623666	92784	1
43972532	43972711	180	ENSG00000132768	ENST00000524776	nonsense_mediated_decay	2524	DPH2	DPH2 homolog [Source:HGNC Symbol;Acc:HGNC:3004]	GO:0005515(protein binding);GO:0005829(cytosol);GO:0016740(transferase activity);GO:0017183(peptidyl-diphthamide biosynthetic process from peptidyl-histidine);GO:0090560(2-(3-amino-3-carboxypropyl)histidine synthase activity)	NA	4.7e-07	1	180,	0	-3.47	1.99526e-05	-1.35	3' UTR	1	43970008	43972721	2714	1
563059	563419	361	ENSG00000139044	ENST00000266383	protein_coding	102695	B4GALNT3	beta-1,4-N-acetyl-galactosaminyltransferase 3 [Source:HGNC Symbol;Acc:HGNC:24137]	GO:0005794(Golgi apparatus);GO:0008376(acetylgalactosaminyltransferase activity);GO:0016020(membrane);GO:0016021(integral component of membrane);GO:0016740(transferase activity);GO:0032580(Golgi cisterna membrane);GO:0033842(N-acetyl-beta-glucosaminyl-glycoprotein 4-beta-N-acetylgalactosaminyltransferase activity)	NA	1.7e-05	1	361,	0	-1.03	0.0186209	-2.01	3' UTR	12	460364	563509	103146	1
46513599	46513808	210	ENSG00000197587	ENST00000371956	protein_coding	6603	DMBX1	diencephalon/mesencephalon homeobox 1 [Source:HGNC Symbol;Acc:HGNC:19026]	GO:0000122(negative regulation of transcription by RNA polymerase II);GO:0000977(RNA polymerase II regulatory region sequence-specific DNA binding);GO:0000981(DNA-binding transcription factor activity, RNA polymerase II-specific);GO:0001227(DNA-binding transcription repressor activity, RNA polymerase II-specific);GO:0003677(DNA binding);GO:0003700(DNA-binding transcription factor activity);GO:000…	NA	2.3e-05	1	210,	0	-1.14	0.0131826	-1.09	3' UTR	1	46506996	46514212	7217	1
131177736	131178946	1211	ENSG00000230450	ENST00000425793	processed_pseudogene	0	NEK2P4	NEK2 pseudogene 4 [Source:HGNC Symbol;Acc:HGNC:37818]	NA	NA	5.2e-09	1	1211,	0	-1.29	0.00812831	-2.02	Exon (ENST00000425793/ENSG00000230450, exon 1 of 1)	2	131177618	131178946	1329	2
64831020	64831319	300	ENSG00000162437	ENST00000294428	protein_coding	85925	RAVER2	ribonucleoprotein, PTB binding 2 [Source:HGNC Symbol;Acc:HGNC:25577]	GO:0003676(nucleic acid binding);GO:0003723(RNA binding);GO:0005634(nucleus);GO:0005737(cytoplasm)	NA	5e-29	1	300,	0	-5.91	3.71535e-08	-1.15	3' UTR	1	64745095	64833229	88135	1
75724706	75728486	3781	ENSG00000117054	ENST00000526129	nonsense_mediated_decay	0	ACADM	acyl-CoA dehydrogenase medium chain [Source:HGNC Symbol;Acc:HGNC:89]	GO:0001889(liver development);GO:0003995(acyl-CoA dehydrogenase activity);GO:0005634(nucleus);GO:0005739(mitochondrion);GO:0005759(mitochondrial matrix);GO:0005978(glycogen biosynthetic process);GO:0006082(organic acid metabolic process);GO:0006111(regulation of gluconeogenesis);GO:0006629(lipid metabolic process);GO:0006631(fatty acid metabolic process);GO:0006635(fatty acid beta-oxidation);GO:0…	00071(Fatty acid degradation);00280(Valine, leucine and isoleucine degradation);00410(beta-Alanine metabolism);00640(Propanoate metabolism);03320(PPAR signaling pathway)	3e-09	2	112,98,	0,3683	-2.46	0.000295121	-1.15	5' UTR	1	75724706	75761615	36910	1
77926825	77931704	4880	ENSG00000162614	ENST00000480732	processed_transcript	0	NEXN	nexilin F-actin binding protein [Source:HGNC Symbol;Acc:HGNC:29557]	GO:0003779(actin binding);GO:0005737(cytoplasm);GO:0005856(cytoskeleton);GO:0005886(plasma membrane);GO:0005912(adherens junction);GO:0005925(focal adhesion);GO:0007156(homophilic cell adhesion via plasma membrane adhesion molecules);GO:0007411(axon guidance);GO:0008307(structural constituent of muscle);GO:0009617(response to bacterium);GO:0030018(Z disc);GO:0030054(cell junction);GO:0030334(regu…	NA	7.1e-07	3	68,189,43,	0,2491,4837	-0.866	0.0316228	-1.5	Exon (ENST00000401035/ENSG00000162614, exon 7 of 9)	1	77931662	77943199	11538	1
81989690	81991807	2118	ENSG00000117114	ENST00000370721	protein_coding	683524	ADGRL2	adhesion G protein-coupled receptor L2 [Source:HGNC Symbol;Acc:HGNC:18582]	GO:0004888(transmembrane signaling receptor activity);GO:0004930(G protein-coupled receptor activity);GO:0005887(integral component of plasma membrane);GO:0007165(signal transduction);GO:0007166(cell surface receptor signaling pathway);GO:0007186(G protein-coupled receptor signaling pathway);GO:0007189(adenylate cyclase-activating G protein-coupled receptor signaling pathway);GO:0007420(brain dev…	NA	5e-24	2	20,1417,	0,701	-1.6	0.00331131	-1.06	3' UTR	1	81306166	81991368	685203	1
92063148	92063358	211	ENSG00000172031	ENST00000370383	protein_coding	33163	EPHX4	epoxide hydrolase 4 [Source:HGNC Symbol;Acc:HGNC:23758]	GO:0003824(catalytic activity);GO:0016020(membrane);GO:0016021(integral component of membrane);GO:0016787(hydrolase activity)	NA	5.9e-09	1	211,	0	-1	0.0204174	-1.72	3' UTR	1	92029985	92063538	33554	1
92387436	92388065	630	ENSG00000122484	ENST00000610020	protein_coding	88377	RPAP2	RNA polymerase II associated protein 2 [Source:HGNC Symbol;Acc:HGNC:25791]	GO:0004721(phosphoprotein phosphatase activity);GO:0004722(protein serine/threonine phosphatase activity);GO:0005515(protein binding);GO:0005634(nucleus);GO:0005654(nucleoplasm);GO:0005730(nucleolus);GO:0005737(cytoplasm);GO:0005829(cytosol);GO:0008420(RNA polymerase II CTD heptapeptide repeat phosphatase activity);GO:0009301(snRNA transcription);GO:0016591(RNA polymerase II, holoenzyme);GO:00167…	NA	7.9e-21	1	630,	0	-1.01	0.0194984	-1.86	3' UTR	1	92299059	92402056	102998	1
110201873	110202202	330	ENSG00000197106	ENST00000331565	protein_coding	51379	SLC6A17	solute carrier family 6 member 17 [Source:HGNC Symbol;Acc:HGNC:31399]	GO:0005328(neurotransmitter:sodium symporter activity);GO:0005887(integral component of plasma membrane);GO:0006836(neurotransmitter transport);GO:0007420(brain development);GO:0008021(synaptic vesicle);GO:0015293(symporter activity);GO:0015804(neutral amino acid transport);GO:0015816(glycine transport);GO:0015820(leucine transport);GO:0015824(proline transport);GO:0016020(membrane);GO:0016021(in…	NA	1e-12	1	330,	0	-1.49	0.00457088	-1.12	3' UTR	1	110150494	110202202	51709	1
117367808	117405573	37766	ENSG00000198162	ENST00000482811	processed_transcript	0	MAN1A2	mannosidase alpha class 1A member 2 [Source:HGNC Symbol;Acc:HGNC:6822]	GO:0000139(Golgi membrane);GO:0003824(catalytic activity);GO:0004571(mannosyl-oligosaccharide 1,2-alpha-mannosidase activity);GO:0005509(calcium ion binding);GO:0005783(endoplasmic reticulum);GO:0005794(Golgi apparatus);GO:0006486(protein glycosylation);GO:0006491(N-glycan processing);GO:0007585(respiratory gaseous exchange);GO:0008152(metabolic process);GO:0009100(glycoprotein metabolic process)…	00510(N-Glycan biosynthesis);04141(Protein processing in endoplasmic reticulum)	5e-31	3	678,256,25,	0,34378,37741	-8.85	2.51189e-11	-1.1	5' UTR	1	117367943	117420630	52688	1
144063339	144068350	5012	ENSG00000270872	ENST00000605551	unprocessed_pseudogene	88252	SRGAP2D	SLIT-ROBO Rho GTPase activating protein 2D (pseudogene) [Source:HGNC Symbol;Acc:HGNC:43932]	NA	NA	1.6e-11	3	56,102,222,	0,3662,4790	-0.95	0.0239883	-1.05	Exon (ENST00000605551/ENSG00000270872, exon 5 of 7)	1	143975087	144068350	93264	1
134253145	134254088	944	ENSG00000152127	ENST00000281923	protein_coding	0	MGAT5	alpha-1,6-mannosylglycoprotein 6-beta-N-acetylglucosaminyltransferase [Source:HGNC Symbol;Acc:HGNC:7049]	GO:0000139(Golgi membrane);GO:0004864(protein phosphatase inhibitor activity);GO:0005576(extracellular region);GO:0005794(Golgi apparatus);GO:0006486(protein glycosylation);GO:0006487(protein N-linked glycosylation);GO:0008375(acetylglucosaminyltransferase activity);GO:0016020(membrane);GO:0016021(integral component of membrane);GO:0016740(transferase activity);GO:0016757(transferase activity, tr…	00510(N-Glycan biosynthesis)	0.0052	2	74,17,	0,927	-2.04	0.000933254	-2.03	5' UTR	2	134254072	134454621	200550	1
150067309	150067638	330	ENSG00000136631	ENST00000369130	protein_coding	0	VPS45	vacuolar protein sorting 45 homolog [Source:HGNC Symbol;Acc:HGNC:14579]	GO:0000139(Golgi membrane);GO:0003674(molecular_function);GO:0005515(protein binding);GO:0005575(cellular_component);GO:0005768(endosome);GO:0005794(Golgi apparatus);GO:0006886(intracellular protein transport);GO:0006904(vesicle docking involved in exocytosis);GO:0007596(blood coagulation);GO:0008021(synaptic vesicle);GO:0010008(endosome membrane);GO:0015031(protein transport);GO:0016020(membrane…	04144(Endocytosis)	4e-11	1	330,	0	-1.2	0.0109648	-1.4	5' UTR	1	150067312	150145327	78016	1
150145269	150145329	61	ENSG00000136631	ENST00000535106	protein_coding	77976	VPS45	vacuolar protein sorting 45 homolog [Source:HGNC Symbol;Acc:HGNC:14579]	GO:0000139(Golgi membrane);GO:0003674(molecular_function);GO:0005515(protein binding);GO:0005575(cellular_component);GO:0005768(endosome);GO:0005794(Golgi apparatus);GO:0006886(intracellular protein transport);GO:0006904(vesicle docking involved in exocytosis);GO:0007596(blood coagulation);GO:0008021(synaptic vesicle);GO:0010008(endosome membrane);GO:0015031(protein transport);GO:0016020(membrane…	04144(Endocytosis)	8.3e-05	1	61,	0	-0.778	0.042658	-1.33	3' UTR	1	150067293	150145326	78034	1
150560339	150560429	91	ENSG00000143382	ENST00000271643	protein_coding	10970	ADAMTSL4	ADAMTS like 4 [Source:HGNC Symbol;Acc:HGNC:19706]	GO:0002020(protease binding);GO:0002064(epithelial cell development);GO:0005515(protein binding);GO:0005576(extracellular region);GO:0005614(interstitial matrix);GO:0005788(endoplasmic reticulum lumen);GO:0006508(proteolysis);GO:0006915(apoptotic process);GO:0008233(peptidase activity);GO:0030198(extracellular matrix organization);GO:0031012(extracellular matrix);GO:0043065(positive regulation of…	NA	6.8e-05	1	91,	0	-1.3	0.00794328	-1.31	3' UTR	1	150549369	150560932	11564	1
151070638	151073131	2494	ENSG00000143458	ENST00000368918	protein_coding	0	GABPB2	GA binding protein transcription factor subunit beta 2 [Source:HGNC Symbol;Acc:HGNC:28441]	GO:0005515(protein binding);GO:0005634(nucleus);GO:0042803(protein homodimerization activity);GO:0044212(transcription regulatory region DNA binding);GO:0045944(positive regulation of transcription by RNA polymerase II);GO:0046982(protein heterodimerization activity)	NA	2e-11	2	297,93,	0,2401	-1.42	0.00549541	-1.11	5' UTR	1	151070761	151125542	54782	1
151234206	151234296	91	ENSG00000143398	ENST00000349792	protein_coding	35655	PIP5K1A	phosphatidylinositol-4-phosphate 5-kinase type 1 alpha [Source:HGNC Symbol;Acc:HGNC:8994]	GO:0000166(nucleotide binding);GO:0001726(ruffle);GO:0005515(protein binding);GO:0005524(ATP binding);GO:0005634(nucleus);GO:0005654(nucleoplasm);GO:0005737(cytoplasm);GO:0005829(cytosol);GO:0005847(mRNA cleavage and polyadenylation specificity factor complex);GO:0005886(plasma membrane);GO:0005925(focal adhesion);GO:0006650(glycerophospholipid metabolic process);GO:0006661(phosphatidylinositol b…	00562(Inositol phosphate metabolism);04070(Phosphatidylinositol signaling system);04072(Phospholipase D signaling pathway);04144(Endocytosis);04666(Fc gamma R-mediated phagocytosis);04810(Regulation of actin cytoskeleton);05231(Choline metabolism in cancer)	7.6e-06	1	91,	0	-9.34	7.94328e-12	-1.13	Exon (ENST00000349792/ENSG00000143398, exon 7 of 15)	1	151198551	151249536	50986	1
155282632	155282781	150	ENSG00000143630	ENST00000368358	protein_coding	5169	HCN3	hyperpolarization activated cyclic nucleotide gated potassium channel 3 [Source:HGNC Symbol;Acc:HGNC:19183]	GO:0000166(nucleotide binding);GO:0005216(ion channel activity);GO:0005244(voltage-gated ion channel activity);GO:0005248(voltage-gated sodium channel activity);GO:0005249(voltage-gated potassium channel activity);GO:0005267(potassium channel activity);GO:0005272(sodium channel activity);GO:0005515(protein binding);GO:0005886(plasma membrane);GO:0005887(integral component of plasma membrane);GO:0…	NA	0.0013	1	150,	0	-0.839	0.0346737	-1.26	Exon (ENST00000368358/ENSG00000143630, exon 2 of 8)	1	155277463	155289848	12386	1
163343837	163345971	2135	ENSG00000143228	ENST00000524800	protein_coding	21937	NUF2	NDC80 kinetochore complex component NUF2 [Source:HGNC Symbol;Acc:HGNC:14621]	GO:0000775(chromosome, centromeric region);GO:0000776(kinetochore);GO:0000777(condensed chromosome kinetochore);GO:0000778(condensed nuclear chromosome kinetochore);GO:0003674(molecular_function);GO:0005515(protein binding);GO:0005634(nucleus);GO:0005694(chromosome);GO:0005829(cytosol);GO:0007049(cell cycle);GO:0007052(mitotic spindle organization);GO:0007059(chromosome segregation);GO:0016020(me…	NA	3.2e-18	2	34,294,	0,1841	-1.95	0.00120226	-1.06	3' UTR	1	163321900	163355727	33828	1
173733727	173734324	598	ENSG00000076321	ENST00000479505	processed_transcript	18786	KLHL20	kelch like family member 20 [Source:HGNC Symbol;Acc:HGNC:25056]	GO:0003779(actin binding);GO:0004842(ubiquitin-protein transferase activity);GO:0005515(protein binding);GO:0005634(nucleus);GO:0005737(cytoplasm);GO:0005794(Golgi apparatus);GO:0005802(trans-Golgi network);GO:0005829(cytosol);GO:0006895(Golgi to endosome transport);GO:0007010(cytoskeleton organization);GO:0015031(protein transport);GO:0015629(actin cytoskeleton);GO:0016567(protein ubiquitination…	NA	5e-78	1	598,	0	-13.8	1.25893e-16	-1.44	Exon (ENST00000479505/ENSG00000076321, exon 4 of 4)	1	173714941	173733828	18888	1
178441564	178443131	1568	ENSG00000075391	ENST00000367649	protein_coding	347423	RASAL2	RAS protein activator like 2 [Source:HGNC Symbol;Acc:HGNC:9874]	GO:0000165(MAPK cascade);GO:0005096(GTPase activator activity);GO:0005515(protein binding);GO:0005829(cytosol);GO:0007165(signal transduction);GO:0043087(regulation of GTPase activity);GO:0043547(positive regulation of GTPase activity)	04014(Ras signaling pathway)	3.2e-32	2	84,457,	0,1111	-8.47	6.30957e-11	-1.32	Exon (ENST00000367649/ENSG00000075391, exon 7 of 18)	1	178094141	178473422	379282	1
180094282	180095825	1544	ENSG00000135837	ENST00000496440	processed_transcript	0	CEP350	centrosomal protein 350 [Source:HGNC Symbol;Acc:HGNC:24238]	GO:0005515(protein binding);GO:0005634(nucleus);GO:0005737(cytoplasm);GO:0005813(centrosome);GO:0005814(centriole);GO:0005815(microtubule organizing center);GO:0005819(spindle);GO:0005856(cytoskeleton);GO:0008017(microtubule binding);GO:0016020(membrane);GO:0034453(microtubule anchoring);GO:0042995(cell projection)	NA	2.5e-22	3	335,52,303,	0,865,1241	-3.29	3.23594e-05	-1.77	Exon (ENST00000367607/ENSG00000135837, exon 34 of 38)	1	180095147	180111031	15885	1
203847259	203848352	1094	ENSG00000058673	ENST00000453771	protein_coding	51605	ZC3H11A	zinc finger CCCH-type containing 11A [Source:HGNC Symbol;Acc:HGNC:29093]	GO:0000346(transcription export complex);GO:0003723(RNA binding);GO:0003729(mRNA binding);GO:0005515(protein binding);GO:0005654(nucleoplasm);GO:0006405(RNA export from nucleus);GO:0006406(mRNA export from nucleus);GO:0016973(poly(A)+ mRNA export from nucleus);GO:0031124(mRNA 3'-end processing);GO:0046872(metal ion binding);GO:0051028(mRNA transport)	NA	4e-50	2	429,22,	0,1072	-24.5	1.25893e-27	-1.14	3' UTR	1	203795654	203847687	52034	1
203852242	203852631	390	ENSG00000058673	ENST00000367210	protein_coding	56582	ZC3H11A	zinc finger CCCH-type containing 11A [Source:HGNC Symbol;Acc:HGNC:29093]	GO:0000346(transcription export complex);GO:0003723(RNA binding);GO:0003729(mRNA binding);GO:0005515(protein binding);GO:0005654(nucleoplasm);GO:0006405(RNA export from nucleus);GO:0006406(mRNA export from nucleus);GO:0016973(poly(A)+ mRNA export from nucleus);GO:0031124(mRNA 3'-end processing);GO:0046872(metal ion binding);GO:0051028(mRNA transport)	NA	2e-94	1	390,	0	-12	1e-14	-1.16	3' UTR	1	203795660	203854121	58462	1
203847283	203848345	1063	ENSG00000058673	ENST00000453771	protein_coding	51629	ZC3H11A	zinc finger CCCH-type containing 11A [Source:HGNC Symbol;Acc:HGNC:29093]	GO:0000346(transcription export complex);GO:0003723(RNA binding);GO:0003729(mRNA binding);GO:0005515(protein binding);GO:0005654(nucleoplasm);GO:0006405(RNA export from nucleus);GO:0006406(mRNA export from nucleus);GO:0016973(poly(A)+ mRNA export from nucleus);GO:0031124(mRNA 3'-end processing);GO:0046872(metal ion binding);GO:0051028(mRNA transport)	NA	4e-50	2	405,15,	0,1048	-24.3	1.99526e-27	-1.18	3' UTR	1	203795654	203847687	52034	1
203852246	203852635	390	ENSG00000058673	ENST00000367210	protein_coding	56586	ZC3H11A	zinc finger CCCH-type containing 11A [Source:HGNC Symbol;Acc:HGNC:29093]	GO:0000346(transcription export complex);GO:0003723(RNA binding);GO:0003729(mRNA binding);GO:0005515(protein binding);GO:0005654(nucleoplasm);GO:0006405(RNA export from nucleus);GO:0006406(mRNA export from nucleus);GO:0016973(poly(A)+ mRNA export from nucleus);GO:0031124(mRNA 3'-end processing);GO:0046872(metal ion binding);GO:0051028(mRNA transport)	NA	7.9e-94	1	390,	0	-11.9	1.25893e-14	-1.16	3' UTR	1	203795660	203854121	58462	1
205530687	205531565	879	ENSG00000117266	ENST00000429964	protein_coding	26092	CDK18	cyclin dependent kinase 18 [Source:HGNC Symbol;Acc:HGNC:8751]	GO:0000166(nucleotide binding);GO:0004672(protein kinase activity);GO:0004674(protein serine/threonine kinase activity);GO:0004693(cyclin-dependent protein serine/threonine kinase activity);GO:0005515(protein binding);GO:0005524(ATP binding);GO:0005575(cellular_component);GO:0005634(nucleus);GO:0005737(cytoplasm);GO:0006468(protein phosphorylation);GO:0016301(kinase activity);GO:0016310(phosphory…	NA	3.2e-07	2	19,222,	0,657	-3.67	1.1749e-05	-1.24	3' UTR	1	205504595	205531378	26784	1
209836925	209837075	151	ENSG00000117597	ENST00000491415	protein_coding	8953	UTP25	UTP25, small subunit processor component [Source:HGNC Symbol;Acc:HGNC:28440]	GO:0000462(maturation of SSU-rRNA from tricistronic rRNA transcript (SSU-rRNA, 5.8S rRNA, LSU-rRNA));GO:0003723(RNA binding);GO:0005515(protein binding);GO:0005634(nucleus);GO:0005654(nucleoplasm);GO:0005730(nucleolus);GO:0006364(rRNA processing);GO:0007275(multicellular organism development);GO:0019843(rRNA binding);GO:0030163(protein catabolic process);GO:0031648(protein destabilization);GO:003…	NA	1e-05	1	151,	0	-1.59	0.00338844	-1.04	Exon (ENST00000491415/ENSG00000117597, exon 6 of 12)	1	209827972	209857565	29594	1
214603195	214615085	11891	ENSG00000117724	ENST00000464322	processed_transcript	0	CENPF	centromere protein F [Source:HGNC Symbol;Acc:HGNC:1857]	GO:0000278(mitotic cell cycle);GO:0000775(chromosome, centromeric region);GO:0000776(kinetochore);GO:0000777(condensed chromosome kinetochore);GO:0000785(chromatin);GO:0000922(spindle pole);GO:0000940(condensed chromosome outer kinetochore);GO:0001822(kidney development);GO:0003682(chromatin binding);GO:0005515(protein binding);GO:0005634(nucleus);GO:0005635(nuclear envelope);GO:0005654(nucleopla…	NA	2.5e-15	4	127,165,203,254,	0,289,10519,11637	-1.41	0.00588844	-1.03	5' UTR	1	214603195	214615190	11996	1
222665311	222665701	391	ENSG00000154305	ENST00000344922	protein_coding	47214	MIA3	MIA SH3 domain ER export factor 3 [Source:HGNC Symbol;Acc:HGNC:24008]	GO:0000139(Golgi membrane);GO:0002042(cell migration involved in sprouting angiogenesis);GO:0002687(positive regulation of leukocyte migration);GO:0005515(protein binding);GO:0005783(endoplasmic reticulum);GO:0005788(endoplasmic reticulum lumen);GO:0005789(endoplasmic reticulum membrane);GO:0006887(exocytosis);GO:0006888(endoplasmic reticulum to Golgi vesicle-mediated transport);GO:0007029(endopl…	NA	3.2e-51	1	391,	0	-7.43	8.51138e-10	-1.38	3' UTR	1	222618097	222668007	49911	1
229637904	229638234	331	ENSG00000135763	ENST00000258243	protein_coding	11657	URB2	URB2 ribosome biogenesis homolog [Source:HGNC Symbol;Acc:HGNC:28967]	GO:0005634(nucleus);GO:0005730(nucleolus);GO:0016235(aggresome);GO:0030496(midbody);GO:0042254(ribosome biogenesis)	NA	7.9e-24	1	331,	0	-1.88	0.00147911	-1.17	Exon (ENST00000258243/ENSG00000135763, exon 4 of 10)	1	229626247	229660200	33954	1
230543809	230544408	600	ENSG00000067066	ENST00000340126	protein_coding	127608	SP100	SP100 nuclear antigen [Source:HGNC Symbol;Acc:HGNC:11206]	GO:0000122(negative regulation of transcription by RNA polymerase II);GO:0000723(telomere maintenance);GO:0000784(nuclear chromosome, telomeric region);GO:0000981(DNA-binding transcription factor activity, RNA polymerase II-specific);GO:0003677(DNA binding);GO:0005515(protein binding);GO:0005634(nucleus);GO:0005654(nucleoplasm);GO:0005737(cytoplasm);GO:0006978(DNA damage response, signal transduc…	05168(Herpes simplex virus 1 infection);05203(Viral carcinogenesis)	6.3e-20	1	600,	0	-0.885	0.0295121	-2.03	3' UTR	2	230416201	230545606	129406	1
68135400	68135935	536	ENSG00000267352	ENST00000590010	processed_pseudogene	0	SH3GL1P3	SH3 domain containing GRB2 like 1, endophilin A2 pseudogene 3 [Source:HGNC Symbol;Acc:HGNC:10837]	NA	NA	4e-12	1	536,	0	-1.01	0.0194984	-2.03	Exon (ENST00000622750/ENSG00000277476, exon 1 of 1)	17	68134675	68135604	930	2
236550734	236551003	270	ENSG00000116977	ENST00000526589	protein_coding	32461	LGALS8	galectin 8 [Source:HGNC Symbol;Acc:HGNC:6569]	GO:0005178(integrin binding);GO:0005515(protein binding);GO:0005615(extracellular space);GO:0005737(cytoplasm);GO:0005829(cytosol);GO:0006914(autophagy);GO:0016020(membrane);GO:0030246(carbohydrate binding);GO:0031410(cytoplasmic vesicle);GO:0098586(cellular response to virus);GO:0098792(xenophagy);GO:1904977(lymphatic endothelial cell migration)	NA	1.9e-10	1	270,	0	-4.76	6.91831e-07	-1.13	3' UTR	1	236518273	236552981	34709	1
241872238	241878977	6740	ENSG00000174371	ENST00000366548	protein_coding	24034	EXO1	exonuclease 1 [Source:HGNC Symbol;Acc:HGNC:3511]	GO:0002376(immune system process);GO:0002455(humoral immune response mediated by circulating immunoglobulin);GO:0003677(DNA binding);GO:0003682(chromatin binding);GO:0003824(catalytic activity);GO:0004518(nuclease activity);GO:0004519(endonuclease activity);GO:0004523(RNA-DNA hybrid ribonuclease activity);GO:0004527(exonuclease activity);GO:0005515(protein binding);GO:0005634(nucleus);GO:0005654(…	03430(Mismatch repair)	2e-17	2	41,229,	0,6511	-5.05	3.38844e-07	-1.05	Exon (ENST00000366548/ENSG00000174371, exon 12 of 16)	1	241848204	241889939	41736	1
38568379	38570174	1796	ENSG00000100206	ENST00000428462	protein_coding	0	DMC1	DNA meiotic recombinase 1 [Source:HGNC Symbol;Acc:HGNC:2927]	GO:0000150(recombinase activity);GO:0000166(nucleotide binding);GO:0000730(DNA recombinase assembly);GO:0000781(chromosome, telomeric region);GO:0000794(condensed nuclear chromosome);GO:0001541(ovarian follicle development);GO:0001556(oocyte maturation);GO:0003677(DNA binding);GO:0003690(double-stranded DNA binding);GO:0003697(single-stranded DNA binding);GO:0005515(protein binding);GO:0005524(AT…	NA	1.4e-10	3	31,107,132,	0,905,1664	-0.908	0.0275423	-2.03	5' UTR	22	38518949	38568409	49461	2
826655	826954	300	ENSG00000228794	ENST00000623808	lincRNA	0	LINC01128	long intergenic non-protein coding RNA 1128 [Source:HGNC Symbol;Acc:HGNC:49377]	NA	NA	1.4e-07	1	300,	0	-0.952	0.0239883	-1.8	Exon (ENST00000623808/ENSG00000228794, exon 1 of 3)	1	826832	852225	25394	1
957829	957978	150	ENSG00000188976	ENST00000327044	protein_coding	1278	NOC2L	NOC2 like nucleolar associated transcriptional repressor [Source:HGNC Symbol;Acc:HGNC:24517]	GO:0000122(negative regulation of transcription by RNA polymerase II);GO:0002903(negative regulation of B cell apoptotic process);GO:0003682(chromatin binding);GO:0003714(transcription corepressor activity);GO:0003723(RNA binding);GO:0005515(protein binding);GO:0005634(nucleus);GO:0005654(nucleoplasm);GO:0005730(nucleolus);GO:0005829(cytosol);GO:0006915(apoptotic process);GO:0030690(Noc1p-Noc2p c…	NA	0.00014	1	150,	0	-1.12	0.0138038	-1.92	Exon (ENST00000477976/ENSG00000188976, exon 1 of 17)	1	944203	959256	15054	2
235670078	235670857	780	ENSG00000157985	ENST00000304032	protein_coding	176035	AGAP1	ArfGAP with GTPase domain, ankyrin repeat and PH domain 1 [Source:HGNC Symbol;Acc:HGNC:16922]	GO:0000166(nucleotide binding);GO:0003924(GTPase activity);GO:0005096(GTPase activator activity);GO:0005515(protein binding);GO:0005525(GTP binding);GO:0005543(phospholipid binding);GO:0005634(nucleus);GO:0005737(cytoplasm);GO:0015031(protein transport);GO:0043547(positive regulation of GTPase activity);GO:0046872(metal ion binding)	04144(Endocytosis)	1.3e-12	1	780,	0	-1.63	0.00301995	-2.04	5' UTR	2	235494043	236131793	637751	1
34376138	34385736	9599	ENSG00000205670	ENST00000481710	processed_transcript	658	SMIM11A	small integral membrane protein 11A [Source:HGNC Symbol;Acc:HGNC:1293]	GO:0003674(molecular_function);GO:0005575(cellular_component);GO:0008150(biological_process);GO:0016020(membrane);GO:0016021(integral component of membrane)	NA	2.5e-84	3	42,89,259,	0,3290,9340	-1.5	0.00446684	-2.05	5' UTR	21	34375480	34402777	27298	1
1728176	1728594	419	ENSG00000215790	ENST00000647043	processed_transcript	17325	SLC35E2A	solute carrier family 35 member E2A [Source:HGNC Symbol;Acc:HGNC:20863]	GO:0005794(Golgi apparatus);GO:0015165(pyrimidine nucleotide-sugar transmembrane transporter activity);GO:0015297(antiporter activity);GO:0016020(membrane);GO:0016021(integral component of membrane);GO:0022857(transmembrane transporter activity);GO:0055085(transmembrane transport);GO:0090481(pyrimidine nucleotide-sugar transmembrane transport)	NA	2.2e-05	1	419,	0	-2.97	7.58578e-05	-1.14	3' UTR	1	1724838	1745919	21082	2
3631276	3631455	180	ENSG00000116213	ENST00000378322	protein_coding	18603	WRAP73	WD repeat containing, antisense to TP73 [Source:HGNC Symbol;Acc:HGNC:12759]	GO:0005515(protein binding);GO:0005737(cytoplasm);GO:0005813(centrosome);GO:0005814(centriole);GO:0005815(microtubule organizing center);GO:0005856(cytoskeleton);GO:0030030(cell projection organization);GO:0036064(ciliary basal body);GO:0090307(mitotic spindle assembly);GO:1902857(positive regulation of non-motile cilium assembly)	NA	9.8e-08	1	180,	0	-2.39	0.000354813	-1.92	3' UTR	1	3630767	3650058	19292	2
3742874	3745397	2524	ENSG00000227372	ENST00000608600	processed_transcript	0	TP73-AS1	TP73 antisense RNA 1 [Source:HGNC Symbol;Acc:HGNC:29052]	NA	NA	9.3e-09	4	110,201,92,17,	0,187,406,2507	-2.78	0.000125893	-1.02	Exon (ENST00000648526/ENSG00000227372, exon 2 of 7)	1	3738447	3743370	4924	2
6155713	6168205	12493	ENSG00000116254	ENST00000262450	protein_coding	12116	CHD5	chromodomain helicase DNA binding protein 5 [Source:HGNC Symbol;Acc:HGNC:16816]	GO:0000166(nucleotide binding);GO:0000792(heterochromatin);GO:0003677(DNA binding);GO:0004386(helicase activity);GO:0005524(ATP binding);GO:0005634(nucleus);GO:0005654(nucleoplasm);GO:0005829(cytosol);GO:0006325(chromatin organization);GO:0007283(spermatogenesis);GO:0007399(nervous system development);GO:0008285(negative regulation of cell population proliferation);GO:0016020(membrane);GO:0016581…	NA	4.7e-07	3	5,180,56,	0,3623,12437	-3.05	6.16595e-05	-1.69	3' UTR	1	6101787	6180321	78535	2
20899883	20929550	29668	ENSG00000075151	ENST00000374935	protein_coding	247338	EIF4G3	eukaryotic translation initiation factor 4 gamma 3 [Source:HGNC Symbol;Acc:HGNC:3298]	GO:0000339(RNA cap binding);GO:0003723(RNA binding);GO:0003729(mRNA binding);GO:0003743(translation initiation factor activity);GO:0005515(protein binding);GO:0005829(cytosol);GO:0006412(translation);GO:0006413(translational initiation);GO:0006417(regulation of translation);GO:0006446(regulation of translational initiation);GO:0008135(translation factor activity, RNA binding);GO:0016281(eukaryoti…	03013(RNA transport);05416(Viral myocarditis)	4e-28	3	61,89,181,	0,5000,29487	-5.27	1.94984e-07	-1.02	Exon (ENST00000374935/ENSG00000075151, exon 11 of 33)	1	20806292	21176888	370597	2
32231658	32231897	240	ENSG00000220785	ENST00000423995	processed_transcript	8893	MTMR9LP	myotubularin related protein 9-like, pseudogene [Source:HGNC Symbol;Acc:HGNC:27920]	NA	NA	1.3e-09	1	240,	0	-1.17	0.0120226	-1.97	Exon (ENST00000423995/ENSG00000220785, exon 6 of 6)	1	32231658	32240790	9133	2
34987065	34987844	780	ENSG00000163867	ENST00000493328	processed_transcript	43867	ZMYM6	zinc finger MYM-type containing 6 [Source:HGNC Symbol;Acc:HGNC:13050]	GO:0003677(DNA binding);GO:0005634(nucleus);GO:0007010(cytoskeleton organization);GO:0007275(multicellular organism development);GO:0008270(zinc ion binding);GO:0022604(regulation of cell morphogenesis);GO:0046872(metal ion binding)	NA	2e-57	1	780,	0	-1.02	0.0190546	-1.15	3' UTR	1	34986165	35031711	45547	2
35506684	35507103	420	ENSG00000142687	ENST00000431916	protein_coding	0	KIAA0319L	KIAA0319 like [Source:HGNC Symbol;Acc:HGNC:30071]	GO:0000139(Golgi membrane);GO:0005515(protein binding);GO:0005794(Golgi apparatus);GO:0005886(plasma membrane);GO:0016020(membrane);GO:0016021(integral component of membrane);GO:0031410(cytoplasmic vesicle)	NA	2.5e-34	1	420,	0	-3.92	6.16595e-06	-1.2	Exon (ENST00000325722/ENSG00000142687, exon 3 of 21)	1	35460308	35506867	46560	2
46061940	46062060	121	ENSG00000117461	ENST00000262741	protein_coding	70569	PIK3R3	phosphoinositide-3-kinase regulatory subunit 3 [Source:HGNC Symbol;Acc:HGNC:8981]	GO:0001784(phosphotyrosine residue binding);GO:0001934(positive regulation of protein phosphorylation);GO:0002042(cell migration involved in sprouting angiogenesis);GO:0005515(protein binding);GO:0005829(cytosol);GO:0005942(phosphatidylinositol 3-kinase complex);GO:0006661(phosphatidylinositol biosynthetic process);GO:0008286(insulin receptor signaling pathway);GO:0010628(positive regulation of g…	01521(EGFR tyrosine kinase inhibitor resistance);01522(Endocrine resistance);01524(Platinum drug resistance);04012(ErbB signaling pathway);04014(Ras signaling pathway);04015(Rap1 signaling pathway);04024(cAMP signaling pathway);04062(Chemokine signaling pathway);04066(HIF-1 signaling pathway);04068(FoxO signaling pathway);04070(Phosphatidylinositol signaling system);04071(Sphingolipid signaling p…	2.8e-07	1	121,	0	-1.44	0.00512861	-1.1	Exon (ENST00000262741/ENSG00000117461, exon 6 of 10)	1	46040140	46132629	92490	2
52055814	52056141	328	ENSG00000117862	ENST00000371626	protein_coding	30	TXNDC12	thioredoxin domain containing 12 [Source:HGNC Symbol;Acc:HGNC:24626]	GO:0005515(protein binding);GO:0005783(endoplasmic reticulum);GO:0005788(endoplasmic reticulum lumen);GO:0015037(peptide disulfide oxidoreductase activity);GO:0016491(oxidoreductase activity);GO:0019153(protein-disulfide reductase (glutathione) activity);GO:0045454(cell redox homeostasis);GO:0055114(oxidation-reduction process);GO:0060548(negative regulation of cell death);GO:1902236(negative reg…	00480(Glutathione metabolism)	1.1e-07	1	328,	0	-0.823	0.0363078	-1.07	5' UTR	1	52020131	52056171	36041	2
58538971	58541570	2600	ENSG00000162600	ENST00000371226	protein_coding	5156	OMA1	OMA1 zinc metallopeptidase [Source:HGNC Symbol;Acc:HGNC:29661]	GO:0002024(diet induced thermogenesis);GO:0004222(metalloendopeptidase activity);GO:0005739(mitochondrion);GO:0005743(mitochondrial inner membrane);GO:0006006(glucose metabolic process);GO:0006508(proteolysis);GO:0006515(protein quality control for misfolded or incompletely synthesized proteins);GO:0006629(lipid metabolic process);GO:0007005(mitochondrion organization);GO:0008233(peptidase activi…	NA	7.9e-31	2	340,80,	0,2520	-4.48	1.44544e-06	-1.31	5' UTR	1	58480719	58546726	66008	2
85018891	85021123	2233	ENSG00000055732	ENST00000370589	protein_coding	27377	MCOLN3	mucolipin 3 [Source:HGNC Symbol;Acc:HGNC:13358]	GO:0000421(autophagosome membrane);GO:0005261(cation channel activity);GO:0005737(cytoplasm);GO:0005764(lysosome);GO:0005765(lysosomal membrane);GO:0005768(endosome);GO:0005886(plasma membrane);GO:0006811(ion transport);GO:0007626(locomotory behavior);GO:0008289(lipid binding);GO:0016020(membrane);GO:0016021(integral component of membrane);GO:0031410(cytoplasmic vesicle);GO:0031901(early endosome…	NA	1.3e-11	2	367,54,	0,2179	-1.15	0.0128825	-1.75	3' UTR	1	85018082	85048500	30419	2
72562645	72567827	5183	ENSG00000147099	ENST00000373573	protein_coding	5016	HDAC8	histone deacetylase 8 [Source:HGNC Symbol;Acc:HGNC:13315]	GO:0000118(histone deacetylase complex);GO:0000122(negative regulation of transcription by RNA polymerase II);GO:0000228(nuclear chromosome);GO:0004407(histone deacetylase activity);GO:0005515(protein binding);GO:0005634(nucleus);GO:0005654(nucleoplasm);GO:0005737(cytoplasm);GO:0005886(plasma membrane);GO:0006325(chromatin organization);GO:0006333(chromatin assembly or disassembly);GO:0007062(sis…	05034(Alcoholism);05203(Viral carcinogenesis)	1.7e-06	2	25,246,	0,4937	-1.33	0.00724436	-2.05	3' UTR	23	72329516	72572843	243328	2
137618992	137637602	18611	ENSG00000181090	ENST00000462484	protein_coding	0	EHMT1	euchromatic histone lysine methyltransferase 1 [Source:HGNC Symbol;Acc:HGNC:24650]	GO:0000122(negative regulation of transcription by RNA polymerase II);GO:0002039(p53 binding);GO:0005515(protein binding);GO:0005634(nucleus);GO:0005654(nucleoplasm);GO:0005694(chromosome);GO:0006306(DNA methylation);GO:0006325(chromatin organization);GO:0008168(methyltransferase activity);GO:0008270(zinc ion binding);GO:0016020(membrane);GO:0016021(integral component of membrane);GO:0016279(prot…	00310(Lysine degradation);04211(Longevity regulating pathway)	2.4e-10	3	58,22,101,	0,1055,18510	-1.31	0.00776247	-2.06	5' UTR	9	137618992	137784393	165402	1
105009633	105009782	150	ENSG00000140104	ENST00000548178	processed_transcript	18111	CLBA1	clathrin binding box of aftiphilin containing 1 [Source:HGNC Symbol;Acc:HGNC:20126]	GO:0005737(cytoplasm);GO:0008565(protein transporter activity);GO:0015031(protein transport);GO:0030121(AP-1 adaptor complex);GO:0030276(clathrin binding);GO:0032588(trans-Golgi network membrane);GO:0046907(intracellular transport)	NA	0.0001	1	150,	0	-0.842	0.0338844	-2.06	3' UTR	14	104991522	105010482	18961	1
150560291	150560410	120	ENSG00000143382	ENST00000271643	protein_coding	10922	ADAMTSL4	ADAMTS like 4 [Source:HGNC Symbol;Acc:HGNC:19706]	GO:0002020(protease binding);GO:0002064(epithelial cell development);GO:0005515(protein binding);GO:0005576(extracellular region);GO:0005614(interstitial matrix);GO:0005788(endoplasmic reticulum lumen);GO:0006508(proteolysis);GO:0006915(apoptotic process);GO:0008233(peptidase activity);GO:0030198(extracellular matrix organization);GO:0031012(extracellular matrix);GO:0043065(positive regulation of…	NA	9.5e-05	1	120,	0	-1.32	0.00758578	-1.35	3' UTR	1	150549369	150560932	11564	1
151002400	151002579	180	ENSG00000143409	ENST00000622754	protein_coding	3825	MINDY1	MINDY lysine 48 deubiquitinase 1 [Source:HGNC Symbol;Acc:HGNC:25648]	GO:0004843(thiol-dependent ubiquitin-specific protease activity);GO:0005515(protein binding);GO:0005634(nucleus);GO:0005654(nucleoplasm);GO:0005829(cytosol);GO:0006508(proteolysis);GO:0008150(biological_process);GO:0008233(peptidase activity);GO:0008234(cysteine-type peptidase activity);GO:0016604(nuclear body);GO:0016787(hydrolase activity);GO:0016807(cysteine-type carboxypeptidase activity);GO:…	NA	5.6e-09	1	180,	0	-3.31	3.0903e-05	-1.33	5' UTR	1	150996086	151006404	10319	2
155479834	155480133	300	ENSG00000116539	ENST00000368346	protein_coding	82560	ASH1L	ASH1 like histone lysine methyltransferase [Source:HGNC Symbol;Acc:HGNC:19088]	GO:0000981(DNA-binding transcription factor activity, RNA polymerase II-specific);GO:0001501(skeletal system development);GO:0002674(negative regulation of acute inflammatory response);GO:0003677(DNA binding);GO:0003682(chromatin binding);GO:0005515(protein binding);GO:0005634(nucleus);GO:0005654(nucleoplasm);GO:0005694(chromosome);GO:0005794(Golgi apparatus);GO:0005923(bicellular tight junction)…	00310(Lysine degradation)	2e-14	1	300,	0	-4.85	5.62341e-07	-1.32	Exon (ENST00000368346/ENSG00000116539, exon 3 of 28)	1	155335268	155562693	227426	2
156072013	156072342	330	ENSG00000254726	ENST00000532414	protein_coding	10123	MEX3A	mex-3 RNA binding family member A [Source:HGNC Symbol;Acc:HGNC:33482]	GO:0000932(P-body);GO:0003676(nucleic acid binding);GO:0003723(RNA binding);GO:0005634(nucleus);GO:0005737(cytoplasm);GO:0005829(cytosol);GO:0046872(metal ion binding)	NA	1e-29	1	330,	0	-1.5	0.00436516	-1.21	3' UTR	1	156072013	156082465	10453	2
156266076	156266316	241	ENSG00000198952	ENST00000361813	protein_coding	16509	SMG5	SMG5, nonsense mediated mRNA decay factor [Source:HGNC Symbol;Acc:HGNC:24644]	GO:0000184(nuclear-transcribed mRNA catabolic process, nonsense-mediated decay);GO:0005515(protein binding);GO:0005634(nucleus);GO:0005697(telomerase holoenzyme complex);GO:0005737(cytoplasm);GO:0005829(cytosol);GO:0006406(mRNA export from nucleus);GO:0007004(telomere maintenance via telomerase);GO:0031625(ubiquitin protein ligase binding);GO:0032204(regulation of telomere maintenance);GO:0032210…	03015(mRNA surveillance pathway)	7.9e-50	1	241,	0	-23.2	2.51189e-26	-1.44	Exon (ENST00000361813/ENSG00000198952, exon 12 of 22)	1	156249224	156282825	33602	2
186325762	186327505	1744	ENSG00000047410	ENST00000492973	retained_intron	0	TPR	translocated promoter region, nuclear basket protein [Source:HGNC Symbol;Acc:HGNC:12017]	GO:0000122(negative regulation of transcription by RNA polymerase II);GO:0000775(chromosome, centromeric region);GO:0000776(kinetochore);GO:0003682(chromatin binding);GO:0003723(RNA binding);GO:0003729(mRNA binding);GO:0005515(protein binding);GO:0005634(nucleus);GO:0005635(nuclear envelope);GO:0005643(nuclear pore);GO:0005654(nucleoplasm);GO:0005694(chromosome);GO:0005737(cytoplasm);GO:0005819(s…	03013(RNA transport);05200(Pathways in cancer);05216(Thyroid cancer)	2.5e-41	3	93,132,46,	0,342,1698	-4.37	1.90546e-06	-1.26	Exon (ENST00000367478/ENSG00000047410, exon 40 of 51)	1	186325519	186326220	702	2
27878404	27878703	300	ENSG00000232859	ENST00000379103	protein_coding	13618	LYRM9	LYR motif containing 9 [Source:HGNC Symbol;Acc:HGNC:27314]	NA	NA	6.8e-08	1	300,	0	-1.26	0.00912011	-2.06	3' UTR	17	27878314	27892321	14008	2
236550739	236550978	240	ENSG00000116977	ENST00000526589	protein_coding	32466	LGALS8	galectin 8 [Source:HGNC Symbol;Acc:HGNC:6569]	GO:0005178(integrin binding);GO:0005515(protein binding);GO:0005615(extracellular space);GO:0005737(cytoplasm);GO:0005829(cytosol);GO:0006914(autophagy);GO:0016020(membrane);GO:0030246(carbohydrate binding);GO:0031410(cytoplasmic vesicle);GO:0098586(cellular response to virus);GO:0098792(xenophagy);GO:1904977(lymphatic endothelial cell migration)	NA	3.2e-11	1	240,	0	-4.55	1.20226e-06	-1.14	3' UTR	1	236518273	236552981	34709	1
243191049	243191438	390	ENSG00000143702	ENST00000366542	protein_coding	63843	CEP170	centrosomal protein 170 [Source:HGNC Symbol;Acc:HGNC:28920]	GO:0005515(protein binding);GO:0005737(cytoplasm);GO:0005813(centrosome);GO:0005814(centriole);GO:0005819(spindle);GO:0005829(cytosol);GO:0005856(cytoskeleton);GO:0005874(microtubule);GO:0005886(plasma membrane);GO:0016020(membrane);GO:0016021(integral component of membrane);GO:0120103(centriolar subdistal appendage)	NA	3.2e-14	1	390,	0	-3.75	9.33254e-06	-1.17	Exon (ENST00000366542/ENSG00000143702, exon 8 of 20)	1	243124428	243255281	130854	2
3387717	3388376	660	ENSG00000171853	ENST00000411973	nonsense_mediated_decay	0	TRAPPC12	trafficking protein particle complex 12 [Source:HGNC Symbol;Acc:HGNC:24284]	GO:0000776(kinetochore);GO:0004175(endopeptidase activity);GO:0005515(protein binding);GO:0005634(nucleus);GO:0005793(endoplasmic reticulum-Golgi intermediate compartment);GO:0005829(cytosol);GO:0006508(proteolysis);GO:0006888(endoplasmic reticulum to Golgi vesicle-mediated transport);GO:0007030(Golgi organization);GO:0016192(vesicle-mediated transport);GO:0030008(TRAPP complex);GO:0048471(perinu…	NA	2.5e-16	1	660,	0	-5.46	1.20226e-07	-1.05	Exon (ENST00000382110/ENSG00000171853, exon 2 of 12)	2	3388127	3421970	33844	1
3479287	3485004	5718	ENSG00000225234	ENST00000453806	antisense	0	TRAPPC12-AS1	TRAPPC12 antisense RNA 1 [Source:HGNC Symbol;Acc:HGNC:41046]	NA	NA	1.6e-21	2	285,285,	0,5433	-4.6	1.07152e-06	-1.11	3' UTR	2	3481242	3482409	1168	2
62890571	62890871	301	ENSG00000101191	ENST00000266070	protein_coding	47081	DIDO1	death inducer-obliterator 1 [Source:HGNC Symbol;Acc:HGNC:2680]	GO:0003723(RNA binding);GO:0005634(nucleus);GO:0005737(cytoplasm);GO:0005819(spindle);GO:0005856(cytoskeleton);GO:0006351(transcription, DNA-templated);GO:0006915(apoptotic process);GO:0046872(metal ion binding);GO:0097190(apoptotic signaling pathway)	NA	3.7e-08	1	301,	0	-3.45	2.13796e-05	-2.06	3' UTR	20	62877738	62937952	60215	2
33398489	33398789	301	ENSG00000049323	ENST00000404816	protein_coding	451536	LTBP1	latent transforming growth factor beta binding protein 1 [Source:HGNC Symbol;Acc:HGNC:6714]	GO:0001527(microfibril);GO:0003281(ventricular septum development);GO:0005024(transforming growth factor beta-activated receptor activity);GO:0005201(extracellular matrix structural constituent);GO:0005509(calcium ion binding);GO:0005515(protein binding);GO:0005576(extracellular region);GO:0005788(endoplasmic reticulum lumen);GO:0007178(transmembrane receptor protein serine/threonine kinase signa…	04350(TGF-beta signaling pathway)	5e-20	1	301,	0	-1.31	0.00776247	-1.06	3' UTR	2	32946953	33399509	452557	1
62706724	62707226	503	ENSG00000115504	ENST00000405289	protein_coding	0	EHBP1	EH domain binding protein 1 [Source:HGNC Symbol;Acc:HGNC:29144]	GO:0005515(protein binding);GO:0005737(cytoplasm);GO:0005768(endosome);GO:0005829(cytosol);GO:0005886(plasma membrane);GO:0006897(endocytosis);GO:0015031(protein transport);GO:0016020(membrane)	NA	2.5e-36	2	31,330,	0,173	-8.61	3.98107e-11	-1.99	5' UTR	2	62707192	63045500	338309	1
73448096	73448366	271	ENSG00000116127	ENST00000484298	protein_coding	62338	ALMS1	ALMS1, centrosome and basal body associated protein [Source:HGNC Symbol;Acc:HGNC:428]	GO:0000086(G2/M transition of mitotic cell cycle);GO:0000922(spindle pole);GO:0003674(molecular_function);GO:0005515(protein binding);GO:0005623(cell);GO:0005737(cytoplasm);GO:0005813(centrosome);GO:0005814(centriole);GO:0005815(microtubule organizing center);GO:0005829(cytosol);GO:0005856(cytoskeleton);GO:0005929(cilium);GO:0010389(regulation of G2/M transition of mitotic cell cycle);GO:0016197(…	NA	1.3e-08	1	271,	0	-0.954	0.0234423	-1.27	Exon (ENST00000484298/ENSG00000116127, exon 7 of 22)	2	73385758	73609715	223958	1
73986014	73986343	330	ENSG00000235499	ENST00000441217	lincRNA	882	AC073046	novel transcript (LOC100132318)	NA	NA	2e-34	1	330,	0	-0.93	0.025704	-1.01	Exon (ENST00000441217/ENSG00000235499, exon 2 of 2)	2	73985132	73986343	1212	1
74504172	74504678	507	ENSG00000257702	ENST00000603175	antisense	1577	LBX2-AS1	LBX2 antisense RNA 1 [Source:HGNC Symbol;Acc:HGNC:25136]	NA	NA	1.6e-20	1	507,	0	-1.41	0.00562341	-1.94	Exon (ENST00000603175/ENSG00000257702, exon 1 of 1)	2	74502595	74504677	2083	1
112028289	112029022	734	ENSG00000153208	ENST00000295408	protein_coding	129810	MERTK	MER proto-oncogene, tyrosine kinase [Source:HGNC Symbol;Acc:HGNC:7027]	GO:0000166(nucleotide binding);GO:0001750(photoreceptor outer segment);GO:0001779(natural killer cell differentiation);GO:0001818(negative regulation of cytokine production);GO:0004672(protein kinase activity);GO:0004713(protein tyrosine kinase activity);GO:0004714(transmembrane receptor protein tyrosine kinase activity);GO:0005515(protein binding);GO:0005524(ATP binding);GO:0005615(extracellular…	NA	1e-89	2	17,672,	0,62	-5.48	1.12202e-07	-1.11	3' UTR	2	111898479	112029561	131083	1
112187261	112188218	958	ENSG00000144152	ENST00000331203	protein_coding	48876	FBLN7	fibulin 7 [Source:HGNC Symbol;Acc:HGNC:26740]	GO:0005509(calcium ion binding);GO:0005576(extracellular region);GO:0005925(focal adhesion);GO:0007155(cell adhesion);GO:0008201(heparin binding)	NA	4e-24	1	958,	0	-2.9	9.12011e-05	-1.62	3' UTR	2	112138385	112188218	49834	1
113597567	113598475	909	ENSG00000146556	ENST00000453662	transcribed_unprocessed_pseudogene	9017	WASH2P	WAS protein family homolog 2, pseudogene [Source:HGNC Symbol;Acc:HGNC:33145]	NA	NA	0.0023	2	72,78,	0,831	-0.813	0.0380189	-1.62	Exon (ENST00000453662/ENSG00000146556, exon 8 of 10)	2	113588550	113599034	10485	1
6487141	6487321	181	ENSG00000275895	ENST00000637320	retained_intron	291	U2AF1L5	U2 small nuclear RNA auxiliary factor 1 like 5 [Source:HGNC Symbol;Acc:HGNC:51830]	GO:0000398(mRNA splicing, via spliceosome);GO:0003676(nucleic acid binding);GO:0003723(RNA binding);GO:0005634(nucleus);GO:0005654(nucleoplasm);GO:0005681(spliceosomal complex);GO:0016607(nuclear speck);GO:0030628(pre-mRNA 3'-splice site binding);GO:0046872(metal ion binding);GO:0050733(RS domain binding);GO:0089701(U2AF)	03040(Spliceosome);05131(Shigellosis)	5.1e-05	1	181,	0	-3.17	4.46684e-05	-2.06	3' UTR	21	6484623	6487612	2990	2
135780329	135782932	2604	ENSG00000144224	ENST00000272638	protein_coding	38474	UBXN4	UBX domain protein 4 [Source:HGNC Symbol;Acc:HGNC:14860]	GO:0005515(protein binding);GO:0005634(nucleus);GO:0005635(nuclear envelope);GO:0005783(endoplasmic reticulum);GO:0005789(endoplasmic reticulum membrane);GO:0005829(cytosol);GO:0006986(response to unfolded protein);GO:0016020(membrane);GO:0030433(ubiquitin-dependent ERAD pathway)	NA	1e-31	2	57,184,	0,2420	-8.41	7.94328e-11	-1.02	3' UTR	2	135741855	135785056	43202	1
43128671	43128821	151	ENSG00000165731	ENST00000615310	protein_coding	51602	RET	ret proto-oncogene [Source:HGNC Symbol;Acc:HGNC:9967]	GO:0000165(MAPK cascade);GO:0000166(nucleotide binding);GO:0000187(activation of MAPK activity);GO:0001657(ureteric bud development);GO:0001755(neural crest cell migration);GO:0001838(embryonic epithelial tube formation);GO:0004672(protein kinase activity);GO:0004713(protein tyrosine kinase activity);GO:0004714(transmembrane receptor protein tyrosine kinase activity);GO:0005509(calcium ion bindin…	05200(Pathways in cancer);05216(Thyroid cancer);05230(Central carbon metabolism in cancer)	0.0012	1	151,	0	-0.972	0.0223872	-2.07	3' UTR	10	43077069	43130345	53277	1
201479501	201480157	657	ENSG00000082146	ENST00000194530	protein_coding	27761	STRADB	STE20 related adaptor beta [Source:HGNC Symbol;Acc:HGNC:13205]	GO:0000165(MAPK cascade);GO:0000166(nucleotide binding);GO:0000902(cell morphogenesis);GO:0004672(protein kinase activity);GO:0004674(protein serine/threonine kinase activity);GO:0005515(protein binding);GO:0005524(ATP binding);GO:0005634(nucleus);GO:0005737(cytoplasm);GO:0005829(cytosol);GO:0006468(protein phosphorylation);GO:0006611(protein export from nucleus);GO:0007049(cell cycle);GO:0007050…	04150(mTOR signaling pathway);04152(AMPK signaling pathway)	2e-11	2	31,150,	0,507	-4.12	3.63078e-06	-1.5	3' UTR	2	201451740	201480846	29107	1
216096160	216100235	4076	ENSG00000163449	ENST00000433112	protein_coding	14294	TMEM169	transmembrane protein 169 [Source:HGNC Symbol;Acc:HGNC:25130]	GO:0016020(membrane);GO:0016021(integral component of membrane)	NA	1.3e-10	2	75,316,	0,3760	-0.734	0.0489779	-1.08	Exon (ENST00000433112/ENSG00000163449, exon 2 of 3)	2	216081866	216099998	18133	1
216415211	216415331	121	ENSG00000138375	ENST00000357276	protein_coding	2797	SMARCAL1	SWI/SNF related, matrix associated, actin dependent regulator of chromatin, subfamily a like 1 [Source:HGNC Symbol;Acc:HGNC:11102]	GO:0000166(nucleotide binding);GO:0000733(DNA strand renaturation);GO:0004386(helicase activity);GO:0005515(protein binding);GO:0005524(ATP binding);GO:0005634(nucleus);GO:0005654(nucleoplasm);GO:0005662(DNA replication factor A complex);GO:0006259(DNA metabolic process);GO:0006281(DNA repair);GO:0006357(regulation of transcription by RNA polymerase II);GO:0006974(cellular response to DNA damage …	NA	0.00028	1	121,	0	-3.8	8.31764e-06	-1.27	Exon (ENST00000357276/ENSG00000138375, exon 3 of 18)	2	216412414	216483053	70640	1
218755176	218755296	121	ENSG00000135912	ENST00000392102	protein_coding	44341	TTLL4	tubulin tyrosine ligase like 4 [Source:HGNC Symbol;Acc:HGNC:28976]	GO:0000166(nucleotide binding);GO:0005524(ATP binding);GO:0005737(cytoplasm);GO:0005829(cytosol);GO:0005856(cytoskeleton);GO:0005874(microtubule);GO:0005929(cilium);GO:0006464(cellular protein modification process);GO:0015631(tubulin binding);GO:0016874(ligase activity);GO:0018095(protein polyglutamylation);GO:0018200(peptidyl-glutamic acid modification);GO:0042995(cell projection);GO:0070739(pro…	NA	0.0039	1	121,	0	-0.875	0.030903	-1.81	3' UTR	2	218710835	218755416	44582	1
219641682	219641980	299	ENSG00000114923	ENST00000373760	protein_coding	14288	SLC4A3	solute carrier family 4 member 3 [Source:HGNC Symbol;Acc:HGNC:11029]	GO:0005452(inorganic anion exchanger activity);GO:0005886(plasma membrane);GO:0005887(integral component of plasma membrane);GO:0006811(ion transport);GO:0006820(anion transport);GO:0008509(anion transmembrane transporter activity);GO:0015297(antiporter activity);GO:0015301(anion:anion antiporter activity);GO:0015698(inorganic anion transport);GO:0015701(bicarbonate transport);GO:0016020(membrane…	NA	5e-10	1	299,	0	-2.52	0.000251189	-1.43	3' UTR	2	219627394	219641971	14578	1
1083166	1083346	181	ENSG00000131591	ENST00000379339	protein_coding	32735	C1orf159	chromosome 1 open reading frame 159 [Source:HGNC Symbol;Acc:HGNC:26062]	GO:0016020(membrane);GO:0016021(integral component of membrane)	NA	2.2e-07	1	181,	0	-1.07	0.0165959	-2.08	Exon (ENST00000487177/ENSG00000131591, exon 3 of 3)	1	1081818	1116081	34264	2
233294297	233294596	300	ENSG00000085978	ENST00000347464	protein_coding	42726	ATG16L1	autophagy related 16 like 1 [Source:HGNC Symbol;Acc:HGNC:21498]	GO:0000045(autophagosome assembly);GO:0000421(autophagosome membrane);GO:0005515(protein binding);GO:0005737(cytoplasm);GO:0005776(autophagosome);GO:0005829(cytosol);GO:0005930(axoneme);GO:0006914(autophagy);GO:0010508(positive regulation of autophagy);GO:0015031(protein transport);GO:0016020(membrane);GO:0016236(macroautophagy);GO:0019787(ubiquitin-like protein transferase activity);GO:0034045(p…	04136(Autophagy - other);04140(Autophagy - animal);04621(NOD-like receptor signaling pathway)	2.5e-19	1	300,	0	-5.52	1e-07	-1.23	3' UTR	2	233251571	233295673	44103	1
6498142	6498652	511	ENSG00000179532	ENST00000527990	protein_coding	0	DNHD1	dynein heavy chain domain 1 [Source:HGNC Symbol;Acc:HGNC:26532]	GO:0003777(microtubule motor activity);GO:0005524(ATP binding);GO:0007018(microtubule-based movement);GO:0008569(ATP-dependent microtubule motor activity, minus-end-directed);GO:0030286(dynein complex);GO:0045503(dynein light chain binding);GO:0045505(dynein intermediate chain binding);GO:0051959(dynein light intermediate chain binding);GO:0070062(extracellular exosome)	NA	1.3e-11	1	511,	0	-2.16	0.000676083	-2.08	5' UTR	11	6498216	6572022	73807	1
241091883	241092273	391	ENSG00000122085	ENST00000464344	processed_transcript	10059	MTERF4	mitochondrial transcription termination factor 4 [Source:HGNC Symbol;Acc:HGNC:28785]	GO:0003690(double-stranded DNA binding);GO:0003723(RNA binding);GO:0005515(protein binding);GO:0005739(mitochondrion);GO:0005759(mitochondrial matrix);GO:0005762(mitochondrial large ribosomal subunit);GO:0005829(cytosol);GO:0006355(regulation of transcription, DNA-templated);GO:0006364(rRNA processing);GO:0006390(mitochondrial transcription);GO:0006626(protein targeting to mitochondrion);GO:00075…	NA	3.5e-05	1	391,	0	-1.35	0.00691831	-1.54	3' UTR	2	241072169	241102332	30164	2
241441864	241442134	271	ENSG00000006607	ENST00000264042	protein_coding	85579	FARP2	FERM, ARH/RhoGEF and pleckstrin domain protein 2 [Source:HGNC Symbol;Acc:HGNC:16460]	GO:0005085(guanyl-nucleotide exchange factor activity);GO:0005089(Rho guanyl-nucleotide exchange factor activity);GO:0005737(cytoplasm);GO:0005829(cytosol);GO:0005856(cytoskeleton);GO:0007155(cell adhesion);GO:0008092(cytoskeletal protein binding);GO:0016322(neuron remodeling);GO:0016601(Rac protein signal transduction);GO:0022405(hair cycle process);GO:0030316(osteoclast differentiation);GO:0030…	04015(Rap1 signaling pathway);04520(Adherens junction)	3e-07	1	271,	0	-4.02	4.67735e-06	-1.01	Exon (ENST00000413432/ENSG00000006607, exon 4 of 4)	2	241356285	241494841	138557	1
187554362	187554663	302	ENSG00000003436	ENST00000233156	protein_coding	0	TFPI	tissue factor pathway inhibitor [Source:HGNC Symbol;Acc:HGNC:11760]	GO:0004866(endopeptidase inhibitor activity);GO:0004867(serine-type endopeptidase inhibitor activity);GO:0005576(extracellular region);GO:0005615(extracellular space);GO:0005783(endoplasmic reticulum);GO:0005886(plasma membrane);GO:0005901(caveola);GO:0007596(blood coagulation);GO:0007598(blood coagulation, extrinsic pathway);GO:0007599(hemostasis);GO:0009986(cell surface);GO:0010466(negative reg…	04610(Complement and coagulation cascades)	0.0028	2	32,87,	0,215	-1.25	0.00912011	-2.09	5' UTR	2	187464230	187554435	90206	2
24918370	24918879	510	ENSG00000138031	ENST00000260600	protein_coding	960	ADCY3	adenylate cyclase 3 [Source:HGNC Symbol;Acc:HGNC:234]	GO:0000166(nucleotide binding);GO:0003091(renal water homeostasis);GO:0004016(adenylate cyclase activity);GO:0005516(calmodulin binding);GO:0005524(ATP binding);GO:0005737(cytoplasm);GO:0005794(Golgi apparatus);GO:0005886(plasma membrane);GO:0005887(integral component of plasma membrane);GO:0005929(cilium);GO:0006171(cAMP biosynthetic process);GO:0007165(signal transduction);GO:0007186(G protein-…	00230(Purine metabolism);01522(Endocrine resistance);04015(Rap1 signaling pathway);04020(Calcium signaling pathway);04022(cGMP-PKG signaling pathway);04024(cAMP signaling pathway);04062(Chemokine signaling pathway);04072(Phospholipase D signaling pathway);04114(Oocyte meiosis);04211(Longevity regulating pathway);04213(Longevity regulating pathway - multiple species);04261(Adrenergic signaling in …	3.2e-50	1	510,	0	-8.47	6.30957e-11	-1.15	Exon (ENST00000260600/ENSG00000138031, exon 1 of 21)	2	24819169	24919839	100671	2
39022752	39024089	1338	ENSG00000115904	ENST00000472480	processed_transcript	0	SOS1	SOS Ras/Rac guanine nucleotide exchange factor 1 [Source:HGNC Symbol;Acc:HGNC:11187]	GO:0000165(MAPK cascade);GO:0000786(nucleosome);GO:0001782(B cell homeostasis);GO:0001942(hair follicle development);GO:0002260(lymphocyte homeostasis);GO:0003007(heart morphogenesis);GO:0003209(cardiac atrium morphogenesis);GO:0003344(pericardium morphogenesis);GO:0003677(DNA binding);GO:0005085(guanyl-nucleotide exchange factor activity);GO:0005088(Ras guanyl-nucleotide exchange factor activity…	01521(EGFR tyrosine kinase inhibitor resistance);01522(Endocrine resistance);04010(MAPK signaling pathway);04012(ErbB signaling pathway);04014(Ras signaling pathway);04062(Chemokine signaling pathway);04068(FoxO signaling pathway);04072(Phospholipase D signaling pathway);04150(mTOR signaling pathway);04151(PI3K-Akt signaling pathway);04510(Focal adhesion);04540(Gap junction);04630(Jak-STAT signal…	1e-120	3	474,46,80,	0,1026,1258	-9.04	1.58489e-11	-1.48	Exon (ENST00000426016/ENSG00000115904, exon 10 of 24)	2	39022876	39023823	948	2
61214358	61214418	61	ENSG00000115464	ENST00000411912	protein_coding	27196	USP34	ubiquitin specific peptidase 34 [Source:HGNC Symbol;Acc:HGNC:20066]	GO:0004197(cysteine-type endopeptidase activity);GO:0004843(thiol-dependent ubiquitin-specific protease activity);GO:0005515(protein binding);GO:0005829(cytosol);GO:0006508(proteolysis);GO:0006511(ubiquitin-dependent protein catabolic process);GO:0008233(peptidase activity);GO:0008234(cysteine-type peptidase activity);GO:0016055(Wnt signaling pathway);GO:0016579(protein deubiquitination);GO:00167…	NA	0.0035	1	61,	0	-0.94	0.0245471	-1.4	Exon (ENST00000411912/ENSG00000115464, exon 16 of 26)	2	61187463	61241614	54152	2
61347894	61348194	301	ENSG00000115464	ENST00000460004	processed_transcript	0	USP34	ubiquitin specific peptidase 34 [Source:HGNC Symbol;Acc:HGNC:20066]	GO:0004197(cysteine-type endopeptidase activity);GO:0004843(thiol-dependent ubiquitin-specific protease activity);GO:0005515(protein binding);GO:0005829(cytosol);GO:0006508(proteolysis);GO:0006511(ubiquitin-dependent protein catabolic process);GO:0008233(peptidase activity);GO:0008234(cysteine-type peptidase activity);GO:0016055(Wnt signaling pathway);GO:0016579(protein deubiquitination);GO:00167…	NA	6.3e-21	1	301,	0	-6.62	6.30957e-09	-1.93	Exon (ENST00000398571/ENSG00000115464, exon 15 of 80)	2	61339575	61348028	8454	2
63404266	63404476	211	ENSG00000143951	ENST00000272321	protein_coding	184001	WDPCP	WD repeat containing planar cell polarity effector [Source:HGNC Symbol;Acc:HGNC:28027]	GO:0001822(kidney development);GO:0002093(auditory receptor cell morphogenesis);GO:0005515(protein binding);GO:0005737(cytoplasm);GO:0005856(cytoskeleton);GO:0005886(plasma membrane);GO:0005929(cilium);GO:0005930(axoneme);GO:0005938(cell cortex);GO:0007224(smoothened signaling pathway);GO:0007399(nervous system development);GO:0010762(regulation of fibroblast migration);GO:0016020(membrane);GO:00…	NA	7.2e-05	1	211,	0	-0.9	0.0281838	-1.58	3' UTR	2	63119559	63588477	468919	2
68464190	68466254	2065	ENSG00000204923	ENST00000377957	protein_coding	1040	FBXO48	F-box protein 48 [Source:HGNC Symbol;Acc:HGNC:33857]	GO:0004842(ubiquitin-protein transferase activity);GO:0005515(protein binding);GO:0005737(cytoplasm);GO:0016567(protein ubiquitination);GO:0019005(SCF ubiquitin ligase complex);GO:0031146(SCF-dependent proteasomal ubiquitin-dependent protein catabolic process)	NA	7.9e-18	3	181,339,111,	0,650,1954	-1.21	0.0102329	-1.99	5' UTR	2	68459422	68467294	7873	2
22532239	22532388	150	ENSG00000243716	ENST00000415654	processed_transcript	53118	NPIPB5	nuclear pore complex interacting protein family member B5 [Source:HGNC Symbol;Acc:HGNC:37233]	GO:0005654(nucleoplasm);GO:0016020(membrane);GO:0016021(integral component of membrane)	NA	0.00054	1	150,	0	-6.43	1.02329e-08	-2.11	3' UTR	16	22479121	22536513	57393	1
85549090	85549629	540	ENSG00000115486	ENST00000233838	protein_coding	11864	GGCX	gamma-glutamyl carboxylase [Source:HGNC Symbol;Acc:HGNC:4247]	GO:0005783(endoplasmic reticulum);GO:0005789(endoplasmic reticulum membrane);GO:0006464(cellular protein modification process);GO:0007596(blood coagulation);GO:0008488(gamma-glutamyl carboxylase activity);GO:0016020(membrane);GO:0016021(integral component of membrane);GO:0016829(lyase activity);GO:0017187(peptidyl-glutamic acid carboxylation)	00130(Ubiquinone and other terpenoid-quinone biosynthesis)	1.3e-25	1	540,	0	-5.21	2.29087e-07	-1.21	3' UTR	2	85544720	85561493	16774	2
110168527	110178061	9535	ENSG00000144061	ENST00000316534	protein_coding	26981	NPHP1	nephrocystin 1 [Source:HGNC Symbol;Acc:HGNC:7905]	GO:0005198(structural molecule activity);GO:0005515(protein binding);GO:0005737(cytoplasm);GO:0005829(cytosol);GO:0005856(cytoskeleton);GO:0005911(cell-cell junction);GO:0005912(adherens junction);GO:0005923(bicellular tight junction);GO:0005929(cilium);GO:0007165(signal transduction);GO:0007283(spermatogenesis);GO:0007588(excretion);GO:0007632(visual behavior);GO:0016020(membrane);GO:0030030(cel…	NA	1.5e-05	3	27,193,21,	0,1279,9514	-1.2	0.0109648	-1.79	3' UTR	2	110122311	110205042	82732	2
127291966	127292175	210	ENSG00000163161	ENST00000426778	nonsense_mediated_decay	1970	ERCC3	ERCC excision repair 3, TFIIH core complex helicase subunit [Source:HGNC Symbol;Acc:HGNC:3435]	GO:0000112(nucleotide-excision repair factor 3 complex);GO:0000166(nucleotide binding);GO:0000439(transcription factor TFIIH core complex);GO:0000717(nucleotide-excision repair, DNA duplex unwinding);GO:0001666(response to hypoxia);GO:0003677(DNA binding);GO:0003684(damaged DNA binding);GO:0004003(ATP-dependent DNA helicase activity);GO:0004386(helicase activity);GO:0004672(protein kinase activit…	03022(Basal transcription factors);03420(Nucleotide excision repair)	0.00069	1	210,	0	-0.749	0.0467735	-1.68	3' UTR	2	127257290	127294145	36856	2
127307510	127308710	1201	ENSG00000169967	ENST00000409947	protein_coding	79755	MAP3K2	mitogen-activated protein kinase kinase kinase 2 [Source:HGNC Symbol;Acc:HGNC:6854]	GO:0000165(MAPK cascade);GO:0000166(nucleotide binding);GO:0000186(activation of MAPKK activity);GO:0000187(activation of MAPK activity);GO:0004672(protein kinase activity);GO:0004674(protein serine/threonine kinase activity);GO:0004709(MAP kinase kinase kinase activity);GO:0005515(protein binding);GO:0005524(ATP binding);GO:0005634(nucleus);GO:0005654(nucleoplasm);GO:0005737(cytoplasm);GO:000582…	04010(MAPK signaling pathway);04540(Gap junction);04912(GnRH signaling pathway)	1.6e-50	2	295,126,	0,1075	-2.55	0.000229087	-1.07	3' UTR	2	127298730	127388465	89736	2
130075224	130077090	1867	ENSG00000196604	ENST00000409914	protein_coding	52132	POTEF	POTE ankyrin domain family member F [Source:HGNC Symbol;Acc:HGNC:33905]	GO:0001895(retina homeostasis);GO:0005515(protein binding);GO:0005615(extracellular space);GO:0005737(cytoplasm);GO:0005938(cell cortex);GO:0070062(extracellular exosome);GO:0072562(blood microparticle)	NA	3.7e-07	2	349,10,	0,1857	-0.878	0.0301995	-1.58	Exon (ENST00000409914/ENSG00000196604, exon 16 of 17)	2	130074030	130129222	55193	2
83138685	83138985	301	ENSG00000083097	ENST00000237163	protein_coding	71019	DOP1A	DOP1 leucine zipper like protein A [Source:HGNC Symbol;Acc:HGNC:21194]	GO:0000139(Golgi membrane);GO:0005768(endosome);GO:0005794(Golgi apparatus);GO:0005802(trans-Golgi network);GO:0005829(cytosol);GO:0006895(Golgi to endosome transport);GO:0007029(endoplasmic reticulum organization);GO:0015031(protein transport);GO:0016020(membrane)	NA	2.4e-07	1	301,	0	-0.827	0.0363078	-2.12	Exon (ENST00000237163/ENSG00000083097, exon 21 of 40)	6	83067666	83168471	100806	1
159282703	159283088	386	ENSG00000196151	ENST00000359774	protein_coding	3711	WDSUB1	WD repeat, sterile alpha motif and U-box domain containing 1 [Source:HGNC Symbol;Acc:HGNC:26697]	GO:0004842(ubiquitin-protein transferase activity);GO:0005515(protein binding);GO:0016567(protein ubiquitination)	NA	7.9e-29	1	386,	0	-7.54	6.45654e-10	-1.42	5' UTR	2	159235793	159286799	51007	2
159386605	159404522	17918	ENSG00000123636	ENST00000551504	processed_transcript	0	BAZ2B	bromodomain adjacent to zinc finger domain 2B [Source:HGNC Symbol;Acc:HGNC:963]	GO:0003677(DNA binding);GO:0005515(protein binding);GO:0005634(nucleus);GO:0006338(chromatin remodeling);GO:0006357(regulation of transcription by RNA polymerase II);GO:0046872(metal ion binding)	NA	2e-14	10	3,141,89,66,27,45,37,66,66,151,	0,2740,5514,9164,10469,10740,11565,12224,13994,17767	-1.05	0.017378	-1.39	3' UTR	2	159385165	159398206	13042	2
178576191	178577324	1134	ENSG00000271011	ENST00000604215	antisense	0	AC010680	novel transcript, antisense to TTN	NA	NA	1.6e-12	3	226,303,402,	0,338,732	-1.04	0.0177828	-1.46	Exon (ENST00000627564/ENSG00000237298, exon 6 of 6)	2	178577103	178577622	520	1
190699765	190701481	1717	ENSG00000228509	ENST00000411949	antisense	7235	AC006460	novel transcript	NA	NA	4e-13	2	100,19,	0,1698	-0.846	0.0338844	-1.19	Exon (ENST00000411949/ENSG00000228509, exon 2 of 3)	2	190677035	190708716	31682	2
199271626	199272464	839	ENSG00000119042	ENST00000614512	protein_coding	192644	SATB2	SATB homeobox 2 [Source:HGNC Symbol;Acc:HGNC:21637]	GO:0000118(histone deacetylase complex);GO:0000122(negative regulation of transcription by RNA polymerase II);GO:0000977(RNA polymerase II regulatory region sequence-specific DNA binding);GO:0000978(RNA polymerase II proximal promoter sequence-specific DNA binding);GO:0000981(DNA-binding transcription factor activity, RNA polymerase II-specific);GO:0001228(DNA-binding transcription activator acti…	NA	2.3e-09	1	839,	0	-1	0.0204174	-1.55	3' UTR	2	199269500	199465108	195609	2
200949623	200958044	8422	ENSG00000115942	ENST00000234296	protein_coding	5616	ORC2	origin recognition complex subunit 2 [Source:HGNC Symbol;Acc:HGNC:8488]	GO:0000082(G1/S transition of mitotic cell cycle);GO:0000122(negative regulation of transcription by RNA polymerase II);GO:0000784(nuclear chromosome, telomeric region);GO:0000785(chromatin);GO:0000792(heterochromatin);GO:0000808(origin recognition complex);GO:0000939(condensed chromosome inner kinetochore);GO:0003688(DNA replication origin binding);GO:0005515(protein binding);GO:0005634(nucleus)…	04110(Cell cycle)	2.3e-08	3	21,144,15,	0,7778,8407	-5.76	5.49541e-08	-1.28	Exon (ENST00000234296/ENSG00000115942, exon 3 of 18)	2	200908977	200963660	54684	2
210153434	210155246	1813	ENSG00000144445	ENST00000428655	protein_coding	0	KANSL1L	KAT8 regulatory NSL complex subunit 1 like [Source:HGNC Symbol;Acc:HGNC:26310]	GO:0000123(histone acetyltransferase complex);GO:0035035(histone acetyltransferase binding);GO:0043981(histone H4-K5 acetylation);GO:0043982(histone H4-K8 acetylation);GO:0043984(histone H4-K16 acetylation);GO:0043995(histone acetyltransferase activity (H4-K5 specific));GO:0043996(histone acetyltransferase activity (H4-K8 specific));GO:0044545(NSL complex);GO:0046972(histone acetyltransferase act…	NA	1e-103	2	1178,53,	0,1760	-1.83	0.00165959	-1.4	5' UTR	2	210043433	210153665	110233	2
219209772	219209922	151	ENSG00000115657	ENST00000487380	retained_intron	1117	ABCB6	ATP binding cassette subfamily B member 6 (Langereis blood group) [Source:HGNC Symbol;Acc:HGNC:47]	GO:0000139(Golgi membrane);GO:0000166(nucleotide binding);GO:0005524(ATP binding);GO:0005654(nucleoplasm);GO:0005739(mitochondrion);GO:0005740(mitochondrial envelope);GO:0005741(mitochondrial outer membrane);GO:0005768(endosome);GO:0005774(vacuolar membrane);GO:0005783(endoplasmic reticulum);GO:0005789(endoplasmic reticulum membrane);GO:0005794(Golgi apparatus);GO:0005829(cytosol);GO:0005886(plas…	02010(ABC transporters)	1.3e-15	1	151,	0	-3.41	2.39883e-05	-1.66	3' UTR	2	219209772	219211039	1268	2
219209772	219209922	151	ENSG00000115657	ENST00000487380	retained_intron	1117	ABCB6	ATP binding cassette subfamily B member 6 (Langereis blood group) [Source:HGNC Symbol;Acc:HGNC:47]	GO:0000139(Golgi membrane);GO:0000166(nucleotide binding);GO:0005524(ATP binding);GO:0005654(nucleoplasm);GO:0005739(mitochondrion);GO:0005740(mitochondrial envelope);GO:0005741(mitochondrial outer membrane);GO:0005768(endosome);GO:0005774(vacuolar membrane);GO:0005783(endoplasmic reticulum);GO:0005789(endoplasmic reticulum membrane);GO:0005794(Golgi apparatus);GO:0005829(cytosol);GO:0005886(plas…	02010(ABC transporters)	1.3e-15	1	151,	0	-3.41	2.39883e-05	-1.66	3' UTR	2	219209772	219211039	1268	2
219250873	219251081	209	ENSG00000127824	ENST00000248437	protein_coding	2837	TUBA4A	tubulin alpha 4a [Source:HGNC Symbol;Acc:HGNC:12407]	GO:0000086(G2/M transition of mitotic cell cycle);GO:0000166(nucleotide binding);GO:0000226(microtubule cytoskeleton organization);GO:0000278(mitotic cell cycle);GO:0002576(platelet degranulation);GO:0003924(GTPase activity);GO:0005200(structural constituent of cytoskeleton);GO:0005515(protein binding);GO:0005525(GTP binding);GO:0005576(extracellular region);GO:0005737(cytoplasm);GO:0005829(cytos…	04145(Phagosome);04210(Apoptosis);04530(Tight junction);04540(Gap junction);05130(Pathogenic Escherichia coli infection)	2.5e-06	1	209,	0	-3.17	4.46684e-05	-1.28	Exon (ENST00000248437/ENSG00000127824, exon 4 of 4)	2	219249710	219253918	4209	2
15255348	15255498	151	ENSG00000131370	ENST00000383791	protein_coding	77088	SH3BP5	SH3 domain binding protein 5 [Source:HGNC Symbol;Acc:HGNC:10827]	GO:0004860(protein kinase inhibitor activity);GO:0005085(guanyl-nucleotide exchange factor activity);GO:0005515(protein binding);GO:0005654(nucleoplasm);GO:0005737(cytoplasm);GO:0005739(mitochondrion);GO:0006469(negative regulation of protein kinase activity);GO:0007165(signal transduction);GO:0016020(membrane);GO:0016604(nuclear body);GO:0017112(Rab guanyl-nucleotide exchange factor activity);GO…	NA	5e-07	1	151,	0	-0.785	0.0416869	-1.16	3' UTR	3	15254353	15332586	78234	2
20152428	20152697	270	ENSG00000114166	ENST00000263754	protein_coding	111982	KAT2B	lysine acetyltransferase 2B [Source:HGNC Symbol;Acc:HGNC:8638]	GO:0000123(histone acetyltransferase complex);GO:0000125(PCAF complex);GO:0000776(kinetochore);GO:0000977(RNA polymerase II regulatory region sequence-specific DNA binding);GO:0003682(chromatin binding);GO:0003712(transcription coregulator activity);GO:0003713(transcription coactivator activity);GO:0004145(diamine N-acetyltransferase activity);GO:0004402(histone acetyltransferase activity);GO:000…	04330(Notch signaling pathway);04919(Thyroid hormone signaling pathway);05166(Human T-cell leukemia virus 1 infection);05203(Viral carcinogenesis)	6.3e-10	1	270,	0	-0.821	0.0363078	-1.32	3' UTR	3	20040446	20154404	113959	1
31632944	31633123	180	ENSG00000163527	ENST00000295770	protein_coding	100154	STT3B	STT3B, catalytic subunit of the oligosaccharyltransferase complex [Source:HGNC Symbol;Acc:HGNC:30611]	GO:0004576(oligosaccharyl transferase activity);GO:0004579(dolichyl-diphosphooligosaccharide-protein glycotransferase activity);GO:0005515(protein binding);GO:0005783(endoplasmic reticulum);GO:0005789(endoplasmic reticulum membrane);GO:0006486(protein glycosylation);GO:0006516(glycoprotein catabolic process);GO:0006986(response to unfolded protein);GO:0008250(oligosaccharyltransferase complex);GO…	00510(N-Glycan biosynthesis);04141(Protein processing in endoplasmic reticulum)	7.9e-08	1	180,	0	-30.2	1.58489e-33	-1.37	Exon (ENST00000295770/ENSG00000163527, exon 15 of 16)	3	31532790	31637622	104833	1
37302297	37319306	17010	ENSG00000144674	ENST00000361924	protein_coding	59120	GOLGA4	golgin A4 [Source:HGNC Symbol;Acc:HGNC:4427]	GO:0000139(Golgi membrane);GO:0005515(protein binding);GO:0005737(cytoplasm);GO:0005794(Golgi apparatus);GO:0005802(trans-Golgi network);GO:0005829(cytosol);GO:0016020(membrane);GO:0016192(vesicle-mediated transport);GO:0043001(Golgi to plasma membrane protein transport);GO:0043231(intracellular membrane-bounded organelle);GO:0045773(positive regulation of axon extension);GO:0051020(GTPase bindin…	NA	6.3e-16	5	36,14,98,179,244,	0,459,11125,13123,16766	-1.2	0.0109648	-1.4	Exon (ENST00000361924/ENSG00000144674, exon 10 of 24)	3	37243177	37366751	123575	1
37276160	37276335	176	ENSG00000144674	ENST00000361924	protein_coding	32983	GOLGA4	golgin A4 [Source:HGNC Symbol;Acc:HGNC:4427]	GO:0000139(Golgi membrane);GO:0005515(protein binding);GO:0005737(cytoplasm);GO:0005794(Golgi apparatus);GO:0005802(trans-Golgi network);GO:0005829(cytosol);GO:0016020(membrane);GO:0016192(vesicle-mediated transport);GO:0043001(Golgi to plasma membrane protein transport);GO:0043231(intracellular membrane-bounded organelle);GO:0045773(positive regulation of axon extension);GO:0051020(GTPase bindin…	NA	6.3e-08	1	176,	0	-2.66	0.000169824	-1.87	Exon (ENST00000420496/ENSG00000230409, exon 1 of 1)	3	37243177	37366751	123575	1
38506868	38519312	12445	ENSG00000230683	ENST00000443589	processed_pseudogene	0	DDTP1	D-dopachrome tautomerase pseudogene 1 [Source:HGNC Symbol;Acc:HGNC:44546]	NA	NA	7.9e-15	3	101,119,51,	0,6882,12394	-1.03	0.0186209	-1.11	3' UTR	3	38515448	38515830	383	2
42225530	42225800	271	ENSG00000182606	ENST00000487159	protein_coding	211728	TRAK1	trafficking kinesin protein 1 [Source:HGNC Symbol;Acc:HGNC:29947]	GO:0005102(signaling receptor binding);GO:0005515(protein binding);GO:0005634(nucleus);GO:0005737(cytoplasm);GO:0005739(mitochondrion);GO:0005768(endosome);GO:0005769(early endosome);GO:0005938(cell cortex);GO:0006357(regulation of transcription by RNA polymerase II);GO:0006493(protein O-linked glycosylation);GO:0006605(protein targeting);GO:0008089(anterograde axonal transport);GO:0008104(protei…	NA	3.2e-25	1	271,	0	-1.59	0.00331131	-1.09	3' UTR	3	42013802	42225889	212088	1
42665042	42665341	300	ENSG00000114853	ENST00000232974	protein_coding	11345	ZBTB47	zinc finger and BTB domain containing 47 [Source:HGNC Symbol;Acc:HGNC:26955]	GO:0000981(DNA-binding transcription factor activity, RNA polymerase II-specific);GO:0003676(nucleic acid binding);GO:0003677(DNA binding);GO:0005515(protein binding);GO:0005634(nucleus);GO:0006357(regulation of transcription by RNA polymerase II);GO:0006974(cellular response to DNA damage stimulus);GO:0046872(metal ion binding)	NA	1.3e-13	1	300,	0	-2.42	0.000331131	-1.19	3' UTR	3	42653697	42667580	13884	1
47243048	47244182	1135	ENSG00000088727	ENST00000335044	protein_coding	38665	KIF9	kinesin family member 9 [Source:HGNC Symbol;Acc:HGNC:16666]	GO:0000166(nucleotide binding);GO:0002102(podosome);GO:0003774(motor activity);GO:0003777(microtubule motor activity);GO:0005515(protein binding);GO:0005524(ATP binding);GO:0005737(cytoplasm);GO:0005856(cytoskeleton);GO:0005871(kinesin complex);GO:0005874(microtubule);GO:0007018(microtubule-based movement);GO:0008017(microtubule binding);GO:0016887(ATPase activity);GO:0022617(extracellular matrix…	NA	4e-13	1	1135,	0	-1.17	0.0120226	-1.15	Exon (ENST00000429315/ENSG00000227398, exon 7 of 7)	3	47228026	47282847	54822	2
50061963	50065124	3162	ENSG00000004534	ENST00000442092	protein_coding	121956	RBM6	RNA binding motif protein 6 [Source:HGNC Symbol;Acc:HGNC:9903]	GO:0003676(nucleic acid binding);GO:0003677(DNA binding);GO:0003723(RNA binding);GO:0005515(protein binding);GO:0005634(nucleus);GO:0006396(RNA processing)	NA	6.3e-09	2	146,94,	0,3068	-7.32	1.09648e-09	-1.01	3' UTR	3	49940007	50077249	137243	1
51395391	51395451	61	ENSG00000259956	ENST00000563281	protein_coding	4106	RBM15B	RNA binding motif protein 15B [Source:HGNC Symbol;Acc:HGNC:24303]	GO:0000381(regulation of alternative mRNA splicing, via spliceosome);GO:0001510(RNA methylation);GO:0003676(nucleic acid binding);GO:0003723(RNA binding);GO:0005515(protein binding);GO:0005634(nucleus);GO:0005635(nuclear envelope);GO:0005654(nucleoplasm);GO:0006397(mRNA processing);GO:0006406(mRNA export from nucleus);GO:0008380(RNA splicing);GO:0009048(dosage compensation by inactivation of X ch…	NA	0.0078	1	61,	0	-0.852	0.0331131	-1.17	3' UTR	3	51391285	51397908	6624	1
51668457	51668637	181	ENSG00000164080	ENST00000409535	protein_coding	126877	RAD54L2	RAD54 like 2 [Source:HGNC Symbol;Acc:HGNC:29123]	GO:0000166(nucleotide binding);GO:0003677(DNA binding);GO:0004386(helicase activity);GO:0005515(protein binding);GO:0005524(ATP binding);GO:0005634(nucleus);GO:0016787(hydrolase activity)	NA	1.3e-05	1	181,	0	-0.864	0.0316228	-1.67	3' UTR	3	51541580	51668667	127088	1
52686797	52686947	151	ENSG00000163938	ENST00000479230	protein_coding	5641	GNL3	G protein nucleolar 3 [Source:HGNC Symbol;Acc:HGNC:29931]	GO:0000166(nucleotide binding);GO:0003723(RNA binding);GO:0005515(protein binding);GO:0005525(GTP binding);GO:0005615(extracellular space);GO:0005634(nucleus);GO:0005654(nucleoplasm);GO:0005730(nucleolus);GO:0008283(cell population proliferation);GO:0016020(membrane);GO:0016604(nuclear body);GO:0017145(stem cell division);GO:0019827(stem cell population maintenance);GO:0032206(positive regulation…	03008(Ribosome biogenesis in eukaryotes)	0.00021	1	151,	0	-1.96	0.00114815	-1.02	Exon (ENST00000479230/ENSG00000163938, exon 2 of 6)	3	52681156	52689105	7950	1
66380336	66380846	511	ENSG00000144741	ENST00000464350	nonsense_mediated_decay	159272	SLC25A26	solute carrier family 25 member 26 [Source:HGNC Symbol;Acc:HGNC:20661]	GO:0000095(S-adenosyl-L-methionine transmembrane transporter activity);GO:0005739(mitochondrion);GO:0005743(mitochondrial inner membrane);GO:0006811(ion transport);GO:0015805(S-adenosyl-L-methionine transport);GO:0016020(membrane);GO:0016021(integral component of membrane);GO:0022857(transmembrane transporter activity);GO:0055085(transmembrane transport);GO:1901962(S-adenosyl-L-methionine transme…	NA	1.5e-05	1	511,	0	-0.795	0.0398107	-1.33	3' UTR	3	66221064	66388116	167053	1
113959128	113959398	271	ENSG00000184307	ENST00000330212	protein_coding	11227	ZDHHC23	zinc finger DHHC-type containing 23 [Source:HGNC Symbol;Acc:HGNC:28654]	GO:0003674(molecular_function);GO:0005575(cellular_component);GO:0005783(endoplasmic reticulum);GO:0005794(Golgi apparatus);GO:0006612(protein targeting to membrane);GO:0016020(membrane);GO:0016021(integral component of membrane);GO:0016740(transferase activity);GO:0016746(transferase activity, transferring acyl groups);GO:0018230(peptidyl-L-cysteine S-palmitoylation);GO:0018345(protein palmitoyl…	NA	2.6e-06	1	271,	0	-1.09	0.0151356	-1.42	3' UTR	3	113947901	113962982	15082	1
122718368	122720263	1896	ENSG00000173193	ENST00000475640	processed_transcript	0	PARP14	poly(ADP-ribose) polymerase family member 14 [Source:HGNC Symbol;Acc:HGNC:29232]	GO:0002376(immune system process);GO:0003950(NAD+ ADP-ribosyltransferase activity);GO:0005515(protein binding);GO:0005634(nucleus);GO:0005737(cytoplasm);GO:0005829(cytosol);GO:0006471(protein ADP-ribosylation);GO:0010629(negative regulation of gene expression);GO:0016020(membrane);GO:0016740(transferase activity);GO:0016757(transferase activity, transferring glycosyl groups);GO:0019899(enzyme bin…	NA	1e-144	2	591,9,	0,1887	-14.6	1.99526e-17	-1.31	3' UTR	3	122718384	122720968	2585	1
[truncated: 650 more rows]
